# Supplementary material for: GGA1 interacts with the endosomal Na+/H+ exchanger NHE6 governing localization to the endosome compartment
Source: J Biol Chem. 2024 Jul 11;300(8):107552. doi: 10.1016/j.jbc.2024.107552 (PMC11375261; doi:10.1016/j.jbc.2024.107552)
Supplement: Supporting Table S1 [file mmc2.xls]

## Sheet: AS565042_RHC_RP_hgx2030v2_pB27.
Mouse Slc9a6 (537-630) vs Rat Hippocampus RP1
Clone Name	Type Seq	Contig(s) Name	Gene Name (Best Match)	GID	Global PBS	Additional Gene Notes	Start	Stop	Frame	Orientation	UTR Inclusion	% Id 5p/3p	Alu Warning 5p	Alu Warning 3p	5p Sequence	3p Sequence	Frag theoretical Sequence
RHC_RP_hgx2030v2_pB27_C-44	5p 3p	33945787 / 33945780	Rattus norvegicus - Arnt2	GID: 158631186	D	Arnt2; [gi|158631186|ref|NM_012781.3| Rattus norvegicus aryl hydrocarbon receptor nuclear translocator 2 (Arnt2), mRNA]	-7	1671	IF	Sense		99.2 / 98.9			CGGCAAGATGGCAACCCCGGCCGCCGTCAACCCTCCGGAAATGGCTTCAGACATACCTGGATCTGTGACCTTGCCTGTTGCCCCCATGGCGGCCACGGGACAGGTGAGAATGGCAGGGGCCATGCCTGCCCGAGGAGGAAAGCGGCGATCCGGAATGGACTTTGATGACGAAGATGGTGAAGGTCCCAGTAAATTTTCAAGAGAGAACCACAGTGAGATTGAGCGGCGCAGGCGGAACAAGATGACTCAATATATTACGGAACTCTCCGACATGGTTCCCACCTGCAGTGCACTAGCTAGGAAGCCAGACAAGCTCACCATTCTACGCATGGCGGTCTCACACATGAAGTCCATGAGGGGCACCGGCAACAAATCTACTGACGGCGCATATAAGCCTTC…	ACCAAGATGCATCAGTGTGATTGGCTACCAGCCCAGGACCTTCTGGAAAATGATATTTGGAATTCTGCCACCTGAGATCAGAGCCACTACGGGAGAGCTTCCAGCAGGTGGTTAAACTGAAGGGCCAAGTGCTGTCGGTCATGTACAGGTTCCGCACCAAGAACCGGGAGTGGCTGTTGATCCGCACCAGCAGCTTCACCTTCCAGAACCCCTACTCTGATGAGATCGAGTATGTCATCTGCACCAACACCAACGTCAAGCAACTTCAGCAGCAGCAGGCAGAGCTGGAGGTACACCAGCGAGACGGGCTGTCATCATATGACTTGTCTCAGGTCCCGGTACCCAACCTACCCACTGGTGTTCATGAGGCAGGGAAGCCTGTGGAAAAGGCAGATGCGA…	CGGCAAGATGGCAACCCCGGCCGCCGTCAACCCTCCGGAAATGGCTTCAGACATACCTGGATCTGTGACCTTGCCTGTTGCCCCCATGGCGGCCACGGGACAGGTGAGAATGGCAGGGGCCATGCCTGCCCGAGGAGGAAAGCGGCGATCCGGAATGGACTTTGATGACGAAGATGGTGAAGGTCCCAGTAAATTTTCAAGAGAGAACCACAGTGAGATTGAGCGGCGCAGGCGGAACAAGATGACTCAATATATTACGGAACTCTCCGACATGGTTCCCACCTGCAGTGCACTAGCTAGGAAGCCAGACAAGCTCACCATTCTACGCATGGCGGTCTCACACATGAAGTCCATGAGGGGCACCGGCAACAAATCTACTGACGGCGCATATAAGCCTTC…
RHC_RP_hgx2030v2_pB27_A-13	5p 3p	33945930 / 33945928	Rattus norvegicus - Dst_predicted	GID: 157817180	N/A	Dst_predicted; [gi|157817180|ref|NM_001108208.1| Rattus norvegicus dystonin (predicted) (Dst_predicted), mRNA]	-10712	-9844	OOF2	Sense	5p	88.6 / 96.0			GGACAAAGCCCAAAAGAAAACACCTACAAAATGGATAAATCAGCATCTCATGAAGGTTCGCAAGCACGTGAACGATCTCTACGAGGATCTGCGGGACGGGCACAATTTGATCTCCCTCCTGGAGGTTCTGTCCGGAGACACCTTGCCCCGAGAGAAGGGTCGGATGCGCTTTCACAGGCTACAGAATGTACAGATTGCACTCGACTTTTTGAAAAGACCCCGGGTGAAGTTAGTGAACATTAGGAATGATGACATAACAGATGGGAACCCCAAGCTGACGTTGGGGTTGATATGGACAATAATTCTGCACTTCCAGATATCTGACATCCATGTCACCGGAGAGTCAGAGGACATGTCTGCAAAAGAAAGGTTTGCTGCTGTGGACACAGCAGGCAACAG…	CAGATGGACCCCAAGCTGACGTGGGGTGATATGACAATAATCTGCACTCCAGAATCTGACATCATGTCACGAGAGTCAGAGGACATGTCTGCGAAAGAAAGGTGCTGCTGTGACACAGCAGGCGACAGAAGGTTATGCCGGAGTGCGGTGTGAAAACTTCACTACTGCTGGAGAGATGGGAAGCTATTTAATGCCATCATTCATAAATACAGGCCGGACCTGATAGACATGAATACTGTTGCTGTTCAAAGCAACCTTGCGAATTTAGAGCATGCTTTTTATGTAGCTGAAAAAATCGGTGTGATCAGACTTCTGGACCCCGAAGATGTCGACGTCTCTTCCCCGGACGAAAAGTCAGTGATAACCTATGTGTCCTCCCTCTACGATGCATTTCCCAAA…	GGACAAAGTTCAAAAGAAAACATTTACAAAATGGATAAATCAGCATCTCATGAAGGTTCGCAAGCACGTGAACGATCTCTACGAGGATCTGCGGGACGGGCACAATTTGATCTCCCTCCTGGAGGTTCTGTCCGGAGACACCTTGCCCCGAGAGAAGGGTCGGATGCGCTTTCACAGGCTACAGAATGTACAGATTGCACTCGACTATTTGAAAAGACGCCAGGTGAAGTTAGTGAACATTAGGAATGATGACATAACAGATGGGAACCCCAAGCTGACGTTGGGGTTGATATGGACAATAATTCTGCACTTCCAGATATCTGACATCCATGTCACCGGAGAGTCAGAGGACATGTCTGCGAAAGAAAGGTTGCTGCTGTGGACACAGCAGGCGACAGA…
RHC_RP_hgx2030v2_pB27_A-22	3p	33945855	Rattus norvegicus - Fam49b	GID: 187937132	B	Fam49b; [gi|187937132|ref|NM_001126267.2| Rattus norvegicus family with sequence similarity 49, member B (Fam49b), mRNA]	No Data	1375	??	Sense		99.7				TGTCATAATACTCTATGACCACGTCCCATCCAGTGGGAGCATTTGCCAAAACTTCTAAAATTGATATGAAAGGGTGTATCAAAGTTCTTAAGGATCAACCTCCTAATAGTGTAGAAGGTCTTCTCAATGCTCTCAGGTACACAACAAAACATTTGAACGATGAGACTACCTCCAAGCAAATTAGGTCCATGCTGCAGTAAGAGCTGTGGTGCAAGCCCCTGCCGCGGATGGAGCACACAGTGTTCTTAGTGACCGAGAATGCACAGTCCTAGTGAATGCCATTAAATTTCCTTATTCTTGCTTTGGTTTCTTTCCTCTGTTCCTCTTCCCACTTTTTTAATCATGTTCTTGTTCTTAAGACTTCTTTTCTGTGCCAAAATCAGTAAAGTTATACTTTGA…
RHC_RP_hgx2030v2_pB27_A-24	3p	33945855	Rattus norvegicus - Fam49b	GID: 187937132	B	Fam49b; [gi|187937132|ref|NM_001126267.2| Rattus norvegicus family with sequence similarity 49, member B (Fam49b), mRNA]	No Data	1375	??	Sense		98.4				GTAATGGTGGGGGGTCATAATACTCTATGACCACGTCCATCCAGTGGGAGCATTTGCCAACACTTCTAAAATTGATATGAAAGGATGTATCAAAGTTCTTAAGGATCAACCTCCTAATAGTGTAGAAGGTCTTCTCAATGCTCTCAGGTACACAACAAAACATTTGAACGATGAGACTACCTCCAAGCAAATTAGGTCCATGCTGCAGTAAGAGCTGTGGTGCAAGCCCCTGCCGCGGATGGAGCACACAGTGTTCTTAGTGACCGAGAATGCACAGTCCTAGTGAATGCCATTAAATTTCCTTATTCTTGCTTTGGTTTCTTTCCTCTGTTCCTCTTCCCACTTTTTTAATCATGTTCTTGTTCTTAAGAATTCTTTTCTGTGCCAAAATCAGTAAAG…
RHC_RP_hgx2030v2_pB27_C-9	5p 3p	33945855	Rattus norvegicus - Fam49b	GID: 187937132	B	Fam49b; [gi|187937132|ref|NM_001126267.2| Rattus norvegicus family with sequence similarity 49, member B (Fam49b), mRNA]	354	1376	IF	Sense		97.0 / 95.6			CACCCAGCAACAAGAGCGAGAGCAGGCCCAGGCAAAACAGAAAGCAGAGAAACAACACCACACACACCGGCAAGATGAACACAAGATGACAAATCCTGCCATACAAAATGATTTCAGCTACTATAGAAGAACATTGAGTCGTATGAGAATTAATAACGTCCCGGCAGAAGGAGAAAATGAAGTAAATAATGAATTGGCAAATCGGATGTCTTTGTTTTATGCTGAGGCCACCCCAATGCTGAAAACCTTAAGTGACGCAACAACAAAATTTGTATCAGAGAATAAAAATTTGCCAATAGAAAATACCACAGACTGCTTAAGCACCATGGCAAGTGTATGCAGAGTCATGCTGGAGACGCCGGAATATAGAAGCAGATTTACCAATGAAGAAACAGTATC…	GTATCATCTGCTTGAGGGTAATGATGGGTGGTCATAATACTCTATGACCACGTCCATCCAGTGGGAGCATTGCCAAAACTCTAAAATTGATATGAAAGGGTGTATCAAAGTTCTTAAGGATCAACCTCCTAATAGTGTAGAAGGTCTTCTCAATGCTCTCAGGTACACAACAAAACATTTGAACGATGAGACTACCTCCAAGCAAATTAGGTCCATGCTGCAGTAAGAGCTGTGGTGCAAGCCCCTGCCGCGGATGGAGCACACAGTGTTCTTAGTGACCGAGAATGCACAGTCCTAGTGAATGCCATTAAATTTCCTTATTCTTGCTTTGGTTTCTTTCCTCTGTTCCTCTTCCCACTTTTTTAATCATGTTCTTGTTCTTAAGACTTCTTTTCTGTG…	CACCCAGCATCTAGAGCGAGAGCAGGCTCTGGCTAAACAGTTTGCAGAGATTCTTCACTTCACACTCCGGTTTGATGAACTCAAGATGACAAATCCTGCCATACAAAATGATTTCAGCTACTATAGAAGAACATTGAGTCGTATGAGAATTAATAACGTCCCGGCAGAAGGAGAAAATGAAGTAAATAATGAATTGGCAAATCGGATGTCTTTGTTTTATGCTGAGGCCACCCCAATGCTGAAAACCTTAAGTGACGCAACAACAAAATTTGTATCAGAGAATAAAAATTTGCCAATAGAAAATACCACAGACTGCTTAAGCACCATGGCAAGTGTATGCAGAGTCATGCTGGAGACGCCGGAATATAGAAGCAGATTTACCAATGAAGAAACAGTATC…
RHC_RP_hgx2030v2_pB27_B-32	5p 3p	33945855	Rattus norvegicus - Fam49b	GID: 187937132	B	Fam49b; [gi|187937132|ref|NM_001126267.2| Rattus norvegicus family with sequence similarity 49, member B (Fam49b), mRNA]	357	1001	IF	Sense		94.0 / 93.6			CCAGCAACAAGAGCGAGAGCAGGCCCAGGCAAAACAGAAAGCAGAGAAACAACACAACACACACCGGAAAGAAGAACACAAGAAGACAAAACCAGCCAAACAAAAAGAAAACAGCAACCAAAGAAGAACAAAGAGTCGTATGAGAATCAATAACGTCCCGGCAGAAGGAGAAAATGAAGTAAATAATGAATTGGCAAATCGGATGTCTTTGTTTTATGCTGAGGCCACCCCAATGCTGAAAACCTTAAGTGACGCAACAACAAAATTTGTATCAGAGAATAAAAATTTGCCAATAGAAAATACCACAGACTGCTTAAGCACCATGGCAAGTGTATGCAGAGTCATGCTGGAGACGCCGGAATATAGAAGCAGATTTACCAATGAAGAAACAGTATCATT…	CAGTTGCAGAGATTCTTCACTTCACACCCGGTTTGATGAACTCAAGATGACAAATCTGCCATACAAAATGATTCAGCTACTATAGAAGAACATTGAGTCGTATGAGAATTAATAACGTCCCGGCAGAAGGAGAAAATGAAGTAAATAATGAATTGGCAAATCGGATGTCTTTGTTTTATGCTGAGGCCACCCCAATGCTGAAAACCTTAAGTGACGCAACAACAAAATTTGTATCAGAGAATAAAAATTTGCCAATAGAAAATACCACAGACTGCTTAAGCACCATGGCAAGTGTATGCAGAGTCATGCTGGAGACGCCGGAATATAGAAGCAGATTTACCAATGAAGAAACAGTATCATTCTGCTTGAGGGTAATGGTGGGTGTCATAATACTCTATG…	CCAGCATCTAGAGCGAGAGCAGGCTCTGGCTAAACAGTTTGCAGAGATTCTTCACTTCACACTCCGGTTTGATGAACTCAAGATGACAAATCCTGCCATACAAAATGATTTCAGCTACTATAGAAGAACATTGAGTCGTATGAGAATTAATAACGTCCCGGCAGAAGGAGAAAATGAAGTAAATAATGAATTGGCAAATCGGATGTCTTTGTTTTATGCTGAGGCCACCCCAATGCTGAAAACCTTAAGTGACGCAACAACAAAATTTGTATCAGAGAATAAAAATTTGCCAATAGAAAATACCACAGACTGCTTAAGCACCATGGCAAGTGTATGCAGAGTCATGCTGGAGACGCCGGAATATAGAAGCAGATTTACCAATGAAGAAACAGTATCATT…
RHC_RP_hgx2030v2_pB27_A-25	5p 3p	33945855	Rattus norvegicus - Fam49b	GID: 187937132	B	Fam49b; [gi|187937132|ref|NM_001126267.2| Rattus norvegicus family with sequence similarity 49, member B (Fam49b), mRNA]	357	1001	IF	Sense		94.4 / 99.7			CCAGCACCAAGAGCGAGAGCAGGCACCGGCAAAACAGACAGCAGAGAAACACCACAACACACACCGGAACGAAGAACACAAGAAGACAAAACCAGCCAAACAAAAAGAAAACAGCAACAAAAGAAGAACACAGAGTCGTATGAGAATTAATAACGTCCCGGCAGAAGGAGAAAATGAAGTAAATAATGAATTGGCAAATCGGATGTCTTTGTTTTATGCTGAGGCCACCCCAATGCTGAAAACCTTAAGTGACGCAACAACAAAATTTGTATCAGAGAATAAAAATTTGCCAATAGAAAATACCACAGACTGCTTAAGCACCATGGCAAGTGTATGCAGAGTCATGCTGGAGACGCCGGAATATAGAAGCAGATTTACCAATGAAGAAACAGTATCATT…	ACTTCACCACTCCGGTTTGATGAACTCAAGATGACAAATCCTGCCATACAAAATGATTTCAGCTACTATAGAAGAACATTGAGTCGTATGAGAATTAATAACGTCCCGGCAGAAGGAGAAAATGAAGTAAATAATGAATTGGCAAATCGGATGTCTTTGTTTTATGCTGAGGCCACCCCAATGCTGAAAACCTTAAGTGACGCAACAACAAAATTTGTATCAGAGAATAAAAATTTGCCAATAGAAAATACCACAGACTGCTTAAGCACCATGGCAAGTGTATGCAGAGTCATGCTGGAGACGCCGGAATATAGAAGCAGATTTACCAATGAAGAAACAGTATCATTCTGCTTGAGGGTAATGGTGGGTGTCATAATACTCTATGACCACGTCCATCCA…	CCAGCATCTAGAGCGAGAGCAGGCTCTGGCTAAACAGTTTGCAGAGATTCTTCACTTCACACTCCGGTTTGATGAACTCAAGATGACAAATCCTGCCATACAAAATGATTTCAGCTACTATAGAAGAACATTGAGTCGTATGAGAATTAATAACGTCCCGGCAGAAGGAGAAAATGAAGTAAATAATGAATTGGCAAATCGGATGTCTTTGTTTTATGCTGAGGCCACCCCAATGCTGAAAACCTTAAGTGACGCAACAACAAAATTTGTATCAGAGAATAAAAATTTGCCAATAGAAAATACCACAGACTGCTTAAGCACCATGGCAAGTGTATGCAGAGTCATGCTGGAGACGCCGGAATATAGAAGCAGATTTACCAATGAAGAAACAGTATCATT…
RHC_RP_hgx2030v2_pB27_A-26	5p 3p	33945855	Rattus norvegicus - Fam49b	GID: 187937132	B	Fam49b; [gi|187937132|ref|NM_001126267.2| Rattus norvegicus family with sequence similarity 49, member B (Fam49b), mRNA]	357	1001	IF	Sense		94.1 / 99.5			CCAGCAACCAGAGCGAGAGCAGGCCCAGGCAAAACAGAAAGCAGAGACACAACACAACACACACCGGAACGAAGAACACAAGAAGACAAAACCAGCCAAACAAAAAGAAAACAGCAACAAAAGAAGAACACAGAGTCGTATGAGAATCAATAACGTCCCGGCAGAAGGAGAAAATGAAGTAAATAATGAATTGGCAAATCGGATGTCTTTGTTTTATGCTGAGGCCACCCCAATGCTGAAAACCTTAAGTGACGCAACAACAAAATTTGTATCAGAGAATAAAAATTTGCCAATAGAAAATACCACAGACTGCTTAAGCACCATGGCAAGTGTATGCAGAGTCATGCTGGAGACGCCGGAATATAGAAGCAGATTTACCAATGAAGAAACAGTATCATT…	TCACTTCACAACCCGGTTTGATGAACTCAAGATGACAAATCCTGCCATACAAAAATGATTTCAGCTACTATAGAAGAACATTGAGTCGTATGAGAATTAATAACGTCCCGGCAGAAGGAGAAAATGAAGTAAATAATGAATTGGCAAATCGGATGTCTTTGTTTTATGCTGAGGCCACCCCAATGCTGAAAACCTTAAGTGACGCAACAACAAAATTTGTATCAGAGAATAAAAATTTGCCAATAGAAAATACCACAGACTGCTTAAGCACCATGGCAAGTGTATGCAGAGTCATGCTGGAGACGCCGGAATATAGAAGCAGATTTACCAATGAAGAAACAGTATCATTCTGCTTGAGGGTAATGGTGGGTGTCATAATACTCTATGACCACGTCCATC…	CCAGCATCTAGAGCGAGAGCAGGCTCTGGCTAAACAGTTTGCAGAGATTCTTCACTTCACACTCCGGTTTGATGAACTCAAGATGACAAATCCTGCCATACAAAATGATTTCAGCTACTATAGAAGAACATTGAGTCGTATGAGAATTAATAACGTCCCGGCAGAAGGAGAAAATGAAGTAAATAATGAATTGGCAAATCGGATGTCTTTGTTTTATGCTGAGGCCACCCCAATGCTGAAAACCTTAAGTGACGCAACAACAAAATTTGTATCAGAGAATAAAAATTTGCCAATAGAAAATACCACAGACTGCTTAAGCACCATGGCAAGTGTATGCAGAGTCATGCTGGAGACGCCGGAATATAGAAGCAGATTTACCAATGAAGAAACAGTATCATT…
RHC_RP_hgx2030v2_pB27_C-20	5p	33945853	Rattus norvegicus - Fam49b	GID: 183986261	D	Fam49b; [gi|183986261|gb|BC166469.1| Rattus norvegicus family with sequence similarity 49, member B, mRNA (cDNA clone MGC:187849 IMAGE:9036548), complete cds]	354	No Data	IF	Sense		87.5			CGCCCAGCATCTAGAGCGAGAGCAGGCTCTGGCTAAACAGTTTGCAGGAGATTTCTTTCACTTCAACCACTCCGGGTTTTGAATGAAACCTCAAGAATG
RHC_RP_hgx2030v2_pB27_C-1	5p 3p	33945884	Rattus norvegicus - Gga1	GID: 58865563	A	Gga1; [gi|58865563|ref|NM_001011994.1| Rattus norvegicus golgi associated, gamma adaptin ear containing, ARF binding protein 1 (Gga1), mRNA]	-223	450	IF	Sense		96.4 / 97.4			GCGGATGGAGCCCGCGATGGAGCCGGAGACTCTGGAGGCACGAATCAACAGAGCCACAAATCCCCTGAACAAGGAGCTGGACTGGGCCAGCATCAACGGTTTCTGTGAGCAGCTCAACGAAGACTTTGAGGGGCCTCCACTTGCTACCCGCTTGCTGGCCCACAAGATCCAGTCCCCACAGGAATGGGAAGCCATCCAGGCCTTGACGGTTCTGGAAACATGCATGAAGAGCTGTGGCAAGAGGTTCCATGACGAAGTGGGCAAGTTCCGCTTCCTGAATGAGCTCATCAAGGTTGTGTCTCCCAAGTACTTGGGCTCCCGGACATCAGAGAAGGTGAAGAATAAGATCTTGGAGCTGCTGTACAGCTGGACAGTCGGCCTCCCTGAGGAGGTGAAGAT…	ACTCCTGACAGGAGCTGACTGGCAGCATCAACGTTTCTGTGAGCAGCTCAACGAGACTTTGATGGGCTCACTGCTACCGCTTGCTGGCCCACAGATCCAGTCCCCACAGGAATGGGAAGCCATCCAGGCCTTGACGGTTCTGGAAACATGCATGAAGAGCTGTGGCAAGAGGTTCCATGACGAAGTGGGCAAGTTCCGCTTCCTGAATGAGCTCATCAAGGTTGTGTCTCCCAAGTACTTGGGCTCCCGGACATCAGAGAAGGTGAAGAATAAGATCTTGGAGCTGCTGTACAGCTGGACAGTCGGCCTCCCTGAGGAGGTGAAGATTGCCGAAGCCTACCAGATGCTGAAGAAGCAGGGGATCGTGAAGTCTGACCCCAAGCTTCCAGAGGATGCCAT…	GAGGCAGAAATTTCACTCTCCCATTCTGACTCTCTCTGCTCCTGCAGACAGAGCCACAAATCCCCTGAACAAGGAGCTGGACTGGGCCAGCATCAACGGTTTCTGTGAGCAGCTCAACGAAGACTTTGAGGGGCCTCCACTTGCTACCCGCTTGCTGGCCCACAAGATCCAGTCCCCACAGGAATGGGAAGCCATCCAGGCCTTGACGGTTCTGGAAACATGCATGAAGAGCTGTGGCAAGAGGTTCCATGACGAAGTGGGCAAGTTCCGCTTCCTGAATGAGCTCATCAAGGTTGTGTCTCCCAAGTACTTGGGCTCCCGGACATCAGAGAAGGTGAAGAATAAGATCTTGGAGCTGCTGTACAGCTGGACAGTCGGCCTCCCTGAGGAGGTGAAGAT…
RHC_RP_hgx2030v2_pB27_C-8	5p 3p	33945884	Rattus norvegicus - Gga1	GID: 58865563	A	Gga1; [gi|58865563|ref|NM_001011994.1| Rattus norvegicus golgi associated, gamma adaptin ear containing, ARF binding protein 1 (Gga1), mRNA]	-223	450	IF	Sense		97.5 / 99.2			GCGGATGGAGCCCGCGATGGAGCCGGAGACTCTGGAGGCACGAATCAACAGAGCCACAAATCCCCTGAACAAGGAGCTGGACTGGGCCAGCATCAACGGTTTCTGTGAGCAGCTCAACGAAGACTTTGAGGGGCCTCCACTTGCTACCCGCTTGCTGGCCCACAAGATCCAGTCCCCACAGGAATGGGAAGCCATCCAGGCCTTGACGGTTCTGGAAACATGCATGAAGAGCTGTGGCAAGAGGTTCCATGACGAAGTGGGCAAGTTCCGCTTCCTGAATGAGCTCATCAAGGTTGTGTCTCCCAAGTACTTGGGCTCCCGGACATCAGAGAAGGTGAAGAATAAGATCTTGGAGCTGCTGTACAGCTGGACAGTCGGCCTCCCTGAGGAGGTGAAGAT…	ACCACAAATCCCTGAACAAGGAGCTGACTGGGCCAGCATCAACGGTTTCTGTGAGCAGCTCAACGAAGACTTGAGGGGCCTCCACTGCTACCCGCTTGCTGGCCCACAAGATCCAGTCCCCACAGGAATGGGAAGCCATACAGGCCTTGACGGTTCTGGAAACATGCATGAAGAGCTGTGGCAAGAGGTTCCATGACGAAGTGGGCAAGTTCCGCTTCCTGAATGAGCTCATCAAGGTTGTGTCTCCCAAGTACTTGGGCTCCCGGACATCAGAGAAGGTGAAGAATAAGATCTTGGAGCTGCTGTACAGCTGGACAGTCGGCCTCCCTGAGGAGGTGAAGATTGCCGAAGCCTACCAGATGCTGAAGAAGCAGGGGATCGTGAAGTCTGACCCCAAGC…	GAGGCAGAAATTTCACTCTCCCATTCTGACTCTCTCTGCTCCTGCAGACAGAGCCACAAATCCCCTGAACAAGGAGCTGGACTGGGCCAGCATCAACGGTTTCTGTGAGCAGCTCAACGAAGACTTTGAGGGGCCTCCACTTGCTACCCGCTTGCTGGCCCACAAGATCCAGTCCCCACAGGAATGGGAAGCCATCCAGGCCTTGACGGTTCTGGAAACATGCATGAAGAGCTGTGGCAAGAGGTTCCATGACGAAGTGGGCAAGTTCCGCTTCCTGAATGAGCTCATCAAGGTTGTGTCTCCCAAGTACTTGGGCTCCCGGACATCAGAGAAGGTGAAGAATAAGATCTTGGAGCTGCTGTACAGCTGGACAGTCGGCCTCCCTGAGGAGGTGAAGAT…
RHC_RP_hgx2030v2_pB27_A-18	5p 3p	33945884	Rattus norvegicus - Gga1	GID: 58865563	A	Gga1; [gi|58865563|ref|NM_001011994.1| Rattus norvegicus golgi associated, gamma adaptin ear containing, ARF binding protein 1 (Gga1), mRNA]	-214	592	IF	Sense		97.6 / 98.0			GCCCGCGATGGAGCCGGAGACCCAGGAGGCACGAATCAACAGAGCCACAAATCCCCAGAACAAGGAGCCGGACTGGGCCAGCATCAACGGTTTCTGTGAGCAGCTCAACGAAGACTTTGAGGGGCCTCCACTTGCTACCCGCTTGCTGGCCCACAAGATCCAGTCCCCACAGGAATGGGAAGCCATCCAGGCCTTGACGGTTCTGGAAACATGCATGAAGAGCTGTGGCAAGAGGTTCCATGACGAAGTGGGCAAGTTCCGCTTCCTGAATGAGCTCATCAAGGTTGTGTCTCCCAAGTACTTGGGCTCCCGGACATCAGAGAAGGTGAAGAATAAGATCTTGGAGCTGCTGTACAGCTGGACAGTCGGCCTCCCTGAGGAGGTGAAGATTGCCGAAGC…	ACGGTTCTGGAAACATGCATGAAGAGCTGTGGCAGAGGTCCATGACGAAGTGGGCAAGTCGCTCTGAATGAGCTCATCAAGGTTGTGTCTCCCAAGTACTTGGGCTCCGGGACATCAGAGAAGGTGAAGAATAAGATCTTGGGAGCTGCTGTACAGCTGGACAGTCGGCCTCCCTGAGGAGGTGAAGATTGCCGAAGCCTACCAGATGCTGAAGAAGCAGGGGATCGTGAAGTCTGACCCCAAGCTTCCAGAGGATGCCATCTTTCCCCTCCCCCCTCCCCGGCCCAAGAATGTGATCTTTGAAGATGAGGAGAAGTCCAAGATGCTGGCCCGCCTTCTGAAGAGCTCACACCCCGAAGACCTCCGGGCTGCCAATAAGCTCATCAAAGAGATGGTGCA…	ATTTCACTCTCCCATTCTGACTCTCTCTGCTCCTGCAGACAGAGCCACAAATCCCCTGAACAAGGAGCTGGACTGGGCCAGCATCAACGGTTTCTGTGAGCAGCTCAACGAAGACTTTGAGGGGCCTCCACTTGCTACCCGCTTGCTGGCCCACAAGATCCAGTCCCCACAGGAATGGGAAGCCATCCAGGCCTTGACGGTTCTGGAAACATGCATGAAGAGCTGTGGCAAGAGGTTCCATGACGAAGTGGGCAAGTTCCGCTTCCTGAATGAGCTCATCAAGGTTGTGTCTCCCAAGTACTTGGGCTCCCGGACATCAGAGAAGGTGAAGAATAAGATCTTGGAGCTGCTGTACAGCTGGACAGTCGGCCTCCCTGAGGAGGTGAAGATTGCCGAAGC…
RHC_RP_hgx2030v2_pB27_A-31	5p 3p	33945884	Rattus norvegicus - Gga1	GID: 58865563	A	Gga1; [gi|58865563|ref|NM_001011994.1| Rattus norvegicus golgi associated, gamma adaptin ear containing, ARF binding protein 1 (Gga1), mRNA]	-205	345	IF	Sense		91.3 / 97.8			GGAGCCGGAGACTCTGGAGGCACGAATCAACAGAGCCACAAATCCCCTGAACAAGGAGCTGGACTGGGCCAGCATCAACGGTTTCTGTGAGCAGCTCAACGAAGATTTTGAGGGGCCTCCTTTTGCTACCCGCTTGCTGGCCCACAAGATCCAGTCCCCACAGGAATGGGAAGCCTTCCAGGCTTTGACGGTTCTGGAAACATGCATGAAGAGCTGTGGCAAGAGGTTCCATGACGAAGTGGGCAATTTCCGTTTCCTGAATGAGCTCATCAAGGTTGTGTCTCCCAAGTACTTGGGCTCCCGGACATCAGAGAAGGTGAAGAATAAGATCTTGGAGCTGCTGTACAGCTGGACAGTCGGCCTCCCTGAGGAGGTGAAGATTGCCGAAGCCTACCAGAT…	GGAGCCGGAGACTCTGGAGGCACGAATCAACAGAGCCACAAATCCCCTGAACAAGGAGCTGGACTGGGCCAGCATCAACGGTTTCTGTGAGCAGCTCAACGAAGACTTTGAGGGGCCTCCACTTGCTACCCGCTTGCTGGCCCACAAGATCCAGTCCCCACAGGAATGGGAAGCCATCCAGGCCTTGACGGTTCTGGAAACATGCATGAAGAGCTGTGGCAAGAGGTTCCATGACGAAGTGGGCAAGTTCCGCTTCCTGAATGAGCTCATCAAGGTTGTGTCTCCCAAGTACTTGGGCTCCCGGACATCAGAGAAGGTGAAGAATAAGATCTTGGAGCTGCTGTACAGCTGGACAGTCGGCCTCCCTGAGGAGGTGAAGATTGCCGAAGCCTACCAGAT…	TCCCATTCTGACTCTCTCTGCTCCTGCAGACAGAGCCACAAATCCCCTGAACAAGGAGCTGGACTGGGCCAGCATCAACGGTTTCTGTGAGCAGCTCAACGAAGACTTTGAGGGGCCTCCACTTGCTACCCGCTTGCTGGCCCACAAGATCCAGTCCCCACAGGAATGGGAAGCCATCCAGGCCTTGACGGTTCTGGAAACATGCATGAAGAGCTGTGGCAAGAGGTTCCATGACGAAGTGGGCAAGTTCCGCTTCCTGAATGAGCTCATCAAGGTTGTGTCTCCCAAGTACTTGGGCTCCCGGACATCAGAGAAGGTGAAGAATAAGATCTTGGAGCTGCTGTACAGCTGGACAGTCGGCCTCCCTGAGGAGGTGAAGATTGCCGAAGCCTACCAGAT…
RHC_RP_hgx2030v2_pB27_C-79	5p 3p	33945884	Rattus norvegicus - Gga1	GID: 58865563	A	Gga1; [gi|58865563|ref|NM_001011994.1| Rattus norvegicus golgi associated, gamma adaptin ear containing, ARF binding protein 1 (Gga1), mRNA]	-205	345	IF	Sense		98.0 / 98.0			GGAGCCGGAGACTCTGGAGGCACGAATCAACAGAGCCACAAATCCCCTGAACAAGGAGCTGGACTGGGCCAGCATCAACGGTTTCTGTGAGCAGCTCAACGAAGACTTTGAGGGGCCTCCACTTGCTACCCGCTTGCTGGCCCACAAGATCCAGTCCCCACAGGAATGGGAAGCCATCCAGGCCTTGACGGTTCTGGAAACATGCATGAAGAGCTGTGGCAAGAGGTTCCATGACGAAGTGGGCAAGTTCCGCTTCCTGAATGAGCTCATCAAGGTTGTGTCTCCCAAGTACTTGGGCTCCCGGACATCAGAGAAGGTGAAGAATAAGATCTTGGAGCTGCTGTACAGCTGGACAGTCGGCCTCCCTGAGGAGGTGAAGATTGCCGAAGCCTACCAGAT…	GGAGCGGAGACTCTGGAGGCACGAATCAACAGAGCCACAAATCCCCTGAACAAGGAGCTGGACTGGGCCAGCATCAACGGTTTCTGTGAGCAGCTCAACGAAGACTTTGAGGGGCCTCCACTTGCTACCCGCTTGCTGGCCCACAAGATCCAGTCCCCACAGGAATGGGAAGCCATCCAGGCCTTGACGGTTCTGGAAACATGCATGAAGAGCTGTGGCAAGAGGTTCCATGACGAAGTGGGCAAGTTCCGCTTCCTGAATGAGCTCATCAAGGTTGTGTCTCCCAAGTACTTGGGCTCCCGGACATCAGAGAAGGTGAAGAATAAGATCTTGGAGCTGCTGTACAGCTGGACAGTCGGCCTCCCTGAGGAGGTGAAGATTGCCGAAGCCTACCAGATG…	TCCCATTCTGACTCTCTCTGCTCCTGCAGACAGAGCCACAAATCCCCTGAACAAGGAGCTGGACTGGGCCAGCATCAACGGTTTCTGTGAGCAGCTCAACGAAGACTTTGAGGGGCCTCCACTTGCTACCCGCTTGCTGGCCCACAAGATCCAGTCCCCACAGGAATGGGAAGCCATCCAGGCCTTGACGGTTCTGGAAACATGCATGAAGAGCTGTGGCAAGAGGTTCCATGACGAAGTGGGCAAGTTCCGCTTCCTGAATGAGCTCATCAAGGTTGTGTCTCCCAAGTACTTGGGCTCCCGGACATCAGAGAAGGTGAAGAATAAGATCTTGGAGCTGCTGTACAGCTGGACAGTCGGCCTCCCTGAGGAGGTGAAGATTGCCGAAGCCTACCAGAT…
RHC_RP_hgx2030v2_pB27_C-38	5p 3p	33945884	Rattus norvegicus - Gga1	GID: 58865563	A	Gga1; [gi|58865563|ref|NM_001011994.1| Rattus norvegicus golgi associated, gamma adaptin ear containing, ARF binding protein 1 (Gga1), mRNA]	-205	345	IF	Sense		98.9 / 97.8			GGAGCCGGAGATTCTGGAGGCACGAATCAACAGAGCCACAAATCCCCTGAACAAGGAGCTGGACTGGGCCAGCATCAACGGTTTCTGTGAGCAGCTCAACGAAGACTTTGAGGGGCCTCCACTTGCTACCCGCTTGCTGGCCCACAAGATCCAGTCCCCACAGGAATGGGAAGCCATCCAGGCCTTGACGGTTCTGGAAACATGCATGAAGAGCTGTGGCAAGAGGTTCCATGACGAAGTGGGCAAGTTCCGCTTCCTGAATGAGCTCATCAAGGTTGTGTCTCCCAAGTACTTGGGCTCCCGGACATCAGAGAAGGTGAAGAATAAGATCTTGGAGCTGCTGTACAGCTGGACAGTCGGCCTCCCTGAGGAGGTGAAGATTGCCGAATCCTACCAGAT…	GGAGCGGGAGACTCTGGAGGCACGAATCAACAGAGCCACAAATCCCTGAACAAGGAGCTGGACTGGGCCAGCATCAACGGTTTCTGTGAGCAGCTCAACGAAGACTTTGAGGGGCCTCCACTTGCTACCCGCTTGCTGGCCCACAAGATCCAGTCCCCACAGGAATGGGAAGCCATCCAGGCCTTGACGGTTCTGGAAACATGCATGAAGAGCTGTGGCAAGAGGTTCCATGACGAAGTGGGCAAGTTCCGCTTCCTGAATGAGCTCATCAAGGTTGTGTCTCCCAAGTACTTGGGCTCCCGGACATCAGAGAAGGTGAAGAATAAGATCTTGGAGCTGCTGTACAGCTGGACAGTCGGCCTCCCTGAGGAGGTGAAGATTGCCGAAGCCTACCAGATG…	TCCCATTCTGACTCTCTCTGCTCCTGCAGACAGAGCCACAAATCCCCTGAACAAGGAGCTGGACTGGGCCAGCATCAACGGTTTCTGTGAGCAGCTCAACGAAGACTTTGAGGGGCCTCCACTTGCTACCCGCTTGCTGGCCCACAAGATCCAGTCCCCACAGGAATGGGAAGCCATCCAGGCCTTGACGGTTCTGGAAACATGCATGAAGAGCTGTGGCAAGAGGTTCCATGACGAAGTGGGCAAGTTCCGCTTCCTGAATGAGCTCATCAAGGTTGTGTCTCCCAAGTACTTGGGCTCCCGGACATCAGAGAAGGTGAAGAATAAGATCTTGGAGCTGCTGTACAGCTGGACAGTCGGCCTCCCTGAGGAGGTGAAGATTGCCGAAGCCTACCAGAT…
RHC_RP_hgx2030v2_pB27_C-78	5p 3p	33945884	Rattus norvegicus - Gga1	GID: 58865563	A	Gga1; [gi|58865563|ref|NM_001011994.1| Rattus norvegicus golgi associated, gamma adaptin ear containing, ARF binding protein 1 (Gga1), mRNA]	-205	345	IF	Sense		99.6 / 98.0			GGAGCCGGAGACCCCGGAGGCACGAATCAACAGAGCCACAAATCCCCTGAACAAGGAGCTGGACTGGGCCAGCATCAACGGTTTCTGTGAGCAGCTCAACGAAGACTTTGAGGGGCCTCCACTTGCTACCCGCTTGCTGGCCCACAAGATCCAGTCCCCACAGGAATGGGAAGCCATCCAGGCCTTGACGGTTCTGGAAACATGCATGAAGAGCTGTGGCAAGAGGTTCCATGACGAAGTGGGCAAGTTCCGCTTCCTGAATGAGCTCATCAAGGTTGTGTCTCCCAAGTACTTGGGCTCCCGGACATCAGAGAAGGTGAAGAATAAGATCTTGGAGCTGCTGTACAGCTGGACAGTCGGCCTCCCTGAGGAGGTGAAGATTGCCGAAGCCTACCAGAT…	GGAGCCGGAGACTCTGGAGGCACGAATCAACAGAGCCACAAATCCCCTGAACAAGGAGCTGGACTGGGCCAGCATCAACGGTTTCTGTGAGCAGCTCAACGAAGACTTTGAGGGGCCTCCACTTGCTACCCGCTTGCTGGCCCACAAGATCCAGTCCCCACAGGAATGGGAAGCCATCCAGGCCTTGACGGTTCTGGAAACATGCATGAAGAGCTGTGGCAAGAGGTTCCATGACGAAGTGGGCAAGTTCCGCTTCCTGAATGAGCTCATCAAGGTTGTGTCTCCCAAGTACTTGGGCTCCCGGACATCAGAGAAGGTGAAGAATAAGATCTTGGAGCTGCTGTACAGCTGGACAGTCGGCCTCCCTGAGGAGGTGAAGATTGCCGAAGCCTACCAGAT…	TCCCATTCTGACTCTCTCTGCTCCTGCAGACAGAGCCACAAATCCCCTGAACAAGGAGCTGGACTGGGCCAGCATCAACGGTTTCTGTGAGCAGCTCAACGAAGACTTTGAGGGGCCTCCACTTGCTACCCGCTTGCTGGCCCACAAGATCCAGTCCCCACAGGAATGGGAAGCCATCCAGGCCTTGACGGTTCTGGAAACATGCATGAAGAGCTGTGGCAAGAGGTTCCATGACGAAGTGGGCAAGTTCCGCTTCCTGAATGAGCTCATCAAGGTTGTGTCTCCCAAGTACTTGGGCTCCCGGACATCAGAGAAGGTGAAGAATAAGATCTTGGAGCTGCTGTACAGCTGGACAGTCGGCCTCCCTGAGGAGGTGAAGATTGCCGAAGCCTACCAGAT…
RHC_RP_hgx2030v2_pB27_C-34	5p 3p	33945884	Rattus norvegicus - Gga1	GID: 58865563	A	Gga1; [gi|58865563|ref|NM_001011994.1| Rattus norvegicus golgi associated, gamma adaptin ear containing, ARF binding protein 1 (Gga1), mRNA]	-205	345	IF	Sense		96.1 / 98.0			GGAGCCGGAGACACAGGAGGCACGAACCAACAGAGCCACAAACCCCCCGAACAAGGAGCCGGACCGGGCCAGCACCAACGGCCCCCGGGAGCAGCCCAACGAAGACCCCGAGGGGCCCCCACCCGCTACCCGCTCGCTGGCCCACAAGATCCAGTCCCCACAGGAATGGGAAGCCATCCAGGCCTTGACGGTTCTGGAAACATGCATGAAGAGCTGTGGCAAGAGGTTCCATGACGAAGTGGGCAAGTTCCGCTTCCTGAATGAGCTCATCAAGGTTGTGTCTCCCAAGTACTTGGGCTCCCGGACATCAGAGAAGGTGAAGAATAAGATCTTGGAGCTGCTGTACAGCTGGACAGTCGGCCTCCCTGAGGAGGTGAAGATTGCCGAAGCCTACCAGAT…	GGAGCCGGAGACTCTGGAGGCACGAATCAACAGAGCCACAAATCCCCTGAACAAGGAGCTGGACTGGGCCAGCATCAACGGTTTCTGTGAGCAGCTCAACGAAGACTTTGAGGGGCCTCCACTTGCTACCCGCTTGCTGGCCCACAAGATCCAGTCCCCACAGGAATGGGAAGCCATCCAGGCCTTGACGGTTCTGGAAACATGCATGAAGAGCTGTGGCAAGAGGTTCCATGACGAAGTGGGCAAGTTCCGCTTCCTGAATGAGCTCATCAAGGTTGTGTCTCCCAAGTACTTGGGCTCCCGGACATCAGAGAAGGTGAAGAATAAGATCTTGGAGCTGCTGTACAGCTGGACAGTCGGCCTCCCTGAGGAGGTGAAGATTGCCGAAGCCTACCAGAT…	TCCCATTCTGACTCTCTCTGCTCCTGCAGACAGAGCCACAAATCCCCTGAACAAGGAGCTGGACTGGGCCAGCATCAACGGTTTCTGTGAGCAGCTCAACGAAGACTTTGAGGGGCCTCCACTTGCTACCCGCTTGCTGGCCCACAAGATCCAGTCCCCACAGGAATGGGAAGCCATCCAGGCCTTGACGGTTCTGGAAACATGCATGAAGAGCTGTGGCAAGAGGTTCCATGACGAAGTGGGCAAGTTCCGCTTCCTGAATGAGCTCATCAAGGTTGTGTCTCCCAAGTACTTGGGCTCCCGGACATCAGAGAAGGTGAAGAATAAGATCTTGGAGCTGCTGTACAGCTGGACAGTCGGCCTCCCTGAGGAGGTGAAGATTGCCGAAGCCTACCAGAT…
RHC_RP_hgx2030v2_pB27_A-10	5p 3p	33945884	Rattus norvegicus - Gga1	GID: 58865563	A	Gga1; [gi|58865563|ref|NM_001011994.1| Rattus norvegicus golgi associated, gamma adaptin ear containing, ARF binding protein 1 (Gga1), mRNA]	-205	345	IF	Sense		98.1 / 98.0			GGAGCCGGAGACACCGGAGGCACGAACCAACAGAGCCACAAACCCCCAGAACAAGGAGCCGGACAGGGCCAGCATCAACGGTCCCCGTGAGCAGCACAACGAAGACTATGAGGGGCCTCCACTTTGCTACCCGCTTGCTGGCCCACAAGATCCAGTCCCCACAGGAATGGGAAGCCATCCAGGCCTTGACGGTTCTGGAAACATGCATGAAGAGCTGTGGCAAGAGGTTCCATGACGAAGTGGGCAAGTTCCGCTTCCTGAATGAGCTCATCAAGGTTGTGTCTCCCAAGTACTTGGGCTCCCGGACATCAGAGAAGGTGAAGAATAAGATCTTGGAGCTGCTGTACAGCTGGACAGTCGGCCTCCCTGAGGAGGTGAAGATTGCCGAAGCCTACCAGA…	GGAGCCGGAGACTCTGGAGGCACGAATCAACAGAGCCACAAATCCCCTGAACAAGGAGCTGGACTGGGCCAGCATCAACGGTTTCTGTGAGCAGCTCAACGAAGACTTTGAGGGGCCTCCACTTGCTACCCGCTTGCTGGCCCACAAGATCCAGTCCCCACAGGAATGGGAAGCCATCCAGGCCTTGACGGTTCTGGAAACATGCATGAAGAGCTGTGGCAAGAGGTTCCATGACGAAGTGGGCAAGTTCCGCTTCCTGAATGAGCTCATCAAGGTTGTGTCTCCCAAGTACTTGGGCTCCCGGACATCAGAGAAGGTGAAGAATAAGATCTTGGAGCTGCTGTACAGCTGGACAGTCGGCCTCCCTGAGGAGGTGAAGATTGCCGAAGCCTACCAGAT…	TCCCATTCTGACTCTCTCTGCTCCTGCAGACAGAGCCACAAATCCCCTGAACAAGGAGCTGGACTGGGCCAGCATCAACGGTTTCTGTGAGCAGCTCAACGAAGACTTTGAGGGGCCTCCACTTGCTACCCGCTTGCTGGCCCACAAGATCCAGTCCCCACAGGAATGGGAAGCCATCCAGGCCTTGACGGTTCTGGAAACATGCATGAAGAGCTGTGGCAAGAGGTTCCATGACGAAGTGGGCAAGTTCCGCTTCCTGAATGAGCTCATCAAGGTTGTGTCTCCCAAGTACTTGGGCTCCCGGACATCAGAGAAGGTGAAGAATAAGATCTTGGAGCTGCTGTACAGCTGGACAGTCGGCCTCCCTGAGGAGGTGAAGATTGCCGAAGCCTACCAGAT…
RHC_RP_hgx2030v2_pB27_A-11	5p 3p	33945884	Rattus norvegicus - Gga1	GID: 58865563	A	Gga1; [gi|58865563|ref|NM_001011994.1| Rattus norvegicus golgi associated, gamma adaptin ear containing, ARF binding protein 1 (Gga1), mRNA]	-202	269	IF	Sense		97.6 / 97.6			GCCGGAGACTCTGGAGGCACGAATCAACAGAGCCACAAATCCCCTGAACAAGGAGCTGGACTGGGCCAGCATCAACGGTTTCTGTGAGCAGCTCAACGAAGACTTTGAGGGGCCTCCACTTGCTACCCGCTTGCTGGCCCACAAGATCCAGTCCCCACAGGAATGGGAAGCCATCCAGGCCTTGACGGTTCTGGAAACATGCATGAAGAGCTGTGGCAAGAGGTTCCATGACGAAGTGGGCAAGTTCCGCTTCCTGAATGAGCTCATCAAGGTTGTGTCTCCCAAGTACTTGGGCTCCCGGACATCAGAGAAGGTGAAGAATAAGATCTTGGAGCTGCTGTACAGCTGGACAGTCGGCCTCCCTGAGGAGGTGAAGATTGCCGAAGCCTACCAGATGCT…	GCCGGAGACTCTGGAGGCACGAATCAACAGAGCCACAAATCCCCTGAACAAGGAGCTGGACTGGGCCAGCATCAACGGTTTCTGTGAGCAGCTCAACGAAGACTTTGAGGGGCCTCCACTTGCTACCCGCTTGCTGGCCCACAAGATCCAGTCCCCACAGGAATGGGAAGCCATCCAGGCCTTGACGGTTCTGGAAACATGCATGAAGAGCTGTGGCAAGAGGTTCCATGACGAAGTGGGCAAGTTCCGCTTCCTGAATGAGCTCATCAAGGTTGTGTCTCCCAAGTACTTGGGCTCCCGGACATCAGAGAAGGTGAAGAATAAGATCTTGGAGCTGCTGTACAGCTGGACAGTCGGCCTCCCTGAGGAGGTGAAGATTGCCGAAGCCTACCAGATGCT…	CATTCTGACTCTCTCTGCTCCTGCAGACAGAGCCACAAATCCCCTGAACAAGGAGCTGGACTGGGCCAGCATCAACGGTTTCTGTGAGCAGCTCAACGAAGACTTTGAGGGGCCTCCACTTGCTACCCGCTTGCTGGCCCACAAGATCCAGTCCCCACAGGAATGGGAAGCCATCCAGGCCTTGACGGTTCTGGAAACATGCATGAAGAGCTGTGGCAAGAGGTTCCATGACGAAGTGGGCAAGTTCCGCTTCCTGAATGAGCTCATCAAGGTTGTGTCTCCCAAGTACTTGGGCTCCCGGACATCAGAGAAGGTGAAGAATAAGATCTTGGAGCTGCTGTACAGCTGGACAGTCGGCCTCCCTGAGGAGGTGAAGATTGCCGAAGCCTACCAGATGCT…
RHC_RP_hgx2030v2_pB27_A-12	5p	33945884	Rattus norvegicus - Gga1	GID: 58865563	A	Gga1; [gi|58865563|ref|NM_001011994.1| Rattus norvegicus golgi associated, gamma adaptin ear containing, ARF binding protein 1 (Gga1), mRNA]	-202	269	IF	Sense		95.5			GCCGGAGACACAGGAGGCACGAACCAACAGAGCCACAAACCCCCAGAACAAGGAGCAGGACCGGGCCAGCACCAACGGCCCCAGTGAGCAGCACAACGAAGACAACGAGGGGCCACCACCAGCCACCCGCAAGCCGGCCCACAAGATCCAGTCCCCACAGGAATGGGAAGCCATCCAGGCCTTGACGGTTCTGGAAACATGCATGAAGAGCTGTGGCAAGAGGTTCCATGACGAAGTGGGCAAGTTCCGCTTCCTGAATGAGCTCATCAAGGTTGTGTCTCCCAAGTACTTGGGCTCCCGGACATCAGAGAAGGTGAAGAATAAGATCTTGGAGCTGCTGTACAGCTGGACAGTCGGCCTCCCTGAGGAGGTGAAGATTGCCGAAGCCTACCAGATGCT…		CATTCTGACTCTCTCTGCTCCTGCAGACAGAGCCACAAATCCCCTGAACAAGGAGCTGGACTGGGCCAGCATCAACGGTTTCTGTGAGCAGCTCAACGAAGACTTTGAGGGGCCTCCACTTGCTACCCGCTTGCTGGCCCACAAGATCCAGTCCCCACAGGAATGGGAAGCCATCCAGGCCTTGACGGTTCTGGAAACATGCATGAAGAGCTGTGGCAAGAGGTTCCATGACGAAGTGGGCAAGTTCCGCTTCCTGAATGAGCTCATCAAGGTTGTGTCTCCCAAGTACTTGGGCTCCCGGACATCAGAGAAGGTGAAGAATAAGATCTTGGAGCTGCTGTACAGCTGGACAGTCGGCCTCCCTGAGGAGGTGAAGATTGCCGAAGCCTACCAGATGCT…
RHC_RP_hgx2030v2_pB27_C-71	3p	33945884	Rattus norvegicus - Gga1	GID: 58865563	A	Gga1; [gi|58865563|ref|NM_001011994.1| Rattus norvegicus golgi associated, gamma adaptin ear containing, ARF binding protein 1 (Gga1), mRNA]	No Data	344	??	Sense		94.3				GACATCAGAGAAGGTGGAGAATAAGGTCTTTGAGCTGCAGGACAGCTGGTCCGTCGGCCTCCCTGAGGAGGTGAAGATTCCGAAGCCTGCCAGATGCTGAAGAAGCAGGGGATCGTGAAGTTTGACCCCAAGCTTCCAGAGGGTGCCATCTTTTCCCTCCCCCCTCCCCGGCCCAAGAATGTGATCTTTGAAGATAAGGAGAAGTCCAAGATGCTGGCCCGCCTTTTGAAGAGCTCACACCCCGAA
RHC_RP_hgx2030v2_pB27_B-24	3p	33945884	Rattus norvegicus - Gga1	GID: 58865563	A	Gga1; [gi|58865563|ref|NM_001011994.1| Rattus norvegicus golgi associated, gamma adaptin ear containing, ARF binding protein 1 (Gga1), mRNA]	No Data	591	??	Sense		98.6				CAGGAATGGGAAGCCATCCAGGCCTTGACGGTTCTGTAAACAGGCATGAAGAGCTGTGGCAAGAGGATCCATGACGAAGTGGGCGACGTCCGCTTCTGAATGAGCTCATCAAGGTTGTGTCTCCCAAGTACTTGGGCTGCCGGACATCAGAGAAGGTGAAGAATAAGATCTTGGAGCTGCTGTACAGCTGGACAGTCGGCCTCCCTGAGGAGGTGAAGATTGCCGAAGCCTACCAGATGCTGAAGAAGCAGGGGATCGTGAAGTCTGACCCCAAGCTTCCAGAGGATGCCATCTTTCCCCTCCCCCCTCCCCGGCCCAAGAATGTGATCTTTGAAGATGAGGAGAAGTCCAAGATGCTGGCCCGCCTTCTGAAGAGCTCACACCCCGAAGACCTCCGGG…
RHC_RP_hgx2030v2_pB27_B-21	3p	33945879	Rattus norvegicus - Hey1	GID: 109464609	N/A	Hey1; [gi|109464609|ref|XM_342216.3| PREDICTED: Rattus norvegicus hairy/enhancer-of-split related with YRPW motif 1 (Hey1), mRNA]	No Data	1700	??	Sense		97.8				GCGCCGAGCGGGCCGCGCAGTTAACTCCTTCCCTGCCCGCCGCGCGACCCTCCTGGGAGCCCGCGCTCCGCCACCATGAAGAGAGCTCACCCGGGACTACAGCTCCTCTGATAGTGAGCTGGACGAGACCATCGAGGTGGAGAAGGAGAGCGCAGACGAGAATGGAAACTTGAGTTCGGCGCTGGGTTCCATGTCCCCAACCACATCGTCCCAGGTTTTGGCCCGGAAAAGACGGAGAGGCATCATCGAGAAGCGCCGACGAGACCGAATCAATAACAGTTTGTCTGAGCTGAGAAGGCTGGTACCCAGTGCTTTTGAGAAGCAGGGATCTGCGAAGCTAGAAAAAGCTGAGATCTTGCAGATGACTGTGGATCACCTGAAAATGCTGCACACTGCAGG…
RHC_RP_hgx2030v2_pB27_B-13	5p 3p	33945848	Rattus norvegicus - Heyl	GID: 157818628	E	Heyl; [gi|157818628|ref|NM_001107977.1| Rattus norvegicus hairy/enhancer-of-split related with YRPW motif-like (Heyl), mRNA]	33	530	IF	Sense		88.8 / 95.0			CGGCGAGACAGAAGGACCCAACGACGAGGGACAGGAGAACGAACAAAGCCAGAAGGCCAGACCGCAGACCACCCCCAGCCCAACGCAGAAGCAAGCCCGGAAGAAGCGCAGAGGGAACAAAGAGAAACGGCGCCGAGACCGCAACAACAGCAGCCAGACAGAACCGCGACGACCGGACCCCACCGCCAAAGAGAAACAGGGCCCCCCAAAGCCGGAGAAAGCAGAGGACAAGCAGAAGACCGTGGAACACCAGAAGAAGCCCCAAGCCCCAGGTGGCGCAGGGTACAAAGATGCCCGAGCCCTGGCAGTTGACAACCGGAGCATTGGTTTTCGGGAATGCCTTACTGAGGTCGTAAGATCCTGGGGGGTCCTGGAAGGACCCAGCAGCCATGCAGACCC…	CACACTACAGGGATGTTTTAATACCACTACAATGGATGATGTATATAACTATCTATTCGATGATGAAGATACCCCACCAAACCCCAACAAAAGAGATCCTAGAACTAGCCATGGCGGCAGGGGGCCACGAACGGCGAGTATGATGGACCCATCGACGTGGGTCAGGAGAACGATCTTAGCCAGATGGCCAGACCGCTGACCACCCCCAGCCCTTCGCAGATGCAAGCCCGGAAGAAGCGCAGAGGGATCATAGAGAAAAGGCGCCGAGACCGCATCAACAGCAGCCTGTCTGAAATGCGACGATTGGTCCCCACTGCCTTTGAGAAACAGGGCTCCTCTAAGCTGGAGAAAGCTGAGGTTTTGCAGATGACCGTGGATCACTTGAAGATGCTCCATGCC…	CGGCGAGTCTGATGGACCCATCGACGTGGGTCAGGAGAACGATCTTAGCCAGATGGCCAGACCGCTGACCACCCCCAGCCCTTCGCAGATGCAAGCCCGGAAGAAGCGCAGAGGGATCATAGAGAAACGGCGCCGAGACCGCATCAACAGCAGCCTGTCTGAACTGCGACGATTGGTCCCCACTGCCTTTGAGAAACAGGGCTCCTCTAAGCTGGAGAAAGCTGAGGTTTTGCAGATGACCGTGGATCACTTGAAGATGCTCCATGCCTCTGGTGGCGCAGGGTTCTTTGATGCCCGAGCCCTGGCTGTTGACTTCCGGAGCATTGGTTTTCGGGAATGCCTTACTGAGGTCGTAAGATACCTGGGGGTCCTGGAAGGACCCAGCAGCCATGCAGACCC…
RHC_RP_hgx2030v2_pB27_C-82	3p	33945796	Rattus norvegicus - Hmg20a_predicted	GID: 157822802	B	Hmg20a_predicted; [gi|157822802|ref|NM_001108150.1| Rattus norvegicus high mobility group 20A (predicted) (Hmg20a_predicted), mRNA]	No Data	1271	??	Sense		99				ACGGAAGAGTCCTAATCCACAGCAAAGCTCGTGAGGCAGAACTTCGCCAGCTTCGTAAATCCTACATGGAGTTTGAGAAAGGAACGCAGCCCTACAGAAGCATGTGGAAAGCATGCGCACAGCAGTGGAGAAGCTGGAGGTTGATGTGATCCAGGAACGGAGCCGAAACACCGTCCTTCAGCAGCACCTGGAAACCCTGCGGCAGATGTTGACCAGCAGCTTTGCCAGCATGCCTTTGCCTGGAAGTGGAGAAATACCAACAGTGGACACCATTGACTCATACATGAACAGATTGCACAGTATAATTTTAGCTAATCCCCAAGACAACGAAAACTTCATAGCTACAGTCCGAGAGGTTGTGAACAGGCTTGATCGCTAAGCACTGATCTTAGTGCTCCA…
RHC_RP_hgx2030v2_pB27_B-23	3p	33945796	Rattus norvegicus - Hmg20a_predicted	GID: 157822802	B	Hmg20a_predicted; [gi|157822802|ref|NM_001108150.1| Rattus norvegicus high mobility group 20A (predicted) (Hmg20a_predicted), mRNA]	No Data	979	??	Sense		95.2				GCGTAGAGACAGCTCGAGCAAAACGACCAGAGGTCCCATTCCAGAAATCACAACGATGTGGGCAACGAGTGGAGTAAACTGCTCCTGAGGAAAACAGCGCTACCTTGATGAAGCAGACAGAGATAAGGAGCGTTACATGAAGGAACTGGAGCAGTATCAAAAGACCGAAGCCTACAAGGTCTTCAGTAGGAAAACGCAAGACCGTCAGAAAGGCAAATCTCATCGGCAAGATGCAGCCCGGCAGGCCACTCATGATCATGAGAAAGAAACAGAAGTAAAGGAACGCTCTGTTTTTGACATCCCTATATTTACCGAAGAGTTCCTAAACCACAGCAAAGCTCGTGAGGCAGAACTTCGCCAGCTTCGTAAATCCAACATGGAGTTTGAAGAAAGGAACGC…
RHC_RP_hgx2030v2_pB27_C-29	5p 3p	33945796	Rattus norvegicus - Hmg20a_predicted	GID: 157822802	B	Hmg20a_predicted; [gi|157822802|ref|NM_001108150.1| Rattus norvegicus high mobility group 20A (predicted) (Hmg20a_predicted), mRNA]	3	980	IF	Sense		99.6 / 97.5			GGAAAGCTTGATGTCCAGTTCTACCCTGCCGCCCCTTTCTGCAGATGAAGACGGCTCCAAGGAGAGTAACGGTCTGGCTGTAACTGGGTTAACACACCCCGAGGGTCCATATGGCAGTGCAGCCACATCAACAACCAACAACCCAGAATTTGTGGAGGATCTCTCCCAAGGCCAGCTGCTTCAGAGTGAGTCTTCCAATGCTGCAGAAGGCAGTGAGCAGAGGCCTGAAGATGAGCAAAGAAGTAAACGAGGAGGCTGGTCCAAAGGGAGAAAAAGGAAGAAACCTCTTCGGGACAGCAATGCACCCAAGTCCCCCCTTACAGGATATGTTCGATTCATGAATGAGCGTAGAGAACAGCTTCGAGCAAAACGACCAGAGGTCCCATTTCCAGAAATCAC…	CAAACGACCAGAGGTCCATTCCAGAAATCACAAGGATGTTGGGCAACGAGTGGAGTAACTGCTCTGAGCAAAACAGCGCTACTTGATGAAGCAGACAGAGATAAGGAGCGTTACATGAAGGAACTGGAGCAGTATCAAAAGACCGAAGCTACAAGGTCTTCAGTAGGAAAACGCAAGACCGTCAGAAAGGCAAATCTCATCGGCAAGATGCAGCCCGGCAGGCCACTCATGATCATGAGAAAGAAACAGAAGTAAAGGAACGCTCTGTTTTTGACATCCCTATATTTACCGAAGAGTTCCTAAACCACAGCAAAGCTCGTGAGGCAGAACTTCGCCAGCTTCGTAAATCCAACATGGAGTTTGAAGAAAGGAACGCAGCCCTACAGAAGCATGTGGAAA…	GGAAAGCTTGATGTCCAGTTCTACCCTGCCGCCCCTTTCTGCAGATGAAGACGGCTCCAAGGAGAGTAACGGTCTGGCTGTAACTGGGTTAACACACCCCGAGGGTCCATATGGCAGTGCAGCCACATCAACAACCAACAACCCAGAATTTGTGGAGGATCTCTCCCAAGGCCAGCTGCTTCAGAGTGAGTCTTCCAATGCTGCAGAAGGCAGTGAGCAGAGGCCTGAAGATGAGCAAAGAAGTAAACGAGGAGGCTGGTCCAAAGGGAGAAAAAGGAAGAAACCTCTTCGGGACAGCAATGCACCCAAGTCCCCCCTTACAGGATATGTTCGATTCATGAATGAGCGTAGAGAACAGCTTCGAGCAAAACGACCAGAGGTCCCATTTCCAGAAATCAC…
RHC_RP_hgx2030v2_pB27_C-35	5p	33945796	Rattus norvegicus - Hmg20a_predicted	GID: 157822802	B	Hmg20a_predicted; [gi|157822802|ref|NM_001108150.1| Rattus norvegicus high mobility group 20A (predicted) (Hmg20a_predicted), mRNA]	177	No Data	IF	Sense		99.6			GCCGCTTCAGAGTGAGTCTTCCAATGCTGCAGAAGGCAGTGAGCAGAGGCCTGAAGATGAGCAAAGAAGTAAACGAGGAGGCTGGTCCAAAGGGAGAAAAAGGAAGAAACCTCTTCGGGACAGCAATGCACCCAAGTCCCCCCTTACAGGATATGTTCGATTCATGAATGAGCGTAGAGAACAGCTTCGAGCAAAACGACCAGAGGTCCCATTTCCAGAAATCACAAGGATGTTGGGCAACGAGTGGAGTAAACTGCCTCCTGAGGAAAAACAGCGCTACCTTGATGAAGCAGACAGAGATAAGGAGCGTTACATGAAGGAACTGGAGCAGTATCAAAAGACCGAAGCCTACAAGGTCTTCAGTAGGAAAACGCAAGACCGTCAGAAAGGCAAATCTCA…
RHC_RP_hgx2030v2_pB27_B-16	5p 3p	33945796	Rattus norvegicus - Hmg20a_predicted	GID: 157822802	B	Hmg20a_predicted; [gi|157822802|ref|NM_001108150.1| Rattus norvegicus high mobility group 20A (predicted) (Hmg20a_predicted), mRNA]	261	987	IF	Sense		93.1 / 99.5			GTCCAAAGGGAGAAAAAGGAAGAAACCTCTTCGGGACAGCAATGCCCCCAAGTCCCCCCTTACAGGATATGTTCGATTCATGAATGAGCGTAAAGAACAGCTTCGAGCAAAACGACCAGAGGTCCCTTTTCCAGAAATCACAAGGTTGTTGGGCAACGAGTGGAGTAAACTGCCTCCTGAGGAAAAACAGCGCTACCTTGATGAAGCAAACAGAGATAAGGAGCGTTACATGAAGGAACTGGAGCAGTATCAAAAGACCGAAGCCTACAGGGTTTTCAGTAGGAAAACGCAAGACCGTCAAAAAGGCAAATCTCATCGGCAAGATGCAGCCGGGCGGGCCTTTCATGATCATGAAAAAGAAACGGAAGTAAAGGAACGCTCTGTTTTTGACATCCATAT…	TGATCAAAACGACCAGAGGTCCTCATCTCCAGAAATCACAAGGATGTTGGGCAACGAGTGGAGTAAACTGCCTCCTGAGGAAAAACAGCGCTACCTTGATGAAGCAGACAGAGATAAGGAGCGTTACATGAAGGAACTGGAGCAGTATCAAAAGACCGAAGCCTACAAGGTCTTCAGTAGGAAAACGCAAGACCGTCAGAAAGGCAAATCTCATCGGCAAGATGCAGCCCGGCAGGCCACTCATGATCATGAGAAAGAAACAGAAGTAAAGGAACGCTCTGTTTTTGACATCCCTATATTTACCGAAGAGTTCCTAAACCACAGCAAAGCTCGTGAGGCAGAACTTCGCCAGCTTCGTAAATCCAACATGGAGTTTGAAGAAAGGAACGCAGCCCTACA…	GTCCAAAGGGAGAAAAAGGAAGAAACCTCTTCGGGACAGCAATGCACCCAAGTCCCCCCTTACAGGATATGTTCGATTCATGAATGAGCGTAGAGAACAGCTTCGAGCAAAACGACCAGAGGTCCCATTTCCAGAAATCACAAGGATGTTGGGCAACGAGTGGAGTAAACTGCCTCCTGAGGAAAAACAGCGCTACCTTGATGAAGCAGACAGAGATAAGGAGCGTTACATGAAGGAACTGGAGCAGTATCAAAAGACCGAAGCCTACAAGGTCTTCAGTAGGAAAACGCAAGACCGTCAGAAAGGCAAATCTCATCGGCAAGATGCAGCCCGGCAGGCCACTCATGATCATGAGAAAGAAACAGAAGTAAAGGAACGCTCTGTTTTTGACATCCCTAT…
RHC_RP_hgx2030v2_pB27_C-27	3p	33945802	Rattus norvegicus - Homolog of 4932438A13Rik (Mus musculus)	GID: 149250852	D	Homolog of 4932438A13Rik (Mus musculus); [prey946547 - Rat - hom. of 4932438A13Ri]	-1	274	IF	Sense		100				ATTTTTTCTTTTTTTGAAGGAGAATCTTGATCTAAACTCCTAGAACTTCTATCATAACTCCTTCTTAAACTTATATCATCATGCTCCTGCAGAAGGGTGGTTGGGTGAAGGACACATTTCCCACTGTCAATTTCAACTCGTATATCAAGTTCAAAGTCAATATTTCTCTCAGTGGCTGTGCCACTATGTCTTCGGTTGTCTGGGGTTGTGGGCCTGCGTTCGGTGTGTTGCTGGTGTTCTGCGGCGTGGCCTGTTGCTTTCTTCCGTGTGGTTTG
RHC_RP_hgx2030v2_pB27_C-26	5p 3p	33945815	Rattus norvegicus - Homolog of Rpa1 (Mus musculus)	GID: 17512292	D	Homolog of Rpa1 (Mus musculus); [prey946545 - Rat - hom. of Rpa1]	-1	904	IF	Sense		98.3 / 99.5			AGACCCCACAGGGACCGGTGACCCAGAGAGCAAGCCAAAAGACCCACACGTAGACATAATTGGAATCTGCAAGAGCTATGAAGATGCGACTAAAATCACAGTGAAGTCTAACAACAGAGAAGTTGCTAAGAGAAATATCTGTTTGATGGACATGTCAGGGAAAGTGGTGACTGCGACGCTGTGGGGAGAAGACGCTGACAAGTTTGACGGTTCTAGGCAGCCTGTGATGGCCATCAAAGGAGCCCGAGTGTCCGACTTTGGTGGGCGGAGCCTCTCTGTCCTATCATCTAGCACTGTCCTTGTGAATCCTGACATCCCAGAGGCCTATAAGCTCCGTGGATGGTTTGACTCAGAAGGACAAGCCTTAGATGGAGTTTCCATCTCTGATCTCAGGAGTGG…	TCCTGACATCCCAGAGGCCTATAGCTCCGTGGATGGTTTGACTCAGAAGGACAAGCCTCAGATGGAGTTTCCATCTCTGATCTCAGGAGTGGAGGGACGGGAGGGAGCAACACCAACTGGAAAACTTTGTATGAAGCTAAATCCGAGAACCTGGGCCAGGGCGACAAGGCGGACTATTTCAGCACTGTGGCAACAGTGGTGTTTCTTCGCAAAGAGAACTGTATGTACCAGGCCTGCCCGACCCAGGACTGCAATAAGAAAGTGATTGACCAGCAGAATGGGTTGTACCGCTGTGAGAAGTGCGACCGGGAATTTCCCAATTTCAAATACCGCATGATCTTATCGGTAAATATTGCAGATTTTCAGGAGAATCAGTGGGTGACGTGTTTCCAGGAGTCC…
RHC_RP_hgx2030v2_pB27_C-84	3p	33945815	Rattus norvegicus - Homolog of Rpa1 (Mus musculus)	GID: 17512292	D	Homolog of Rpa1 (Mus musculus); [prey946545 - Rat - hom. of Rpa1]	No Data	903	??	Sense		99.3				CAGCACTGTCCTTGTTGATCCTGACATCCAGAGGCCTATAAGCTCCGTGGATGGTTTGACTCAGAAGGACAAGCTAGATGGAGTTTCCATCTCTGATCTCAGGAGTGGAGGGACCGGAGGGAGCAACACCAACTGGAAAACTTTGTATGAAGCTAAATCCGAGAACCTGGGCCAGGGCGACAAGGCGGACTATTTCAGCACTGTGGCAACAGTGGTGTTTCTTCGCAAAGAGAACTGTATGTACCAGGCCTGCCCGACCCAGGACTGCAATAAGAAAGTGATTGACCAGCAGAATGGGTTGTACCGCTGTGAGAAGTGCGACCGGGAATTTCCCAATTTCAAATACCGCATGATCTTATCGGTAAATATTGCAGATTTTCAGGAGAATCAGTGGGTGAC…
RHC_RP_hgx2030v2_pB27_B-11	5p 3p	33945750 / 33945748	Rattus norvegicus - Kars	GID: 55741636	D	Kars; [gi|55741636|ref|NM_001006967.1| Rattus norvegicus lysyl-tRNA synthetase (Kars), mRNA]	606	1961	IF	Sense		99.0 / 99.8			TAACAAACTGCGCAGGGGAGACATAATCGGAGTCGAGGGCAATCCCGGAAAAACCAAGAAGGGTGAGCTGAGCATCGTCCCCCGGGAGATGACACTCCTGTCCCCCTGCTTGCACATGCTGCCTCATCTTCACTTCGGCCTCAAGGACAAGGAAACAAGGTATCGTCAGAGATACTTGGACTTGATACTGAACGACTTTGTGAGGCAGAAGTTTATCATCCGCTCTAAGATCATCACATATATAAGAAGTTTCTTGGACGAGCTGGGATTCCTAGAGATCGAGACTCCCATGATGAACATCATCCCCGGGGGAGCTGTGGCCAAGCCTTTCATCACCTACCACAACGAGCTGGACATGAACCTGTACATGAGAATTGCTCCAGAGCTCTACCACAAGAT…	CAAAATTCTCGATGATATTTGTGTTGCAAGGGCTGTTGAATGCCCCCCACCTCGGACCACAGCCAGGCTCCCTTGATAAGCTTGTGGGAGAGTTCCTCGAAGTGACATGCATCAGCCCTACATTCATCTGTGATCACCCACAGATCATGAGTCCTCTGGCCAAATGGCACCGTTGCAAAGAGGGTCTAACTGAGCGCTTCGAGCTGTTTGTCATGAAGAAGGAAATATGCAATGCGTACACTGAGCTGAACGACCCCGTGCGGCAGAGACAACTGTTTGAAGAACAGGCCAAGGCCAAGGCTGCTGGTGACGATGAGGCCATGTTCATAGATGAGAACTTCTGTACTGCCCTGGAGTACGGGCTGCCCCCAACAGCTGGCTGGGGCATGGGTATCGACC…	TAACAAACTGCGCAGGGGAGACATAATCGGAGTCGAGGGCAATCCCGGAAAAACCAAGAAGGGTGAGCTGAGCATCGTCCCCCGGGAGATGACACTCCTGTCCCCCTGCTTGCACATGCTGCCTCATCTTCACTTCGGCCTCAAGGACAAGGAAACAAGGTATCGTCAGAGATACTTGGACTTGATACTGAACGACTTTGTGAGGCAGAAGTTTATCATCCGCTCTAAGATCATCACATATATAAGAAGTTTCTTGGACGAGCTGGGATTCCTAGAGATCGAGACTCCCATGATGAACATCATCCCCGGGGGAGCTGTGGCCAAGCCTTTCATCACCTACCACAACGAGCTGGACATGAACCTGTACATGAGAATTGCTCCAGAGCTCTACCACAAGAT…
RHC_RP_hgx2030v2_pB27_C-65	5p 3p	33945769	Rattus norvegicus - LOC100125362	GID: 205830443	N/A	LOC100125362; [gi|205830443|ref|NM_001103354.2| Rattus norvegicus hypothetical protein LOC100125362 (LOC100125362), mRNA]	-41	686	OOF2	Sense		99.3 / 99.6			GAGGAAGCCTGGTGGGCCTGGCCCCTCTCAGCCCAACGCCGATGAGTGCCAGGGCGCCGAAAGAGCTGAGGCTGGCCCTGCCGCCTTGTCTCCTGAACCGGACCTTTGCTTCCCACAACGCCAGTGGAGGCAGCAACGCAGGTATCCGCAGCTCAGGCGCAGGTGGTGGCACCTGCATCACGCAGGTGGGACAGCAGCTCTTCCAGTCTTTTTCATCCACGCTGGTGCTGATTGTCCTGGTCACTCTCATCTTCTGTCTCATCGTGCTGTCCCTCTCCACTTTCCACATCCACAAGCGTAGGATGAAGAAGCGGAAGATGCAGAGGGCTCAGGAAGAATACGAGAGAGATCACTGCAGCGGCAGCCACGGTGGTGGGGGGCTGCCTCGAGCAGGTGTTC…	GCGAAAGAGCTGAGGCGGGCCCTGCCGCTTGTCTCCTGAACCGGACCTTTCTTCCCACAACGCCAGTGGAGGCAGCAACGCAGGTATCCGCAGCTCAGGCGCAGGTGGTGGCACCTGCATCACGCAGGTGGGACAGCAGCTCTTCCAGTCTTTTTCATCCACGCTGGTGCTGATTGTCCTGGTCACTCTCATCTTCTGTCTCATCGTGCTGTCCCTCTCCACTTTCCACATCCACAAGCGTAGGATGAAGAAGCGGAAGATGCAGAGGGCTCAGGAAGAATACGAGAGAGATCACTGCAGCGGCAGCCACGGTGGTGGGGGGCTGCCTCGAGCAGGTGTTCAAGCCCCAACCCACGGAAAAGAAACCCGGCTGGAGAGGCAGCCCCGGGACTCCGCCTT…	GAGGAAGCCTGGTGGGCCTGGCCCCTCTCAGCCCAGCGCCGATGAGTGCCAGGGCGCCGAAAGAGCTGAGGCTGGCCCTGCCGCCTTGTCTCCTGAACCGGACCTTTGCTTCCCACAACGCCAGTGGAGGCAGCAACGCAGGTATCCGCAGCTCAGGCGCAGGTGGTGGCACCTGCATCACGCAGGTGGGACAGCAGCTCTTCCAGTCTTTTTCATCCACGCTGGTGCTGATTGTCCTGGTCACTCTCATCTTCTGTCTCATCGTGCTGTCCCTCTCCACTTTCCACATCCACAAGCGTAGGATGAAGAAGCGGAAGATGCAGAGGGCTCAGGAAGAATACGAGAGAGATCACTGCAGCGGCAGCCACGGTGGTGGGGGGCTGCCTCGAGCAGGTGTTC…
RHC_RP_hgx2030v2_pB27_C-41	3p	33945790	Rattus norvegicus - LOC500040	GID: 121583861	N/A	LOC500040; [gi|121583861|ref|NM_001039344.2| Rattus norvegicus similar to Testis derived transcript (LOC500040), mRNA 98|gb|BC129069.1| Rattus norvegicus similar to Testis derived transcript, mRNA (cDNA clone MGC:156466 IMAGE:7100907), complete cds]	No Data	1381	??	Sense		99				TGAAGAGCAGGCTACGACAAACTCTGGCACCCGGCATGTTTTATCTGCAGCACCTGTGGTGAACTCTTGGTCGACATGATTTACTTCTGGAAGAATGAGAAGCTGTACTGTGGCAGACATTACTGTGACAGCGAGAAGCCCCGCTGTGCTGGCTGTGATGAGCTGATATTCAGCAATGAGTATACCCAGGCAGAAAACCAGAATTGGCATCTGAAGCACTTCTGCTGCTTTGACTGCGACAACATCCTGGCCGGAAAAATATACGTGATGGTCCGTGACAAGCCTGTGTGCAAGCCGTGCTATGTGAAGAACCATGCTGTGGTGTGTCAAGGGTGCCACAATGCCATCGACCCGGAAGTGCAGCGAGTGACGTACAATAACTTCAGCTGGCACGCGTCC…
RHC_RP_hgx2030v2_pB27_C-2	5p 3p	33945829	Rattus norvegicus - Lars	GID: 57526926	B	Lars; [gi|57526926|ref|NM_001009637.1| Rattus norvegicus leucyl-tRNA synthetase (Lars), mRNA]	1596	2787	IF	Sense		97.3 / 99.2			GTACCAGGATCACGGAGATGAGAACCGGAAGAAACAGACACCCCAGTGCCCGAAGAACATGGAAACACCCCGCGAGGAGAGCAGGAAGAATCTTGAAGCCTCCTTAGACTGGCTGCAAGAACATGCCTGCTCAAGAACTTACGGTTTAGGCACGCGTCTGCCTTGGGATGAGCAGTGGTTGATTGAATCCCTCTCAGACTCCACTATTTACATGGCGTTTTACACAGTTGCACACCTGTTGCAGGGGGGTGACCTGCAGGGTCAGGCGGAGTCTCCACTGGGCATCAGACCCCAGCAGATGACGAGGGATGTTTGGGATTATGTGTTCTTCAAGGATGCTCCATTTCCCAAGACTCAGATCCCAAAGGAAAAGCTGGATCAGCTGAAGCAGGAATTTGA…	GGGAAACTTCTTCACTTTGAGCCAAGCTGTTGACGAGTTTTCCGCTGATGGAATGCGCCTGGCTCTGGCTGATGCTGCGACACTGTTGAAGATGCTAACTTTGTGAAGCTATGGCAGACGCAGGCATTCTCCGTCTGTACACATGGGTAGAGTGGGTCAAAGAAATGCTTGCCAACTGCAGCAGCCTGAGAAGTGGACCTGCCAACTCATTCAATGATCGTGTGTTTGCCAGTGAAATGAATGCAGGAATTATAAAAACAGATCAAAACTATGAAAAGATGATGTTTAAAGAAGCGTTGAAAACAGGTTTTTTTGAGTTTCAGGCTGCGAAAGACAAGTACCGTGAACTGGCCACAGAGGGGATGCACAGAGAGCTTGTGTTCCGGTTTATTGAAGTTC…	GTACTTGGATTATGGAGATGAGAACTGGAAGAAACAGACATTTCAGTGCCTGAAGAACATGGAAACATTCTGCGAGGAGAGCAGGAAGAATTTTGAAGCTTCCTTAGACTGGCTGCAAGAACATGCCTGCTCAAGAACTTACGGTTTAGGCACGCGTCTGCCTTGGGATGAGCAGTGGTTGATTGAATCCCTCTCAGACTCCACTATTTACATGGCGTTTTACACAGTTGCACACCTGTTGCAGGGGGGTGACCTGCAGGGTCAGGCGGAGTCTCCACTGGGCATCAGACCCCAGCAGATGACGAGGGATGTTTGGGATTATGTGTTCTTCAAGGATGCTCCATTTCCCAAGACTCAGATCCCAAAGGAAAAGCTGGATCAGCTGAAGCAGGAATTTGA…
RHC_RP_hgx2030v2_pB27_C-6	5p 3p	33945829	Rattus norvegicus - Lars	GID: 57526926	B	Lars; [gi|57526926|ref|NM_001009637.1| Rattus norvegicus leucyl-tRNA synthetase (Lars), mRNA]	1596	2787	IF	Sense		99.8 / 95.8			GTACTTGGATTATGGAGATGAGAACTGGAAGAAACAGACATTTCAGTGCCTGAAGAACATGGAAACATTCTGCGAGGAGAGCAGGAAGAATTTTGAAGCTTCCTTAGACTGGCTGCAAGAACATGCCTGCTCAAGAACTTACGGTTTAGGCACGCGTCTGCCTTGGGATGAGCAGTGGTTGATTGAATCCCTCTCAGACTCCACTATTTACATGGCGTTTTACACAGTTGCACACCTGTTGCAGGGGGGTGACCTGCAGGGTCAGGCGGAGTCTCCACTGGGCATCAGACCCCAGCAGATGACGAGGGATGTTTGGGATTATGTGTTCTTCAAGGATGCTCCATTTCCCAAGACTCAGATCCCAAAGGAAAAGCTGGATCAGCTGAAGCAGGAATTTGA…	TGAGCCAAGCAGTTGACAAAGTTTTTCCGCTGATGGAATGCGCCTGGCTCTGGCTGATGCTGGCGACACTGTTGAAGATGCTAACTTTGTGGAAGCTATGGCAGACGCAGGCATTCTCTGTCTGTACACATGGAGTAGAGTGGGTCAAAGAAATGCTTGCCAACTGCAGCAGCCTGAGAAGTGGACCTGCCAACTCATTCAATGATCGTGTGTTTGCCAGTGAAATGAATGCAGGAATTATAAAAACAGATCAAAACTATGAAAAGATGATGTTTAAAGAAGCGTTGAAAACAGGTTTTTTTGAGTTTCAGGCTGCGAAAGACAAGTACCGTGAACTGGCCACAGAGGGGATGCACAGAGAGCTTGTGTTCCGGTTTATTGAAGTTCAAACAATCCTTC…	GTACTTGGATTATGGAGATGAGAACTGGAAGAAACAGACATTTCAGTGCCTGAAGAACATGGAAACATTCTGCGAGGAGAGCAGGAAGAATTTTGAAGCTTCCTTAGACTGGCTGCAAGAACATGCCTGCTCAAGAACTTACGGTTTAGGCACGCGTCTGCCTTGGGATGAGCAGTGGTTGATTGAATCCCTCTCAGACTCCACTATTTACATGGCGTTTTACACAGTTGCACACCTGTTGCAGGGGGGTGACCTGCAGGGTCAGGCGGAGTCTCCACTGGGCATCAGACCCCAGCAGATGACGAGGGATGTTTGGGATTATGTGTTCTTCAAGGATGCTCCATTTCCCAAGACTCAGATCCCAAAGGAAAAGCTGGATCAGCTGAAGCAGGAATTTGA…
RHC_RP_hgx2030v2_pB27_C-37	5p	33945829	Rattus norvegicus - Lars	GID: 57526926	B	Lars; [gi|57526926|ref|NM_001009637.1| Rattus norvegicus leucyl-tRNA synthetase (Lars), mRNA]	2121	No Data	IF	Sense		97.6			GGCAAATGGACACCTGCTGCTCAACTCCGAGAAGATGTCAAAATCTACGGGAAACTTCCTCACTTTGAGCCAAGCTGTTGACAAGTTTTCCGCTGATGGAATGCGCCTGGCTCTGGCTGATGCTGGCGACACTGTTGAAGATGCTAACTTTGTGGAAGCTATGGCAGACGCAGGCTTTCTCCGTCTGTACACATGGGTAGAGTGGGTCAAAGAAATGCTTGCCAACTGCAGCAGCCTGAGAAGTGGACCTGCCAACTCATTCAATGATCGTGTGTTTGCCAGTGAAATGAATGCAGGAATTATAAAAACAGATCAAAACTATGAAAAGATGATGTTTAAAGAAGCGTTGAAAACAGGTTTTTTTGAGTTTCAGGCTGCGAAAGACAAGTACCGTGAACT…
RHC_RP_hgx2030v2_pB27_B-5	5p 3p	33945829	Rattus norvegicus - Lars	GID: 57526926	B	Lars; [gi|57526926|ref|NM_001009637.1| Rattus norvegicus leucyl-tRNA synthetase (Lars), mRNA]	2148	2869	IF	Sense		93.0 / 95.7			CGAGAAGATGTCAAATTCTACGGGAAATTTCCTCATTTTGAGCCAAGCTGTTGACAATTTTTCCGCTGATGGAATGCTCCTGGCTCTGGCTGATGCTGGCGACACTGTTGAAGATGCTATTTTTGTGGAATCTATGGCAGACGCAGGCTTTCTCCGTCTGTACACATGGGTAGAGTGGGTCAAAGAAATGCTTGCCAACTGCAGCAGCCTGAGAAGTGGACCTGCCAACTTTTTCAATGATCGTGTGTTTGCCAGTGAAATGAATGCAGGATTTATAAAAACAGATCAAAACTATGAAAAGATGATGTTTAAAGAAGCGTTGAAAACTGGTTTTTTTGTGTTTCAGGCTGCGAAAGACAAGTACCGTGAACTGGCCACAGAGGGGATGCACAGAGAGCT…	CTGATGCTGGCGACACTGTTGAAGATGCTAACTTTGTGGAAGCTATGGCAGACGCAGGCATCTCGTCCTGTACACATGGGTAGAGTGGGTCAAAGAAAATGCTGCCAACTGCAGCAGCCTGAGAAGTAGACCTGCCAACTCATTCAATGATCGTGTGTTTGCCAGTGAAATGAATGCAGGAATTATAAAAACAGATCAAAACTATGAAAAGATGATGTTTAAAGAAGCGTTGAAAACAGGTTTTTTTGAGTTTCAGGCTGCGAAAGACAAGTACCGTGAACTGGCCACAGAGGGGATGCACAGAGAGCTTGTGTTCCGGTTTATTGAAGTTCAAACAATCCTTCTGACTCCATTCTGTCCACATTTGTGTGAGCACATCTGGACACTGCTGGGAAAGCC…	CGAGAAGATGTCAAAATCTACGGGAAACTTCCTCACTTTGAGCCAAGCTGTTGACAAGTTTTCCGCTGATGGAATGCGCCTGGCTCTGGCTGATGCTGGCGACACTGTTGAAGATGCTAACTTTGTGGAAGCTATGGCAGACGCAGGCATTCTCCGTCTGTACACATGGGTAGAGTGGGTCAAAGAAATGCTTGCCAACTGCAGCAGCCTGAGAAGTGGACCTGCCAACTCATTCAATGATCGTGTGTTTGCCAGTGAAATGAATGCAGGAATTATAAAAACAGATCAAAACTATGAAAAGATGATGTTTAAAGAAGCGTTGAAAACAGGTTTTTTTGAGTTTCAGGCTGCGAAAGACAAGTACCGTGAACTGGCCACAGAGGGGATGCACAGAGAGCT…
RHC_RP_hgx2030v2_pB27_C-14	5p 3p	33945829	Rattus norvegicus - Lars	GID: 57526926	B	Lars; [gi|57526926|ref|NM_001009637.1| Rattus norvegicus leucyl-tRNA synthetase (Lars), mRNA]	2148	2869	IF	Sense		99.1 / 97.9			CGAGAAGATGTCAAAATCTACGGGAAACCTCCTCACTTTGAGCCAAGCTGTTGACAAGTTTTCCGCTGATGGAATGCGCCTGGCTCTGGCTGATGCTGGCGACACTGTTGAAGATGCTAACTTTGTGGAAGCTATGGCAGACGCAGGCATTCTCCGTCTGTACACATGGGTAGAGTGGGTCAAAGAAATGCTTGCCAACTGCAGCAGCCTGAGAAGTGGACCTGCCAACTCATTCAATGATCGTGTGTTTGCCAGTGAAATGAATGCAGGAATTATAAAAACAGATCAAAACTATGAAAAGATGATGTTTAAAGAAGCGTTGAAAACAGGTTTTTTTGAGTTTCAGGCTGCGAAAGACAAGTACCGTGAACTGGCCACAGAGGGGATGCACAGAGAGCT…	TGTTGAAGATGCTAACTTTGTGGAAGCTATGGCAGACGCAGGCATCTCGTCTGTACACATGGGTAGAGTGGGTCAAAGAAATGCTTGCCAACTGCAGCAGCCGAGAAGTGGACCTGCCAACTCATTCAATGATCGTGTGTTTGCCAGTGAAATGAATGCAGGAATTATAAAAACAGATCAAAACTATGAAAAGATGATGTTTAAAGAAGCGTTGAAAACAGGTTTTTTTGAGTTTCAGGCTGCGAAAGACAAGTACCGTGAACTGGCCACAGAGGGGATGCACAGAGAGCTTGTGTTCCGGTTTATTGAAGTTCAAACAATCCTTCTGACTCCATTCTGTCCACATTTGTGTGAGCACATCTGGACACTGCTGGGAAAGCCTGATTCAATTATGCATGC…	CGAGAAGATGTCAAAATCTACGGGAAACTTCCTCACTTTGAGCCAAGCTGTTGACAAGTTTTCCGCTGATGGAATGCGCCTGGCTCTGGCTGATGCTGGCGACACTGTTGAAGATGCTAACTTTGTGGAAGCTATGGCAGACGCAGGCATTCTCCGTCTGTACACATGGGTAGAGTGGGTCAAAGAAATGCTTGCCAACTGCAGCAGCCTGAGAAGTGGACCTGCCAACTCATTCAATGATCGTGTGTTTGCCAGTGAAATGAATGCAGGAATTATAAAAACAGATCAAAACTATGAAAAGATGATGTTTAAAGAAGCGTTGAAAACAGGTTTTTTTGAGTTTCAGGCTGCGAAAGACAAGTACCGTGAACTGGCCACAGAGGGGATGCACAGAGAGCT…
RHC_RP_hgx2030v2_pB27_B-3	5p 3p	33945829	Rattus norvegicus - Lars	GID: 57526926	B	Lars; [gi|57526926|ref|NM_001009637.1| Rattus norvegicus leucyl-tRNA synthetase (Lars), mRNA]	2148	2869	IF	Sense		94.8 / 98.7			CGAGAAGATGCCAAAAACAACGGGAAACCCCCACACAAAGAGCCAAGCAGTAGACAAGCCCACCGCAGATGGAATGCGCCTGGCTCAGGCTGATGCTGGCGACACTGTTGAAGATGCTAACTTTGTGGAAGCTATGGCAGACGCAGGCATTCTCCGTCTGTACACATGGGTAGAGTGGGTCAAAGAAATGCTTGCCAACTGCAGCAGCCTGAGAAGTGGACCTGCCAACTCATTCAATGATCGTGTGTTTGCCAGTGAAATGAATGCAGGAATTATAAAAACAGATCAAAACTATGAAAAGATGATGTTTAAAGAAGCGTTGAAAACAGGTTTTTTTGAGTTTCAGGCTGCGAAAGACAAGTACCGTGAACTGGCCACAGAGGGGATGCACAGAGAGCT…	ACTGTTGAAGATGCTAACTTTGTGGAAGCTATGGCAGACGCAGGCATCTCCGTCTGTACACATGGTAGAGTGGGTCAAAGAAATGCTGCAACTGCAGCAGCTGAGAAGTGGACCTGCCAACTCATTCAATGATCGTGTGTTTGCCAGTGAAATGAATGCAGGAATTATAAAAACAGATCAAAACTATGAAAAGATGATGTTTAAAGAAGCGTTGAAAACAGGTTTTTTTGAGTTTCAGGCTGCGAAAGACAAGTACCGTGAACTGGCCACAGAGGGGATGCACAGAGAGCTTGTGTTCCGGTTTATTGAAGTTCAAACAATCCTTCTGACTCCATTCTGTCCACATTTGTGTGAGCACATCTGGACACTGCTGGGAAAGCCTGATTCAATTATGCATGC…	CGAGAAGATGTCAAAATCTACGGGAAACTTCCTCACTTTGAGCCAAGCTGTTGACAAGTTTTCCGCTGATGGAATGCGCCTGGCTCTGGCTGATGCTGGCGACACTGTTGAAGATGCTAACTTTGTGGAAGCTATGGCAGACGCAGGCATTCTCCGTCTGTACACATGGGTAGAGTGGGTCAAAGAAATGCTTGCCAACTGCAGCAGCCTGAGAAGTGGACCTGCCAACTCATTCAATGATCGTGTGTTTGCCAGTGAAATGAATGCAGGAATTATAAAAACAGATCAAAACTATGAAAAGATGATGTTTAAAGAAGCGTTGAAAACAGGTTTTTTTGAGTTTCAGGCTGCGAAAGACAAGTACCGTGAACTGGCCACAGAGGGGATGCACAGAGAGCT…
RHC_RP_hgx2030v2_pB27_C-21	5p 3p	33945847 / 33945836	Rattus norvegicus - Lrp11_predicted	GID: 157823146	N/A	Lrp11_predicted; [gi|157823146|ref|NM_001106217.1| Rattus norvegicus low density lipoprotein receptor-related protein 11 (predicted) (Lrp11_predicted), mRNA]	-432	363	OOF1	Sense		97.3 / 79.3			TCCATCGCGGCGGGAGCCAGCTTCCTGCGCGCACCCGGGACCGTGCGGGGCTGGCGGCAGTGCGTGGCGGCCTGCTGCTCCGAGCCGAGCTGCTCGGTGGCGGTGGTGCAGCTGCCCCGGGGGGCCGAGCGTGCCCTCACCCGTGCCGGCGCCTCGCTGCTACCTGTTTAACTGCACAGCCCGCGGCCGCAGCGTCTGCAAGTTCGCGCCGCTCCGCGGGTACCGCACTTACACCCTCAGTCGCGCCGGGGACGCCGCCGGGATCTCGCCCGGGCCAGGTGAGGACGAGCCTCCAGTTAGCAGGGCTGGGAAGGATGTGGTTTTGCGTCTGCCCACAGACGGGGTAGTTCTGGATGGCCGAGAAAGCACAGACGACCACGCCATTGTCCTTTATGAGTG…	CCCCCATTTGGAGGGGGGGGAAGGGAGGGGTTTTGGCGTGCCCCCCCCCCCGGGGGGTTTTTTGGTGGGGCAGAAAGCACAGCGGCCCCCGCCCATTGTTCTTTTTTTAATGGACGTCCACCAAGGGTAACCCTTCGGCCAGGGGACATAAAGGGGCCTCAACCCAGGAACCCTAAAGTGTCCCCCCCTAAAGAAAGGAGGCGTACGTTTTCCACCGGCCTGGGCTGACCCCCGGGGGTCAGAAGAAGCTCCCGCCAAGGTATCTGTGACTGTGCCTTCCCAGGCTCCGGCTCCACGGGGAGGGATGCTCCAGTGCTTGCTCGCGATACCATTTTTTTTGTGACAATGGCTGGTGCATTTGACATCGCCTTGGCGTGTGATGGCGTGAGGCAGTGTCCA…	TCCATCGCGGCGGGAGCCAGCTTCCTGCGCGCACCCGGGACCGTGCGGGGCTGGCGGCAGTGCGTGGCGGCCTGCTGCTCCGAGCCGAGCTGCTCGGTGGCGGTGGTGCAGCTGCCCCGGGGGCCGAGCGTGCCCTCACCCGTGCCGGCGCCTCGCTGCTACCTGTTTAACTGCACAGCCCGCGGCCGCAGCGTCTGCAAGTTCGCGCCGCTCCGCGGGTACCGCACTTACACCCTCAGTCGCGCCGGGGACGCCGCCGGGATCTCGCCCGGGCCAGGTGAGGACGAGCCTCCAGTTAGCAGGGCTGGGAAGGATGTGGTTTTGCGTCTGCCCACAGACGGGGTAGTTCTGGATGGCCGAGAAAGCACAGACGACCACGCCATTGTCCTTTATGAGTGG…
RHC_RP_hgx2030v2_pB27_C-60	5p	33945758	Rattus norvegicus - Macf1	GID: 209364563	D	Macf1; LOC362587; [gi|209364563|ref|NM_001135758.1| Rattus norvegicus microtubule-actin crosslinking factor 1 (Macf1), mRNA]	9384	9991	IF	Sense		96.3			GGGGGGAAAAGACACACAGGGCCACAAGAGGGAGCAAGAAGCCCCAAACAAGCAGAGAGGAAAACAGACAGAGCGAGGGAAAGCACGCCAGGAGCAGCAAGAGCAGACGCCGGGCCGAGTAGAGGACAACAACAGTAAACTGAAAGCGCTCAATGATGCTGCCACTGCTGCAGAGGAGGGAGAAGCTCTTCAGTGGATTGTGGGGACTGAAGTCGATGTCATCAACCAGCAACTAGCAGATTTCAAAATGTTTCAGAAAGAACAAGTGGATCCTCTTCAGGTGAAATTGCAGCAGGTGAATGGACTTGGCCAGGGATTAATTCAGAGTGCGGGAAAAACCTGTGATGTGCAGGGTTTAGAACATGACATGGAAGAGGTCAATACTCGATGGAATACACT…		GGGGACTTTAGACTTACTGGGTCTCAAGAGGGAGCTAGAAGCCCTTAACAAGCAGTGTGGTAAACTGACAGAGCGAGGGAAAGCTCGCCAGGAGCAGCTAGAGCTGACGCTGGGCCGAGTAGAGGACTTCTACAGTAAACTGAAAGCGCTCAATGATGCTGCCACTGCTGCAGAGGAGGGAGAAGCTCTTCAGTGGATTGTGGGGACTGAAGTCGATGTCATCAACCAGCAACTAGCAGATTTCAAAATGTTTCAGAAAGAACAAGTGGATCCTCTTCAGGTGAAATTGCAGCAGGTGAATGGACTTGGCCAGGGATTAATTCAGAGTGCGGGAAAAACCTGTGATGTGCAGGGTTTAGAACATGACATGGAAGAGGTCAATACTCGATGGAATACACT…
RHC_RP_hgx2030v2_pB27_B-8	5p 3p	33945850	Rattus norvegicus - Mapkap1	GID: 58865505	C	Mapkap1; [gi|58865505|ref|NM_001011964.1| Rattus norvegicus mitogen-activated protein kinase associated protein 1 (Mapkap1), mRNA 0|gb|BC079073.1| Rattus norvegicus mitogen-activated protein kinase associated protein 1, mRNA (cDNA clone MGC:94027 IMAGE:7122012), complete cds]	475	1257	OOF1	Sense		97.4 / 95.6			GTTTGGTGGCTGTTTATTTATGGGCTACATGTGGGTACAACTGCAACGAAGAAGATCGACGTCTACCTCCCCCTGCACTCAAGCCAGGACAGACTGCTGCCAATGACTGTGGTGACCATGGCCAGCGCCAGGGTGCAAGACCTCATCGGGCTCATCTGTTGGCAGTACACGAGTGAAGGACGGGAGCCAAAGCTCAATGACAACGTCAGTGCCTACTGCCTGCATATTGCTGAGGATGATGGGGAGGTGGACACGGATTTCCCACCGCTGGATTCCAATGAACCCATTCATAATTTTGGCTTCAGTACTTTGGCCCTGGTTGAAAAGTACTCTTCCCCTGGTCTGACCTCCAAAGAGTCGCTCTTTGTTCGAATAAATGCTGCCCATGGGTTCTCCCTC…	ACACGAAGTGAAGGACGGGAGCCAAAGCTCAATGACAACGTCAGTGCCTACTGCCTGCATATTGCTGAGGATGATGGGGAGGGTGGACACGGATTTCCCACCGCTGGATTCCAATGAACCCATTCATAAGTTTGGCTTCAGTACTTTGGCCCTGGTTGAAAAAGTACTCTTCCCCTGGTCTGACCTCCAAAGAGTCGCTCTTTGTTCGAATAAATGCTGCCCATGGGTTCTCCCTCATCCAGGTGGACAACACGAAGGTCACCATGAAGGAGATCTTACTCAAGGCACTGAAACGAAGAAAAGAGTCCCAGAAAATTTCAGGCCCTCAGTACCGCCTGGAGAAGCAGAGCGAGCCTAACATCGGTGTGGACCTGGAGAGCACGCTGGAGAGCCAGAATG…	GAGTACTCCAAGTTTGATGGCAAGGGTCATGTGGGTACAACTGCAACGAAGAAGATCGACGTCTACCTCCCCCTGCACTCAAGCCAGGACAGACTGCTGCCAATGACTGTGGTGACCATGGCCAGCGCCAGGGTGCAGGACCTCATCGGGCTCATCTGTTGGCAGTACACGAGTGAAGGACGGGAGCCAAAGCTCAATGACAACGTCAGTGCCTACTGCCTGCATATTGCTGAGGATGATGGGGAGGTGGACACGGATTTCCCACCGCTGGATTCCAATGAACCCATTCATAAGTTTGGCTTCAGTACTTTGGCCCTGGTTGAAAAGTACTCTTCCCCTGGTCTGACCTCCAAAGAGTCGCTCTTTGTTCGAATAAATGCTGCCCATGGGTTCTCCCTC…
RHC_RP_hgx2030v2_pB27_B-17	5p 3p	33945850	Rattus norvegicus - Mapkap1	GID: 58865505	C	Mapkap1; [gi|58865505|ref|NM_001011964.1| Rattus norvegicus mitogen-activated protein kinase associated protein 1 (Mapkap1), mRNA 0|gb|BC079073.1| Rattus norvegicus mitogen-activated protein kinase associated protein 1, mRNA (cDNA clone MGC:94027 IMAGE:7122012), complete cds]	477	1257	IF	Sense		98.6 / 91.5			GCCCGGCGGCAGAAAACCAAAGGGCCACATGTGGGAACAACCGCAACGAAAAAGATCGACGTCTACCTCCCCCTGCACTCAAGCCAGGACAGACTGCTGCCAATGACTGTGGTGACCATGGCCAGCGCCAGGGTGCAGGACCTCATCGGGCTCATCTGTTGGCAGTACACGAGTGAAGGACGGGAGCCAAAGCTCAATGACAACGTCAGTGCCTACTGCCTGCATATTGCTGAGGATGATGGGGAGGTGGACACGGATTTCCCACCGCTGGATTCCAATGAACCCATTCATAAGTTTGGCTTCAGTACTTTGGCCCTGGTTGAAAAGTACTCTTCCCCTGGTCTGACCTCCAAAGAGTCGCTCTTTGTTCGAATAAATGCTGCCCATGGGTTCTCCCTC…	TCTGTTGGCAGTACACGAGGGAAGGACGGGAGCCAAAGCTCAAATGACAACGTCAGTGCTACTGCTGCATATTGCTGAGGATGATGGGGGAGGGTGGACACGGATTTCCCACCGCTGGATTCCAATGAACCCATTCATAAGTTTGGCTTCAGTACTTTGGCCCTGGTTGAAAAGTACTCTTCCCCTGGTCTGACCTCCAAAGAGTCGCTCTTTGTTCGAATAAATGCTGCCCATGGGTTCTCCCTCATCCAGGTGGACAACACGAAGGTCACCATGAAGGAGATCTTACTCAAGGCACTGAAACGAAGAAAAGGGTCCCAGAAAATTTCAGGCCCTCAGTACCGCCTGGAGAAGCAGAGCGAGCCTAACATCGGTGTGGACCTGGAGAGCACGCTGGAG…	GTACTCCAAGTTTGATGGCAAGGGTCATGTGGGTACAACTGCAACGAAGAAGATCGACGTCTACCTCCCCCTGCACTCAAGCCAGGACAGACTGCTGCCAATGACTGTGGTGACCATGGCCAGCGCCAGGGTGCAGGACCTCATCGGGCTCATCTGTTGGCAGTACACGAGTGAAGGACGGGAGCCAAAGCTCAATGACAACGTCAGTGCCTACTGCCTGCATATTGCTGAGGATGATGGGGAGGTGGACACGGATTTCCCACCGCTGGATTCCAATGAACCCATTCATAAGTTTGGCTTCAGTACTTTGGCCCTGGTTGAAAAGTACTCTTCCCCTGGTCTGACCTCCAAAGAGTCGCTCTTTGTTCGAATAAATGCTGCCCATGGGTTCTCCCTCAT…
RHC_RP_hgx2030v2_pB27_B-7	5p 3p	33945757 / 33945755	Rattus norvegicus - Mfhas1	GID: 157823446	D	Mfhas1; [gi|157823446|ref|NM_001107316.1| Rattus norvegicus malignant fibrous histiocytoma amplified sequence 1 (Mfhas1), mRNA]	2787	No Data	IF	Sense		100.0 / 69.4			GGGGGTCCTGCAGCCAGACACCCTATCCATCGCCAGCCATGCGTCGCTACCCAATATATGGACCGCATGGCAAGCCATCACCCCTTTGGTAGAGGAACTGAATGTCCTACTTCAGGAATGGCCTGGACTACACTACACTGTGCACATCCTCTGTTCTAAGTGCCTTAAGAGAGGGTCGCCAAATCCACACGCTTTCCCAGGGGAGTTGCTGAGTCAGCCCAGGCCAGAAGGGGTGGCAGAGATCATCTGCCCCAAGAACGGCAGCGAGCGCGTGAATGTGGCTTTGGTTTACCCACCTACACCGACTGTGATCAGCCCTTGTTCCAAGTGAGTGTCCATAACCCACTGGCCCTTGCGCCTTGCTGCAGACTTTGGCTCTGAGGTTGTGATAACCCAAAG…	GGCTGGGCATTAACGCTCTCGGGAAGGGCAAGGAATGTTGGCTTCTAAATGCAAGAAAAATACATAAAAACAGGATCTTCTCTTGAATTAGAAAATGAGTGAGTTTGCGTTTATGAATAATACATATGGCTACTCGGAAAAACTACAGTGTCTAATCCAAAGTAAAAAACTTTGCTCAGAAAGAGGAAAATAAGTTTCCACTCCCCCTGCTTGTGATAAGTGATTTCTCAAGGTTAGAGCACACACACATTGAGCTTGGCTATGGGTTATCACAACCTTATAGCCAATGTTTGCAGCAAGGCGCAAGGGCCATTGGTTTTTGTTCCCTCCCCTCACAGAGGAGAGAGAGAGAGAGAGAGAGAGAGAGAGAGAGAGGGAGGGAGAGAGAGAGAGAGAGAG…
RHC_RP_hgx2030v2_pB27_A-32	5p 3p	33945811	Rattus norvegicus - Mical2	GID: 213385316	D	Mical2; [gi|213385316|ref|NM_001139508.1| Rattus norvegicus microtubule associated monoxygenase, calponin and LIM domain containing 2 (Mical2), mRNA]	18	715	IF	Sense		97.1 / 98.8			TGAGAAGCAGGCACAGGCCAGCCAGGTTTTCGAGAATTTTGTACAATCTACCACATGCAAAGGGACCCTCCAGGCCTTCAACATTTTTACCTGCCTCCTGGACCTAGATCCGCTGGACCATAGAAACTTCTACACCCAGCTCAAGTCCAAGGTGAACACCTGGAAGGCCAAAGCTTTGTGGCACAAACTGGATAAGCGTGGCTCCCACAAGGAGTACAAGCGAGGAAAAGCCTGCTCGAACACTAATTGTCTCATCGTCGGAGGAGGACCATGTGGCCTGCGCACTGCCTTTGAACTCGCCTACCTGGGAGCCAAGGTGGTTGTGGTGGAGAAGAGGGACATCTTCTCCCGGAACAATGTGTTGCACCTCTGGCTTTTCACTATCCATGACCTTCGGGG…	TCTGGACCTAGATCCGCTGGACCATAGAAAATTCTACACCCAGCTCAAGTCAAAGGTGAACACTGGAAGGGCAAAGCTCTGTGGCACAAACAGGATAAGCGTGGCTCCCACAAGGAGTACAAGCGAGGAAAAGCCTGCTCGAACACTAAGTGTCTCATCGTCGGAGGAGGACCATGTGGCGTGCGCACTGCCATTGAACTCGCCTACCTGGGAGCCAAGGTGGTTGTGGTGGAGAAGAGAGACACCTTCTCCCGGAACAATGTGTTGCACCTCTGGCCTTTCACTATCCATGACCTTCGGGGCCTGGGGGCCAAGAAGTTTTATGGGAAATTCTGTGCTGGCTCCATCGACCACATCAGTATCCGACAACTGCAGCTCATCCTGTTCAAGGTGGCCCTG…	TGAGAAGCAGGCACAGGCCAGCCAGGTCTTCGAGAACTTTGTACAAGCTACCACATGCAAAGGGACCCTCCAGGCCTTCAACATCCTTACCTGCCTCCTGGACCTAGATCCGCTGGACCATAGAAACTTCTACACCCAGCTCAAGTCCAAGGTGAACACCTGGAAGGCCAAAGCTCTGTGGCACAAACTGGATAAGCGTGGCTCCCACAAGGAGTACAAGCGAGGAAAAGCCTGCTCGAACACTAAGTGTCTCATCGTCGGAGGAGGACCATGTGGCCTGCGCACTGCCATTGAACTCGCCTACCTGGGAGCCAAGGTGGTTGTGGTGGAGAAGAGGGACACCTTCTCCCGGAACAATGTGTTGCACCTCTGGCCTTTCACTATCCATGACCTTCGGGG…
RHC_RP_hgx2030v2_pB27_C-13	5p 3p	33945827	Rattus norvegicus - Ndufv2	GID: 51092267	N/A	Ndufv2; [gi|51092267|ref|NM_031064.1| Rattus norvegicus NADH dehydrogenase (ubiquinone) flavoprotein 2 (Ndufv2), nuclear gene encoding mitochondrial protein, mRNA]	19	587	OOF1	Sense		98.1 / 99.1			CGGGCCAGGGCGACCGGCCACACCGCACAGTGGGGAAGACAAGCAAGGAAAAAGCAAAAGACAGCAGTGCAAAATGGTGCAGGAGGAGCCTTATTTGTGCATAGAGATACTCCTGAGAATAACCCAGATACTCCATTTGATTTCACACCAGAAAACTACGAGAGGATAGAGGCAATAGTCAGAAACTACCCGGAAGGGCACAGAGCAGCAGCTGTGCTTCCAGTGCTGGACCTGGCCCAAAGGCAGAATGGGTGGCTGCCTATCTCTGCCATGAACAAGGTGGCAGAAGTTTTACAAGTGCCTCCAATGAGAGTCTATGAAGTGGCGACTTTTTACACAATGTACAATCGAAAGCCAGTTGGGAAGTACCACATTCAGGTCTGCACTACTACACCTTGC…	CGGGCCAGGGCGTCCGGGCCTCACCGCTCAGTGGGGAAGACATGCAAGGAATTTGCATAAGACAGCAGTGCAAAATGGTGCTGGAGGAGCTTATTTGTGCATAGAGATACTCTGAGAATAACCCAGATACTCCATTTGATTTCACACCAGAAAACTACGAGAGGATAGAGGCAATAGTCAGAAACTACCCGGAAGGGCACAGAGCAGCAGCTGTGCTTCCAGTGCTGGACCTGGCCCAAAGGCAGAATGGGTGGCTGCCTATCTCTGCCATGAACAAGGTGGCAGAAGTTTTACAAGTGCCTCCAATGAGAGTCTATGAAGTGGCGACTTTTTACACAATGTACAATCGAAAGCCAGTTGGGAAGTACCACATTCAGGTCTGCACTACTACACCTTGCA…	CGGGCCAGGGCGTCCGGCCTCACCGCTCAGTGGGGAAGACATGCAAGGAATTTGCATAAGACAGCAGTGCAAAATGGTGCTGGAGGAGCCTTATTTGTGCATAGAGATACTCCTGAGAATAACCCAGATACTCCATTTGATTTCACACCAGAAAACTACGAGAGGATAGAGGCAATAGTCAGAAACTACCCGGAAGGGCACAGAGCAGCAGCTGTGCTTCCAGTGCTGGACCTGGCCCAAAGGCAGAATGGGTGGCTGCCTATCTCTGCCATGAACAAGGTGGCAGAAGTTTTACAAGTGCCTCCAATGAGAGTCTATGAAGTGGCGACTTTTTACACAATGTACAATCGAAAGCCAGTTGGGAAGTACCACATTCAGGTCTGCACTACTACACCTTGC…
RHC_RP_hgx2030v2_pB27_C-30	5p 3p	33945792	Rattus norvegicus - Pde2a	GID: 219803037	D	Pde2a; [gi|219803037|ref|NM_001143847.1| Rattus norvegicus phosphodiesterase 2A, cGMP-stimulated (Pde2a), transcript variant 1, mRNA]	2493	3135	IF	Sense		99.7 / 99.8			GGGGAAGGCCATGGGCAACCGACCAATGGAGATGATGGATCGGGAGAAGGCCTACATCCCTGAACTTCAGATCAGCTTTATGGAGCACATCGCCATGCCCATCTACAAGCTGTTACAAGACCTGTTCCCCAAGGCAGCAGAGCTGTATGAACGCGTGGCCTCCAATCGTGAGCACTGGACCAAGGTGTCCCACAAGTTCACCATCCGAGGCCTCCCCAGTAACAACTCGCTGGATTTCCTGGATGAGGAATATGAGGTCCCTGATTTGGACGTCACCAGGGCTCCTGTCAATGGCTGCTGCAGCCTCGAGGGCTGAGTGATCCCCTCTAGGGACCCTCCCTGCCCGGCCCTCCTTTCACAACTCTCTACCAGTCTGTCTGATGCATTGGGAACCAGAGC…	TCGGGAGAAGGCCTACATCCTGAACTTCAGATCAGCTTTATGGAGCACATCGCCATGCCCATCTACAAGCTGTTACAAGACCTGTTCCCCAAGGCAGCAGAGCTGTATGAACGCGTGGCCTCCAATCGTGAGCACTGGACCAAGGTGTCCCACAAGTTCACCATCCGAGGCCTCCCCAGTAACAACTCGCTGGATTTCCTGGATGAGGAATATGAGGTCCCTGATTTGGACGTCACCAGGGCTCCTGTCAATGGCTGCTGCAGCCTCGAGGGCTGAGTGATCCCCTCTAGGGACCCTCCCTGCCCGGCCCTCCTTTCACAACTCTCTACCAGTCTGTCTGATGCATTGGGAACCAGAGCCATGGGTCCTGGGTTCTAGACCAGGATGTCCCCTGTGACC…	GGAGAAGGCCATGGGCAACCGACCAATGGAGATGATGGATCGGGAGAAGGCCTACATCCCTGAACTTCAGATCAGCTTTATGGAGCACATCGCCATGCCCATCTACAAGCTGTTACAAGACCTGTTCCCCAAGGCAGCAGAGCTGTATGAACGCGTGGCCTCCAATCGTGAGCACTGGACCAAGGTGTCCCACAAGTTCACCATCCGAGGCCTCCCCAGTAACAACTCGCTGGATTTCCTGGATGAGGAATATGAGGTCCCTGATTTGGACGTCACCAGGGCTCCTGTCAATGGCTGCTGCAGCCTCGAGGGCTGAGTGATCCCCTCTAGGGACCCTCCCTGCCCGGCCCTCCTTTCACAACTCTCTACCAGTCTGTCTGATGCATTGGGAACCAGAGC…
RHC_RP_hgx2030v2_pB27_A-16	5p 3p	33945823	Rattus norvegicus - Prosc	GID: 157823502	D	Prosc; [gi|157823502|ref|NM_001107320.1| Rattus norvegicus proline synthetase co-transcribed homolog (bacterial) (Prosc), mRNA]	3	696	IF	Sense		99.4 / 97.6			GAAGAGAGGTGGCAGCATGACAGCGGAGCCGGGAGCCGGGTTGGCGCCGCGGGCCGTGAACGAGCGCGTCCAGCAGAGCGTGGCGCGGCGGCCGCGGGGTCTCCCAGCCATCCAACCCCGGCTAGTAGCGGTCAGCAAAACAAAACCTACAGAGATGGTGATTGAGGCCTACGGTCATGGCCAGCGCACTTTTGGAGAGAACTATGTTCAGGAACTACTAGAAAAAGCATCAAACCCTACGCTTCTGTCGTCATGTCCTGAGATCAAGTGGCACTTCATTGGTCATTTGCAGAAACAAAACGTCAACAAGTTGATGGCCGTCCCCAACCTCTCTATGCTGGAAACTATAGACTCCGTGAAGTTGGCAGACAAGGTGAACAGTTCCTGGCAGAAGAAAGG…	AGCAGAGCGTGGCGCGGCGGCCGCGGGGTTTCCCAGCCATCCAACCCCGGCTAGTAGCGGTCAGCAAAACAAAACCTACAGAGATGGTGATTGAGGCCTACGGTCATGGCCAGCGCACTTTTGGAGAGAACTATGTTCAGGAACTACTAGAAAAAGCATCAAACCCTACGCTTCTGTCGTCATGTCCTGAGATCAAGTGGCACTTCATTGGTCATTTGCAGAAACAAAACGTCAACAAGTTGATGGCCGTCCCCAACCTCTCTATGCTGGAAACTATAGACTCCGTGAAGTTGGCAGACAAGGTGAACAGTTCCTGGCAGAAGAAAGGTTCTCCTGAACGACTGAAGGTGATGGTGCAGATTAACACCAGTGGAGAGGACAGTAAACACGGCCTTCTGC…	GTTGAGAGGTGGCAGCATGACAGCGGAGCTGGGAGTCGGGTTGGCGCTGCGGGCCGTGAACGAGCGCGTCCAGCAGAGCGTGGCGCGGCGGCCGCGGGGTCTCCCAGCCATCCAACCCCGGCTAGTAGCGGTCAGCAAAACAAAACCTACAGAGATGGTGATTGAGGCCTACGGTCATGGCCAGCGCACTTTTGGAGAGAACTATGTTCAGGAACTACTAGAAAAAGCATCAAACCCTACGCTTCTGTCGTCATGTCCTGAGATCAAGTGGCACTTCATTGGTCATTTGCAGAAACAAAACGTCAACAAGTTGATGGCCGTCCCCAACCTCTCTATGCTGGAAACTATAGACTCCGTGAAGTTGGCAGACAAGGTGAACAGTTCCTGGCAGAAGAAAGG…
RHC_RP_hgx2030v2_pB27_A-20	5p 3p	33945823	Rattus norvegicus - Prosc	GID: 157823502	D	Prosc; [gi|157823502|ref|NM_001107320.1| Rattus norvegicus proline synthetase co-transcribed homolog (bacterial) (Prosc), mRNA]	3	696	IF	Sense		96.0 / 99.2			GTTGAGAGGTGGCAGCATGACAGCGGAGCTGGGAGTCGGGTTGGCGCTGCGGGCCGTGAACGAGCGCGTCCAGCAGAGCGTGGCGCGGCGGCCGCGGGGTCTCCCAGCCATCCAACCCCGGCTAGTAGCGGTCAGCAAAACAAAACCTACAGAGATGGTGATTGAGGCCTACGGTCATGGCCAGCGCATTTTTGGAGAGAACTATGTTCAGGAACTACTAGAAAAAGCATCAAACCCTACGCTTCTGTCGTCATGTCCTGAGATCAAGTGGCACTTCATTGGTCATTTGCAGAAACAAAACGTCAACAAGTTGATGGCCGTCCCCAACCTCTCTATGCTGGAAACTATAGACTCCGTGAAGTTGGCAGACAAGGTGAACAGTTCCTGGCAGAAGAAAGG…	AAGCAGAAGCGTGGCGCGGCGGCCGCGGGGGTTTCCCAGCCATCCTACCCCGGCTAGTAGCGGTCAGCAAAACAAAACCTACAGAGATGGTGATTGAGGCTACGGTCATGGCCAGCGCACTTTTGGAGAGAACTATGTTCAGGAACTACTAGAAAAAGCATCAAACCCTACGCTTCTGTCGTCATGTCCTGAGATCAAGTGGCACTTCATTGGTCATTTGCAGAAACAAAACGTCAACAAGTTGATGGCCGTCCCCAACCTCTCTATGCTGGAAACTATAGACTCCGTGAAGTTGGCAGACAAGGTGAACAGTTCCTGGCAGAAGAAAGGTTCTCCTGAACGACTGAAGGTGATGGTGCAGATTAACACCAGTGGAGAGGACAGTAAACACGGCCTTCT…	GTTGAGAGGTGGCAGCATGACAGCGGAGCTGGGAGTCGGGTTGGCGCTGCGGGCCGTGAACGAGCGCGTCCAGCAGAGCGTGGCGCGGCGGCCGCGGGGTCTCCCAGCCATCCAACCCCGGCTAGTAGCGGTCAGCAAAACAAAACCTACAGAGATGGTGATTGAGGCCTACGGTCATGGCCAGCGCACTTTTGGAGAGAACTATGTTCAGGAACTACTAGAAAAAGCATCAAACCCTACGCTTCTGTCGTCATGTCCTGAGATCAAGTGGCACTTCATTGGTCATTTGCAGAAACAAAACGTCAACAAGTTGATGGCCGTCCCCAACCTCTCTATGCTGGAAACTATAGACTCCGTGAAGTTGGCAGACAAGGTGAACAGTTCCTGGCAGAAGAAAGG…
RHC_RP_hgx2030v2_pB27_B-14	5p 3p	33945841	Rattus norvegicus - Psmd11_predicted	GID: 157820106	D	Psmd11_predicted; [gi|157820106|ref|NM_001107027.1| Rattus norvegicus proteasome (prosome, macropain) 26S subunit, non-ATPase, 11 (predicted) (Psmd11_predicted), mRNA]	225	1382	IF	Sense		94.1 / 97.7			GAGCGGCAAGACGGCGGCCGCAGCGGCGGCAGAGCCCCAGAGAGCCCAGACACCACCCAGCACCGACCGGGAGGCCACCACCGACACCCCCCACCCCACCGAGAAGCGCGACACCCAAGAAAAAGAAGAGGAGGCAGTCCAGGCCAAAGAGCAGAGCACCCAAGAACAGGGGACACACCTGGCGAAGACTGGACAAGCCGCCGAGCTTGGAGGACTCCTGAAGAATGTACGACCTACCTTGAATTCCATCAGTAAAGCTAAAGCAGCTCGTCTGGTCCGGTCTCTTCTTGATCTGTTTCTAGATATGGAAGCAGCTACAGGGCAGGAGGTCGAGCTATGTTTAGAATGCATCGAATGGGCCAAATCAGAGAAAAGAACCTTCTTACGCCAAGCATTGGA…	ACAAACTTACCCATGCTTGAGTAATCTGCCGAAAGCACGAGCTGCTTTAATCTCTGCTCGAACCACAGCAAATGCTATGTACTGCCCCCCTAAATTGCAGGCCACTCCGGACATGCAGTCAGGTATTATTCATGCAGCAGAGGAGAAGGACTGGAAAACTGCATACTCGTACTTCTATGAGGCATTCGAAGGCTATGACTCCATCGATAGCCCCAAGGCCATCACATCTTTGAAGTACATGTTGCTGTGCAAAATCATGCTCAACACCCCAGAAGATGTCCAGGCTTTGGTGAGCGGAAAGCTTGCACTTCGGTATGCAGGGAGGCAGACAGAAGCATTGAAATGTGTGGCTCAAGCTAGCAAGAACAGATCACTGGCAGATTTTGAAAAGGCCCTGAC…	GAGCGGTAAGATGGCGGCCGCAGCGGTGGTAGAGTTCCAGAGAGCTCAGTCTCTACTCAGCACTGACCGGGAGGCCTCCATCGACATCCTCCACTCCATCGTGAAGCGTGACATTCAAGAAAATGATGAGGAGGCAGTCCAGGTCAAAGAGCAGAGCATCCTTGAACTGGGGTCTCTCCTGGCGAAGACTGGACAAGCTGCTGAGCTTGGAGGACTCCTGAAGTATGTACGACCTTTCTTGAATTCCATCAGTAAAGCTAAAGCAGCTCGTCTGGTCCGGTCTCTTCTTGATCTGTTTCTAGATATGGAAGCAGCTACAGGGCAGGAGGTCGAGCTATGTTTAGAATGCATCGAATGGGCCAAATCAGAGAAAAGAACCTTCTTACGCCAAGCATTGGA…
RHC_RP_hgx2030v2_pB27_C-18	5p 3p	33945841	Rattus norvegicus - Psmd11_predicted	GID: 157820106	D	Psmd11_predicted; [gi|157820106|ref|NM_001107027.1| Rattus norvegicus proteasome (prosome, macropain) 26S subunit, non-ATPase, 11 (predicted) (Psmd11_predicted), mRNA]	225	1382	IF	Sense		99.6 / 98.4			GAGCGGTAAGATGGCGGCCGCAGCGGTGGTAGAGTTCCAGAGAGCTCAGTCTCTACTCAGCACTGACCGGGAGGCCTCCATCGACATCCTCCACTCCATCGTGAAGCGTGACATTCAAGAAAATGATGAGGAGGCAGTCCAGGTCAAAGAGCAGAGCATCCTTGAACTGGGGTCTCTCCTGGCGAAGACTGGACAAGCTGCTGAGCTTGGAGGACTCCTGAAGTATGTACGACCTTTCTTGAATTCCATCAGTAAAGCTAAAGCAGCTCGTCTGGTCCGGTCTCTTCTTGATCTGTTTCTAGATATGGAAGCAGCTACGGGGCAGGAGGTCGAGCTATGTTTAGAATGCATCGAATGGGCCAAATCAGAGAAAAGAACCTTCTTACGCCAAGCATTGGA…	GCTCTGAGTAATCTGCTGAAAGCACGAGCTGCTTAACCTCTGCTCGAACACAGCAAAATGCTATCTACTGCCCCCTAAATTGCAGGACACTCTGGACATGCAGTCAGGTATTATTCATGCAGCAGAGGAGAAGGACTGGAAAACTGCATACTCGTACTTCTATGAGGCATTCGAAGGCTATGACTCCATCGATAGCCCCAAGGCCATCACATCTCTGAAGTACATGTTGCTGTGCAAAATCATGCTCAACACCCCAGAAGATGTCCAGGCTTTGGTGAGCGGAAAGCTTGCACTTCGGTATGCAGGGAGGCAGACAGAAGCATTGAAATGTGTGGCTCAAGCTAGCAAGAACAGATCACTGGCAGATTTTGAAAAGGCCCTGACAGACTACAGGGCGGA…	GAGCGGTAAGATGGCGGCCGCAGCGGTGGTAGAGTTCCAGAGAGCTCAGTCTCTACTCAGCACTGACCGGGAGGCCTCCATCGACATCCTCCACTCCATCGTGAAGCGTGACATTCAAGAAAATGATGAGGAGGCAGTCCAGGTCAAAGAGCAGAGCATCCTTGAACTGGGGTCTCTCCTGGCGAAGACTGGACAAGCTGCTGAGCTTGGAGGACTCCTGAAGTATGTACGACCTTTCTTGAATTCCATCAGTAAAGCTAAAGCAGCTCGTCTGGTCCGGTCTCTTCTTGATCTGTTTCTAGATATGGAAGCAGCTACAGGGCAGGAGGTCGAGCTATGTTTAGAATGCATCGAATGGGCCAAATCAGAGAAAAGAACCTTCTTACGCCAAGCATTGGA…
RHC_RP_hgx2030v2_pB27_C-63	5p 3p	33945841	Rattus norvegicus - Psmd11_predicted	GID: 157820106	D	Psmd11_predicted; [gi|157820106|ref|NM_001107027.1| Rattus norvegicus proteasome (prosome, macropain) 26S subunit, non-ATPase, 11 (predicted) (Psmd11_predicted), mRNA]	225	1382	IF	Sense		99.4 / 98.6			GAGCGGTAAGATGGCGGCCGCAGCGGTGGTAGAGCACCAGAGAGCTCAGTCTCAACTCAGCACTGACCGGGAGGCCTCCATCGACATCCTCCACTCCATCGTGAAGCGTGACATTCAAGAAAATGATGAGGAGGCAGTCCAGGTCAAAGAGCAGAGCATCCTTGAACTGGGGTCTCTCCTGGCGAAGACTGGACAAGCTGCTGAGCTTGGAGGACTCCTGAAGTATGTACGACCTTTCTTGAATTCCATCAGTAAAGCTAAAGCAGCTCGTCTGGTCCGGTCTCTTCTTGATCTGTTTCTAGATATGGAAGCAGCTACGGGGCAGGAGGTCGAGCTATGTTTAGAATGCATCGAATGGGCCAAATCAGAGAAAAGAACCTTCTTACGCCAAGCATTGGA…	ACAACTACCATGCTTGAGTAATCTGCCGAAAGCCGAGCTGCTTAACTCTGCTCGAACACAGCAAATGCTATCTACTGCCCCCCTAAATTGCAGGGCACTCTGGACATGCAGTCAGGTATTATTCATGCAGCAGAGGAGAAGGACTGGAAAACTGCATACTCGTACTTCTATGAGGCATTCGAAGGCTATGACTCCATCGATAGCCCCAAGGCCATCACATCTCTGAAGTACATGTTGCTGTGCAAAATCATGCTCAACACCCCAGAAGATGTCCAGGCTTTGGTGAGCGGAAAGCTTGCACTTCGGTATGCAGGGAGGCAGACAGAAGCATTGAAATGTGTGGCTCAAGCTAGCAAGAACAGATCACTGGCAGATTTTGAAAAGGCCCTGACAGACTAC…	GAGCGGTAAGATGGCGGCCGCAGCGGTGGTAGAGTTCCAGAGAGCTCAGTCTCTACTCAGCACTGACCGGGAGGCCTCCATCGACATCCTCCACTCCATCGTGAAGCGTGACATTCAAGAAAATGATGAGGAGGCAGTCCAGGTCAAAGAGCAGAGCATCCTTGAACTGGGGTCTCTCCTGGCGAAGACTGGACAAGCTGCTGAGCTTGGAGGACTCCTGAAGTATGTACGACCTTTCTTGAATTCCATCAGTAAAGCTAAAGCAGCTCGTCTGGTCCGGTCTCTTCTTGATCTGTTTCTAGATATGGAAGCAGCTACAGGGCAGGAGGTCGAGCTATGTTTAGAATGCATCGAATGGGCCAAATCAGAGAAAAGAACCTTCTTACGCCAAGCATTGGA…
RHC_RP_hgx2030v2_pB27_C-64	5p	33945841	Rattus norvegicus - Psmd11_predicted	GID: 157820106	D	Psmd11_predicted; [gi|157820106|ref|NM_001107027.1| Rattus norvegicus proteasome (prosome, macropain) 26S subunit, non-ATPase, 11 (predicted) (Psmd11_predicted), mRNA]	225	No Data	IF	Sense		91.4			GAGCGGTAAGACGGCGGCCGCAGCGGTGGTAGAGCCCCAGAGAGCCCAGCCCCCACCCAGCACCGACCGGGAGGCCCCCACCGACACCCCCCACCCCACCGTGAAGCGCGACACCCAAGAAAACGACGAGGAGGCAGTCCAGGTCAAAGAGCAGAGCACCCCCGAACCGGGGTCCCCCCCGGCGAAGACCGGACAAGCCGCCGAGCCCGGAGGACCCCCGAAGTACGTACGACCCCCCCCGAATCCCACCAGTAAAGCCAAAGCAGCCCGTCCGGTCCGGTCCCCCCCTGATCTGTTTCTAGATATGGAAGCAGCTACAGGGCAGGAGGTCGAGCCATGTTTAGAATGCATCGAATGGGCCAAATCAGAGAAAAGAACCTTTCTTTACGCCAAGCATTG…
RHC_RP_hgx2030v2_pB27_C-4	5p 3p	33945841	Rattus norvegicus - Psmd11_predicted	GID: 157820106	D	Psmd11_predicted; [gi|157820106|ref|NM_001107027.1| Rattus norvegicus proteasome (prosome, macropain) 26S subunit, non-ATPase, 11 (predicted) (Psmd11_predicted), mRNA]	225	1382	IF	Sense		98.7 / 98.4			GAGCGGTAAGACGGCGGCCGCAGCGGTGGTAGAGTCCCAGAGAGCCCAGTCCCAACACAGCACAGACCGGGAGGCCTCCATCGACATCCTCCACCCCATCGTGAAGCGTGACATTCAAGAAAATGATGAGGAGGCAGTCCAGGTCAAAGAGCAGAGCATCCTTGAACTGGGGTCTCTCCTGGCGAAGACTGGACAAGCTGCTGAGCTTGGAGGACTCCTGAAGTATGTACGACCTTTCTTGAATTCCATCAGTAAAGCTAAAGCAGCTCGTCTGGTCCGGTCTCTTCTTGATCTGTTTCTAGATATGGAAGCAGCTACAGGGCAGGAGGTCGAGCTATGTTTAGAATGCATCGAATGGGCCAAATCAGAGAAAAGAACCTTCTTACGCCAAGCATTGGA…	CATGCTCTGAGTAGTCTGCCGAAGCACGAGCTGCCTTAACTCTGCTCGAACACAGCAAATGCTATCTACTGCCCCCTAAATTGCAGGCCACTCTGCACATGCAGTCAGGTATTATTCATGCAGCAGAGGAGAAGGACTGGAAAACTGCATACTCGTACTTCTATGAGGCATTCGAAGGCTATGACTCCATCGATAGCCCCAAGGCCATCACATCTCTGAAGTACATGTTGCTGTGCAAAATCATGCTCAACACCCCAGAAGATGTCCAGGCTTTGGTGAGCGGAAAGCTTGCACTTCGGTATGCAGGGAGGCAGACAGAAGCATTGAAATGTGTGGCTCAAGCTAGCAAGAACAGATCACTGGCAGATTTTGAAAAGGCCCTGACAGACTACAGGGCGG…	GAGCGGTAAGATGGCGGCCGCAGCGGTGGTAGAGTTCCAGAGAGCTCAGTCTCTACTCAGCACTGACCGGGAGGCCTCCATCGACATCCTCCACTCCATCGTGAAGCGTGACATTCAAGAAAATGATGAGGAGGCAGTCCAGGTCAAAGAGCAGAGCATCCTTGAACTGGGGTCTCTCCTGGCGAAGACTGGACAAGCTGCTGAGCTTGGAGGACTCCTGAAGTATGTACGACCTTTCTTGAATTCCATCAGTAAAGCTAAAGCAGCTCGTCTGGTCCGGTCTCTTCTTGATCTGTTTCTAGATATGGAAGCAGCTACAGGGCAGGAGGTCGAGCTATGTTTAGAATGCATCGAATGGGCCAAATCAGAGAAAAGAACCTTCTTACGCCAAGCATTGGA…
RHC_RP_hgx2030v2_pB27_B-30	5p	33945794	Rattus norvegicus - RGD1305441	GID: 53734289	N/A	RGD1305441; [gi|53734289|gb|BC083864.1| Rattus norvegicus similar to RIKEN cDNA 5730453I16, mRNA (cDNA clone MGC:95116 IMAGE:7127736), complete cds]	2607	No Data	IF	Sense		94.1			GGACCAGCACACCAGAGGCCACCAACAGCACAAGCAAAAGGAAAAGCAAACCCCAGCACCCAGACAGAGAAAGGAAGCACAAGATGGAGGAAGCCACAGTCCTGGAGCACCATAGGGTAATGTTCCTTCAGCAGGGCCTGTGAGATCTAATGTGAAGAGAGACACAACATGTGAGATGGGACTTGGTGTGTGAGGCATGGAGTCATTGGAGACTCTTCAGATTCAGAGGGGAGACTGAATTGGATGCTTTCTCTCTTCTCGGCACACTTCTGACAGACCCCTTCAGTCACTGAGGGAGTGCCCCCAAGGTTGGAGAGGCACATTCCCTTTGGACAGAGGCTACAAGTTGTAGCTTATTTTCCTGTCCCCTAAACCAATCCCTATTCCATCAACATGGCA…
RHC_RP_hgx2030v2_pB27_C-22	5p 3p	33945826 / 33945821	Rattus norvegicus - RGD1309285_predicted	GID: 109492047	D	RGD1309285_predicted; [gi|109492047|ref|XM_001081577.1| PREDICTED: Rattus norvegicus similar to KIAA1636 protein (predicted) (RGD1309285_predicted), mRNA]	1188	1857	IF	Sense		97.4 / 87.6			CGCCTCTGATAGCCCACACGCCTCCCCTAAACTTGTGGATGCCAACAGAGAGCTACCCCTAACCCAAGCACCTTCAGCCCATTTTTCTATTGCCAGTGGAAGCTGTCCAGGAACTCCAGAAATGCGCAGGCGGCAGGAGGAAGCCTTGCGGAGACTTGCCTCACAGGTGGTTGCCTATCACTATTGCCAAGCAGACTATGCCTATACCTGCCTGGTACCAGAATTTGTCCACATTGTTGCTGCCCTGCTCTGCCGCTCACCTCATCTGACAGCTTACCGGGAGCATCTTCTTCGGGAGCCTCACCTGCAGAGCATGCTAAGCCTCCGGTCCTGTGTCCAAGACCCCATGGCCTCCTTCCGAAGAGGAGTCCTAGAGCTCTTGGAGAACCTCCATAAAGA…	CTTACCCAAGCACATCAGCCCACTCTTCTATTGCCAGTGGAAGCTGTCCAGGAACTCCAGAAATGCGCAGGCGGCAGGAGGAAGCCATGCGGAGACTTGCCTCACAGGTGGTTGCCTATCACTATTGCCAAGCAGACAATGCCTATACCTGCCTGGTACCAGAAATTGTCCACAATGTTGCTGCCCTGCTCTGCCGCTCACCTCAGCTGACAGCTTACCGGGAGCAGCTTCTTCGGGAGCCTCACCTGCAGAGCATGCTAAGCCTCCGGTCCTGTGTCCAAGACCCCATGGCCTCCTTCCGAAGAGGAGTCCTAGAGCCCTTGGAGAACCTCCATAAAGAGAGAAAAAATCCCAGATGAAAGATTTCATCATTTTGATTGATGGATTGGGTGGGGCTGG…	CGCCTCTGATAGCCCACACGCCTCCCCTAAACATGTGGATGCCAACAGAGAGCTACCCCTTACCCAAGCACCTTCAGCCCACTCTTCTATTGCCAGTGGAAGCTGTCCAGGAACTCCAGAAATGCGCAGGCGGCAGGAGGAAGCCATGCGGAGACTTGCCTCACAGGTGGTTGCCTATCACTATTGCCAAGCAGACAATGCCTATACCTGCCTGGTACCAGAATTTGTCCACAATGTTGCTGCCCTGCTCTGCCGCTCACCTCAGCTGACAGCTTACCGGGAGCAGCTTCTTCGGGAGCCTCACCTGCAGAGCATGCTAAGCCTCCGGTCCTGTGTCCAAGACCCCATGGCCTCCTTCCGAAGAGGAGTCCTAGAGCCCTTGGAGAACCTCCATAAAGA…
RHC_RP_hgx2030v2_pB27_A-3	5p	33945898	Rattus norvegicus - RGD1562629_predicted	GID: 109466684	D	RGD1562629_predicted; [gi|109466684|ref|XM_001059612.1| PREDICTED: Rattus norvegicus similar to neurobeachin (predicted) (RGD1562629_predicted), mRNA]	-22	No Data	IF	Sense		97			CAGCTCCTCAGCAGCGGGGCGGATGGCGAGCGACTTTGCCGGGCCCGGGGCTCGAGCCTCAGCCCGTCGCGCTCCTGGCCGTCGGGGCCGGCGGCAGTGGAAGCGGCGGAGGCGCCATGGGGGAGCCTCGGGGGGCGGCCGGCTCTGGCTCCGGCTCCGTGGTGCTGCCCGCGGGGATGATCAACCCTTCGGTGCCGATCCGCAACATCCGTATGAAATTCGCCGTTCTGATCGGTTTTTTACTGGTCGGCGAGGTTAGCAACAGGGACATCGTGGAGACCGTGCTCAACCTGCTGGTTGGTGGGGAATTTGATTTGGAGATGAACTTTATTATCCATGATGCTGAGAGCATAACAT
RHC_RP_hgx2030v2_pB27_A-30	3p	33945898	Rattus norvegicus - RGD1562629_predicted	GID: 109466684	D	RGD1562629_predicted; [gi|109466684|ref|XM_001059612.1| PREDICTED: Rattus norvegicus similar to neurobeachin (predicted) (RGD1562629_predicted), mRNA]	No Data	436	??	Sense		92				CCCCTTGGGGTTTTTTTCCTGGGGGCCCCACGAAAAAAAAAAACGGGGGGGCCCCCAGGGGGAACCCTCGGGGGGGGGGCGGGGGTTTTGGCCCGGGTTCCGGGGTCGGCCCGGGGGGAATAATCACCCTTTGGGGGCCGATCCGCAACATCCGTATAAAATTCGCCGTTCTGATCGGACTCATACAGGTCGGCGAGGTCAGCAACAGGGACATCGTGGAGACCGTGCTCAACCTGCTGGTTGGTGGGGAATTTGATTTGGAGATGAACTTTATTATCCAGGATGCTGAGAGCATAACATGCATGACAGAGCTTTTGGAGCACTGTGATGTAACATGCCAAGCAGAAATATGGAGCATGTTCACAGCCATCCTACGGAAGAGTGTGCGGAATTTACAGA…
RHC_RP_hgx2030v2_pB27_C-70	3p	33945806	Rattus norvegicus - RGD1563628	GID: 197386834	D	RGD1563628; [gi|197386834|ref|NM_001134538.1| Rattus norvegicus similar to Seizure 6-like protein precursor (RGD1563628), mRNA]	No Data	1474	??	Sense		95.6				GATGACGGCCCCCACCTGACAGTCCTGGCACCAGACTCTCTGGTGGAGGGCAGTGATCGAGCCCCACCACACATCTCGTCTACTCCGGACTTCCAGGATGACAACCTTGGGACTTCCAGCTACATTACAAGCTTTCATGCTGAGCTGCAACTTTCCCCGACGGCCCGATGCTGGAGACGTCACAGTGATGGATCTGCACTCTGGCGGGGTGGCCCACTTCCACTGCCACCTGGGCTACGAGCTGCAGGGAGCCAAGACGCTGACCTGCATCAATGCCTCCAAACCGCACTGGAGCAGCCAGGAGCCTGTCTGCTCAGCCCCGTGTGGAGGAGCAGTGCACAATGCCACCATCGGCCGAGTTCTGTCCCCCAGTTACCCGGGAAACACCAATGGCAGCCA…
RHC_RP_hgx2030v2_pB27_C-40	3p	33945806	Rattus norvegicus - RGD1563628	GID: 197386834	D	RGD1563628; [gi|197386834|ref|NM_001134538.1| Rattus norvegicus similar to Seizure 6-like protein precursor (RGD1563628), mRNA]	No Data	1453	??	Sense		96.2				CGAGGAGTAGACGGCCCCACCTGACAGTCCTGGCCAACCAGACTATCCTGGTGGAGGGCAGGTGATCGAAGCACCACCAACACCATCTCAGTCTACTTCCGGGACCTTCCAGGATGACAACCATTGGGACTTCCAGCTACATTACCAAGCTTTCATGCTGAGCTGCAACTTTCCCCGACGGCCCGATGCTGGAGACGTCACAGTGATGGATCTGCACTCTGGCGGGGTGGCCCACTTCCACTGCCACCTGGGCTACGAGCTGCAGGGAGCCAAGACGCTGACCTGCATCAATGCCTCCAAACCGCACTGGAGCAGCCAGGAGCCTGTCTGCTCAGCCCCGTGTGGAGGAGCAGTGCACAAAGCCACCATCGGCCGAGTTCTGTCCCCCAGTTACCCGGG…
RHC_RP_hgx2030v2_pB27_B-31	5p 3p	33945806	Rattus norvegicus - RGD1563628	GID: 197386834	D	RGD1563628; [gi|197386834|ref|NM_001134538.1| Rattus norvegicus similar to Seizure 6-like protein precursor (RGD1563628), mRNA]	801	1475	IF	Sense		98.9 / 96.1			CAACCAAACAGAGGGGGAGCCGCCCCCCATCCGAGGAGTGGACGGCCCCACCCTGACAGTCCTGGCCAACCAGACTCTCCTGGTGGAGGGCCAGGTGATCCGAAGCCCCACCAACACCATCTCTGTCTACTTCCGGACCTTCCAGGATGACAACCTTGGGACCTTCCAGCTACATTACCAAGCTTTCATGCTGAGCTGCAACTTTCCCCGACGGCCCGATGCTGGAGACGTCACAGTGATGGATCTGCACTCTGGCGGGGTGGCCCACTTCCACTGCCACCTGGGCTACGAGCTGCAGGGAGCCAAGACGCTGACCTGCATCAATGCCTCCAAACCGCACTGGAGCAGCCAGGAGCCTGTCTGCTCAGCCCCGTGTGGAGGAGCAGTGCACAATGCCAC…	AACCAGACTCTCCTGGTGGAGGGCAGTGATCCGAAGCCCCACCAACACATCTCGTCTACTCGGACATCAGGATGACGACCTTGGGACTTCCAGCTACATTACAAGCTTTCATGCTGAGCTGCAACTTTCCCGACGGCCCGATGCTGGAGACGTCACAGTGATGGATCTGCACTCTGGCGGGGTGGCCCACTTCCACTGCCACCTGGGCTACGAGCTGCAGGGAGCCAAGACGCTGACCTGCATCAATGCCTCCAAACCGCACTGGAGCAGCCAGGAGCCTGTCTGCTCAGCCCCGTGTGGAGGAGCAGTGCACAATGCCACCATCGGCCGAGTTCTGTCCCCCAGTTACCCGGGAAACACCAATGGCAGCCAGCTCTGTGTGTGGACCATCGAGGCTCC…	CAACCTATCTGAGGGGGAGCTGCTCTCCATCCGAGGAGTGGACGGCCCCACCCTGACAGTCCTGGCCAACCAGACTCTCCTGGTGGAGGGCCAGGTGATCCGAAGCCCCACCAACACCATCTCTGTCTACTTCCGGACCTTCCAGGATGACAACCTTGGGACCTTCCAGCTACATTACCAAGCTTTCATGCTGAGCTGCAACTTTCCCCGACGGCCCGATGCTGGAGACGTCACAGTGATGGATCTGCACTCTGGCGGGGTGGCCCACTTCCACTGCCACCTGGGCTACGAGCTGCAGGGAGCCAAGACGCTGACCTGCATCAATGCCTCCAAACCGCACTGGAGCAGCCAGGAGCCTGTCTGCTCAGCCCCGTGTGGAGGAGCAGTGCACAATGCCAC…
RHC_RP_hgx2030v2_pB27_B-29	5p 3p	33945806	Rattus norvegicus - RGD1563628	GID: 197386834	D	RGD1563628; [gi|197386834|ref|NM_001134538.1| Rattus norvegicus similar to Seizure 6-like protein precursor (RGD1563628), mRNA]	801	1475	IF	Sense		98.6 / 95.5			CAACCAAACAGAGGGGGAGCAGCACACCAACCGAGGAGTGGACGGCCCCACCCAGACAGTCCTGGCCAACCAGACTCTCCTGGTGGAGGGCCAGGTGATCCGAAGCCCCACCAACACCATCTCTGTCTACTTCCGGACCTTCCAGGATGACAACCTTGGGACCTTCCAGCTACATTACCAAGCTTTCATGCTGAGCTGCAACTTTCCCCGACGGCCCGATGCTGGAGACGTCACAGTGATGGATCTGCACTCTGGCGGGGTGGCCCACTTCCACTGCCACCTGGGCTACGAGCTGCAGGGAGCCAAGACGCTGACCTGCATCAATGCCTCCAAACCGCACTGGAGCAGCCAGGAGCCTGTCTGCTCAGCCCCGTGTGGAGGAGCAGTGCACAATGCCAC…	CAGACTCTCTGGTGGAGGGCCAGTGATCCGAAGCCCCACCAACACATCTCGTCTACTCGGACTCCAGGATGACAACCTTGGGACTTCCAGCTACATTACAAGCTTTCATGCTGAGCTGCAACTTTCCCCGACGGCCCGATGCTGGAGACGTCACAGTGATGGATCTGCACTCTGGCGGGGTGGCCCACTTCCACTGCCACCTGGGCTACGAGCTGCAGGGAGCCAAGACGCTGACCTGCATCAATGCCTCCAAACCGCACTGGAGCAGCCAGGAGCCTGTCTGCTCAGCCCCGTGTGGAGGAGCAGTGCACAATGCCACCATCGGCCGAGTTCTGTCCCCCAGTTACCCGGGAAACACCAATGGCAGCCAGCTCTGTGTGTGGACCATCGAGGCTCCAG…	CAACCTATCTGAGGGGGAGCTGCTCTCCATCCGAGGAGTGGACGGCCCCACCCTGACAGTCCTGGCCAACCAGACTCTCCTGGTGGAGGGCCAGGTGATCCGAAGCCCCACCAACACCATCTCTGTCTACTTCCGGACCTTCCAGGATGACAACCTTGGGACCTTCCAGCTACATTACCAAGCTTTCATGCTGAGCTGCAACTTTCCCCGACGGCCCGATGCTGGAGACGTCACAGTGATGGATCTGCACTCTGGCGGGGTGGCCCACTTCCACTGCCACCTGGGCTACGAGCTGCAGGGAGCCAAGACGCTGACCTGCATCAATGCCTCCAAACCGCACTGGAGCAGCCAGGAGCCTGTCTGCTCAGCCCCGTGTGGAGGAGCAGTGCACAATGCCAC…
RHC_RP_hgx2030v2_pB27_A-9	3p	33945753	Rattus norvegicus - RGD1565840_predicted	GID: 109470434	N/A	RGD1565840_predicted; [gi|109470434|ref|XM_001079651.1| PREDICTED: Rattus norvegicus similar to Dendritic cell protein GA17 (predicted) (RGD1565840_predicted), mRNA]	No Data	1128	??	Sense		99.5				GAAGGCGAACGCCATCTCTGAGACTACAATTGCTCAGCAACTTTTCCATGGGATGGACAAGAATACTCCTGTAAGGTACACAGTGTACTGCAGCCTCATCAAAGTGGCGGCATCATGTGGGGGCCATCCAGTACATCCCAACGGAACTGGACCAAGTGAGAAAGTGGATCTCTGACTGGAAGCTCACCACTGAAAAGAAACACACCCTCTTAAGACTTCTCTATGAGGCGCTCGTGGATTGTAAGAAAAGTGATGCTGCTTCAAAGGTCATGGTGGAATTGCTTGGGAGTTACACAGAAGACAATGCTTCCCAGGCTCGAGTTGATGCCCACAGGTGTATTGTGCGGGCACTGAAGGATCCAAATGCCTTTCTTTTTGACCATCTTCTTACTCTGAAGC…
RHC_RP_hgx2030v2_pB27_C-43	5p	33945901	Rattus norvegicus - Sept8	GID: 157819688	A	Sept8; [gi|157819688|ref|NM_001107002.1| Rattus norvegicus septin 8 (Sept8), mRNA]	3	No Data	IF	Sense		98.5			GGCGGCCACCGACCTGGAACGCATCTCGAATGCAGAGCCTGAGCCCCGGAGCCTGTCCCTGGGTGGCCATGTGGGCTTCGACAGCCTCCCTGACCAGCTGGTCAGCAAGTCAGTCACTCAGGGCTTCAGCTTCAACATTCTCTGTGTGGGGGAAACTGGGATTGGCAAGTCCACACTAATGAACACGCTCTTCAACACGACCTTTGAGACTGAAGAAGCCAGTCACCATGAAGAGTGTGTACGCCTGCGGCCTCAGACCTATGACCTCCAAGAGAGTAACGTTCATCTCAAACTGACCATCGTGGATGCTGTGGGCTTTGGGGATCAGATCAATAAGGATGACAGGCCCATAGTTGATTACATCGACACGCAGTTTGAAAACTATCTACAGGAGGAGTT…
RHC_RP_hgx2030v2_pB27_C-17	5p 3p	33945901	Rattus norvegicus - Sept8	GID: 157819688	A	Sept8; [gi|157819688|ref|NM_001107002.1| Rattus norvegicus septin 8 (Sept8), mRNA]	3	1080	IF	Sense		98.5 / 99.7			GGCGGCCACCGACCTGGAACGCATCTCGAATGCAGAGCCTGAGCCCCGGAGCCTGTCCCTGGGTGGCCATGTGGGCTTCGACAGCCTCCCTGACCAGCTGGTCAGCAAGTCAGTCACTCAGGGCTTCAGCTTCAACATTCTCTGTGTGGGGGAAACTGGGATTGGCAAGTCCACACTAATGAACACGCTCTTCAACACGACCTTTGAGACTGAAGAAGCCAGTCACCATGAAGAGTGTGTACGCCTGCGGCCTCAGACCTATGACCTCCAAGAGAGTAACGTTCATCTCAAACTGACCATCGTGGATGCTGTGGGCTTTGGGGATCAGATCAATAAGGATGACAGGCCCATAGTTGATTACATCGACACGCAGTTTGAAAACTATCTACAGGAGGAGTT…	CACGTTTGCCTCTACTTTATCACACCCACCGGGCACTCCTGAAGTCCCTGGATCTGGTGACCATGAAGAAACTAGATAGCAAGGTGAACATAATCCCCATCATTGCCAAGGCTGACACCATCTCCAAGAGCGAGCTCCACAAGTTCAAGATCAAGATCATGGGTGAGCTGGTCAGCAATGGAGTCCCAGATCTACCAGTTTCCCACCGACGATGAGGCTGTCGCCGAGATTAATGCGGTCATGAATGCACACTTGCCTTTTGCCGTGGTGGGCAGCACAGAGGAGGTGAAGGTGGGGAACAAGCTGGTTCGAGCACGACAGTACCCCTGGGGCGTGGTGCAGGTGGAGAACGAGAACCACTGTGACTTCGTGAAGTTGCGGGAGATGTTGATCCGGGTG…	GGCGGCCACCGACCTGGAACGCATCTCGAACGCAGAGCCTGAGCCCCGGAGCCTGTCCCTGGGTGGCCATGTGGGCTTCGACAGCCTCCCTGACCAGCTGGTCAGCAAGTCAGTCACTCAGGGCTTCAGCTTCAACATTCTCTGTGTGGGGGAAACTGGGATTGGCAAGTCCACACTAATGAACACGCTCTTCAACACGACCTTTGAGACTGAAGAAGCCAGTCACCATGAAGAGTGTGTACGCCTGCGGCCTCAGACCTATGACCTCCAAGAGAGTAACGTTCATCTCAAACTGACCATCGTGGATGCTGTGGGCTTTGGGGATCAGATCAATAAGGATGACAGTTACAGGCCCATAGTTGATTACATCGACACGCAGTTTGAAAACTATCTACAGGA…
RHC_RP_hgx2030v2_pB27_B-18	5p	33945901	Rattus norvegicus - Sept8	GID: 157819688	A	Sept8; [gi|157819688|ref|NM_001107002.1| Rattus norvegicus septin 8 (Sept8), mRNA]	3	No Data	IF	Sense		98.5			GGCGGCCACCGACCTGGAACGCATCTCGAATGCAGAGCCTGAGCCCCGGAGCCTGTCCCTGGGTGGCCATGTGGGCTTCGACAGCCTCCCTGACCAGCTGGTCAGCAAGTCAGTCACTCAGGGCTTCAGCTTCAACATTCTCTGTGTGGGGGAAACTGGGATTGGCAAGTCCACACTAATGAACACGCTCTTCAACACGACCTTTGAGACTGAAGAAGCCAGTCACCATGAAGAGTGTGTACGCCTGCGGCCTCAGACCTATGACCTCCAAGAGAGTAACGTTCATCTCAAACTGACCATCGTGGATGCTGTGGGCTTTGGGGATCAGATCAATAAGGATGACAGGCCCATAGTTGATTACATCGACACGCAGTTTGAAAACTATCTACAGGAGGAGTT…
RHC_RP_hgx2030v2_pB27_B-28	5p 3p	33945901	Rattus norvegicus - Sept8	GID: 157819688	A	Sept8; [gi|157819688|ref|NM_001107002.1| Rattus norvegicus septin 8 (Sept8), mRNA]	3	1080	IF	Sense		96.8 / 98.1			GGCGGCCACCGACCTGGAACGCATCTCGAATGCAGAGCCTGAGCCCCGGAGCCTGTCCCTGGGTGGCCATGTGGGCTTCGACAGCCTCCCTGACCAGCTGGTCAGCAAGTCAGTCACTCAGGGCTTCAGCTTCAACATTCTCTGTGTGGGGGAAACTGGGATTGGCAAGTCCACACTAATGAACACGCTCTTCAACACGACCTTTGAGACTGAAGAAGCCAGTCACCATGAAGAGTGTGTACGCCTGCGGCCTCAGACCTATGACCTCCAAGAGAGTAACGTTCATCTCAAACTGACCATCGTGGATGCTGTGGGCTTTGGGGATCAGATCAATAAGGATGACAGGCCCATAGTTGATTACATCGACACGCATTTTGAAAACTATCTACAGGAGGAGTT…	TTTGGCCTCTACTTTATCACACCCACGGGCACTCCTGAAGTCCCTGGGATCTGGTGACCATGAAGAAACTAGATAGCAAGGTGAACATAATCCCCATCATTGCCAAGGGCTGACACCATCTCCAAGAGCGAGCTCCACAAGTTCAAGATCAAGATCATGGGTGAGCTGGTCAGCAATGGAGTCCAGATCTACCAGTTTCCCACCGACGATGAGGCTGTCGCCGAGATTAATGCGGTCATGAATGCACACTTGCCTTTTGCCGTGGTGGGCAGCACAGAGGAGGTGAAGGTGGGGAACAAGCTGGTTCGAGCACGACAGTACCCCTGGGGCGTGGTGCAGGTGGAGAACGAGAACCACTGTGACTTCGTGAAGTTGCGGGAGATGTTGATCCGGGTGAAC…	GGCGGCCACCGACCTGGAACGCATCTCGAACGCAGAGCCTGAGCCCCGGAGCCTGTCCCTGGGTGGCCATGTGGGCTTCGACAGCCTCCCTGACCAGCTGGTCAGCAAGTCAGTCACTCAGGGCTTCAGCTTCAACATTCTCTGTGTGGGGGAAACTGGGATTGGCAAGTCCACACTAATGAACACGCTCTTCAACACGACCTTTGAGACTGAAGAAGCCAGTCACCATGAAGAGTGTGTACGCCTGCGGCCTCAGACCTATGACCTCCAAGAGAGTAACGTTCATCTCAAACTGACCATCGTGGATGCTGTGGGCTTTGGGGATCAGATCAATAAGGATGACAGTTACAGGCCCATAGTTGATTACATCGACACGCAGTTTGAAAACTATCTACAGGA…
RHC_RP_hgx2030v2_pB27_C-53	5p 3p	33945901	Rattus norvegicus - Sept8	GID: 157819688	A	Sept8; [gi|157819688|ref|NM_001107002.1| Rattus norvegicus septin 8 (Sept8), mRNA]	3	1080	IF	Sense		95.9 / 98.4			GGCGGCCACCGACCAGGAACGCACCACGAAAGCAGAGCCAGAGCCCCGGAGCCCGACCCCGGGCGGCCACGCGGGCCCCGACAGCCACCCAGACCAGCAGGTCAGCAAGACAGTCACACAGGGCATCAGCATCAACATACTCTGTGTGGGGGAAACTGGGATTGGCAAGTCCACACTAATGAACACGCTCTTCAACACGACCTTTGAGACTGAAGAAGCCAGTCACCATGAAGAGTGTGTACGCCTGCGGCCTCAGACCTATGACCTCCAAGAGAGTAACGTTCATCTCAAACTGACCATCGTGGATGCTGTGGGCTTTGGGGATCAGATCAATAAGGATGACAGGCCCATAGTTGATTACATCGACACGCAGTTTGAAAACTATCTACAGGAGGAGTT…	AGATCCACGTTTGGCTCTACTTTTATCACACCCACCGGGCACTCCTGAAGTCCCTGGATCTGGTGACCATGAAGAAACTAGATAGCAAGGTGAACATAATCCCCATCATTGCCAAGGCTGACACCATCTCCAAGAGCGAGCTCCACAAGTTCAAGATCAAGATCATGGGTGAGCTGGTCAGCAATGGAGTCCAGATCTACCAGTTTCCCACCGACGATGAGGCTGTCGCCGAGATTAATGCGGTCATGAATGCACACTTGCCTTTTGCCGTGGTGGGCAGCACAGAGGAGGTGAAGGTGGGGAACAAGCTGGTTCGAGCACGACAGTACCCCTGGGGCGTGGTGCAGGTGGAGAACGAGAACCACTGTGACTTCGTGAAGTTGCGGGAGATGTTGATCC…	GGCGGCCACCGACCTGGAACGCATCTCGAACGCAGAGCCTGAGCCCCGGAGCCTGTCCCTGGGTGGCCATGTGGGCTTCGACAGCCTCCCTGACCAGCTGGTCAGCAAGTCAGTCACTCAGGGCTTCAGCTTCAACATTCTCTGTGTGGGGGAAACTGGGATTGGCAAGTCCACACTAATGAACACGCTCTTCAACACGACCTTTGAGACTGAAGAAGCCAGTCACCATGAAGAGTGTGTACGCCTGCGGCCTCAGACCTATGACCTCCAAGAGAGTAACGTTCATCTCAAACTGACCATCGTGGATGCTGTGGGCTTTGGGGATCAGATCAATAAGGATGACAGTTACAGGCCCATAGTTGATTACATCGACACGCAGTTTGAAAACTATCTACAGGA…
RHC_RP_hgx2030v2_pB27_B-19	5p 3p	33945901	Rattus norvegicus - Sept8	GID: 157819688	A	Sept8; [gi|157819688|ref|NM_001107002.1| Rattus norvegicus septin 8 (Sept8), mRNA]	3	1080	IF	Sense		95.0 / 98.2			GGCGGCCACCGACCAGGAACGCAACACGAACGCAGAGCCAGAGCCCCGGAGCCAGACCCAGGGCGGCCACGAGGGCCCCGACAGCCCCCCAGACCAGCCGGACAGCAAGCCAGACACCCAGGGCCCCAGCAACAACAAACCCAGTGTGGGGGAAACTGGGATTGGCAAGTCCACACTAATGAACACGCTCTTCAACACGACCTTTGAGACTGAAGAAGCCAGTCACCATGAAGAGTGTGTACGCCTGCGGCCTCAGACCTATGACCTCCAAGAGAGTAACGTTCATCTCAAACTGACCATCGTGGATGCTGTGGGCTTTGGGGATCAGATCAATAAGGATGACAGGCCCATAGTTGATTACATCGACACGCAGTTTGAAAACTATCTACAGGAGGAGTT…	CCTCTACTTTTATCACACCCACCGGGCACTCCTGAAGTCCCTGGATCTGGTGACCATGAAGAAACTAGATAGCAAGGTGAACATAATCCCCATCATTGCCAAGGCTGACACCATCTCCAAGAGCGAGCTCCACAAGTTCAAGATCAAGATCATGGGTGAGCTGGTCAGCAATGGAGTCCAGATCTACCAGTTTCCCACCGACGATGAGGCTGTCGCCGAGATTAATGCGGTCATGAATGCACACTTGCCTTTTGCCGTGGTGGGCAGCACAGAGGAGGTGAAGGTGGGGAACAAGCTGGTTCGAGCACGACAGTACCCCTGGGGCGTGGTGCAGGTGGAGAACGAGAACCACTGTGACTTCGTGAAGTTGCGGGAGATGTTGATCCGGGTGAACATGGA…	GGCGGCCACCGACCTGGAACGCATCTCGAACGCAGAGCCTGAGCCCCGGAGCCTGTCCCTGGGTGGCCATGTGGGCTTCGACAGCCTCCCTGACCAGCTGGTCAGCAAGTCAGTCACTCAGGGCTTCAGCTTCAACATTCTCTGTGTGGGGGAAACTGGGATTGGCAAGTCCACACTAATGAACACGCTCTTCAACACGACCTTTGAGACTGAAGAAGCCAGTCACCATGAAGAGTGTGTACGCCTGCGGCCTCAGACCTATGACCTCCAAGAGAGTAACGTTCATCTCAAACTGACCATCGTGGATGCTGTGGGCTTTGGGGATCAGATCAATAAGGATGACAGTTACAGGCCCATAGTTGATTACATCGACACGCAGTTTGAAAACTATCTACAGGA…
RHC_RP_hgx2030v2_pB27_A-19	5p 3p	33945901	Rattus norvegicus - Sept8	GID: 157819688	A	Sept8; [gi|157819688|ref|NM_001107002.1| Rattus norvegicus septin 8 (Sept8), mRNA]	3	1080	IF	Sense		98.2 / 99.4			GGCGGCCACCGACCTGGAACGCATCTCGAATGCAGAGCCTGAGCCCCGGAGCCTGTCCCTGGGTGGCCATGTGGGCTTCGACAGCCTCCCTGACCAGCTGGTCAGCAAGTCAGTCACTCAGGGCTTCAGCTTCAACATTCTCTGTGTGGGGGAAACTGGGATTGGCAAGTCCACACTAATGAACACGCTCTTCAACACGACCTTTGAGACTGAAGAAGCCAGTCACCATGAAGAGTGTGTACGCCTGCGGCCTCAGACCTATGACCTCCAAGAGAGTAACGTTCATCTCAAACTGACCATCGTGGATGCTGTGGGCTTTGGGGATCAGATCAATAAGGATGACAGGCCCATAGTTGATTACATCGACACGCAGTTTGAAAACTATCTACAGGAGGAGTT…	GGCCTTCTTACTTTTATCACACCCCACCGGGCACTCCCTGAAGTCCCTGCATCTGGTGTCATGAAGAAACTAGATAGCAAGGTGAACATAATCCCCATCATTGCCAAGGCTGACACCATCTCCAAGAGCGAGCTCCACAAGTTCAAGATCAAGATCATGGGTGAGCTGGTCAGCAATGGAGTCCAGATCTACCAGTTTCCCACCGACGATGAGGCTGTCGCCGAGATTAATGCGGTCATGAATGCACACTTGCCTTTTGCCGTGGTGGGCAGCACAGAGGAGGTGAAGGTGGGGAACAAGCTGGTTCGAGCACGACAGTACCCCTGGGGCGTGGTGCAGGTGGAGAACGAGAACCACTGTGACTTCGTGAAGTTGCGGGAGATGTTGATCCGGGTGAAC…	GGCGGCCACCGACCTGGAACGCATCTCGAACGCAGAGCCTGAGCCCCGGAGCCTGTCCCTGGGTGGCCATGTGGGCTTCGACAGCCTCCCTGACCAGCTGGTCAGCAAGTCAGTCACTCAGGGCTTCAGCTTCAACATTCTCTGTGTGGGGGAAACTGGGATTGGCAAGTCCACACTAATGAACACGCTCTTCAACACGACCTTTGAGACTGAAGAAGCCAGTCACCATGAAGAGTGTGTACGCCTGCGGCCTCAGACCTATGACCTCCAAGAGAGTAACGTTCATCTCAAACTGACCATCGTGGATGCTGTGGGCTTTGGGGATCAGATCAATAAGGATGACAGTTACAGGCCCATAGTTGATTACATCGACACGCAGTTTGAAAACTATCTACAGGA…
RHC_RP_hgx2030v2_pB27_B-15	5p 3p	33945901	Rattus norvegicus - Sept8	GID: 157819688	A	Sept8; [gi|157819688|ref|NM_001107002.1| Rattus norvegicus septin 8 (Sept8), mRNA]	3	1080	IF	Sense		92.3 / 94.5			GGCGGCCACCGACCAGGAACGCAACACGAAAGCAGAGCCAGAGCCCCGGAGCCAGACCCAGGGAGGCCAAGAGGGCAACGACAGCCACCCAGACCAGCAGGCCAGCAAGACAGACACCCAGGGCACCAGCCCCAACACCCACAGAGAGGGGGAAACAGGGACCGGCAAGCCCACACAAATGAACACGCACAACAACACGACCAATGAGACTGAAGAAGCCAGCCACCATGAAGAGTGTGTACGCCAGCGGCCTCAGACCTATGACCTCCAAGAGAGTAACGTTCATCTCAAACTGACCATCGTGGACGCAGTGGGCCTTGGGGATCAGATCAATAAGGATGACAGGCCCATAGTTGATTACATCGACACGCAGTTTGAAAACTATCTACAGGAGGAGTT…	TGCCTCTACTTTATCACACCCACCGGGCACTCCTGAAGTCCCTGGATCTGGTGACCATGAAGAAACTAGATAGCAAGGTGAACATAATCCCCATCATTGCCAAGGCTGACACCATCTCCAAGAGCGAGCTCCACAAGTTCAAGATCAAGATCATGGGTGAGCTGGTCAGCAATGGAGTCCAGATCTACCAGTTTCCCACCGACGATGAGGCTGTCGCCGAGATTAATGCGGTCATGAATGCACACTTGCCTTTTGCCGTGGTGGGCAGCACAGAGGAGGTGAAGGTGGGGAACAAGCTGGTTCGAGCACGACAGTACCCCTGGGGCGTGGTGCAGGTGGAGAACGAGAACCACTGTGACTTCGTGAAGTTGCGGGAGATGTTGATCCGGGTGAACATGG…	GGCGGCCACCGACCTGGAACGCATCTCGAACGCAGAGCCTGAGCCCCGGAGCCTGTCCCTGGGTGGCCATGTGGGCTTCGACAGCCTCCCTGACCAGCTGGTCAGCAAGTCAGTCACTCAGGGCTTCAGCTTCAACATTCTCTGTGTGGGGGAAACTGGGATTGGCAAGTCCACACTAATGAACACGCTCTTCAACACGACCTTTGAGACTGAAGAAGCCAGTCACCATGAAGAGTGTGTACGCCTGCGGCCTCAGACCTATGACCTCCAAGAGAGTAACGTTCATCTCAAACTGACCATCGTGGATGCTGTGGGCTTTGGGGATCAGATCAATAAGGATGACAGTTACAGGCCCATAGTTGATTACATCGACACGCAGTTTGAAAACTATCTACAGGA…
RHC_RP_hgx2030v2_pB27_C-7	5p 3p	33945901	Rattus norvegicus - Sept8	GID: 157819688	A	Sept8; [gi|157819688|ref|NM_001107002.1| Rattus norvegicus septin 8 (Sept8), mRNA]	3	1080	IF	Sense		98.9 / 99.5			GGCGGCCACCGACCTGGAACGCATCTCGAATGCAGAGCCTGAGCCCCGGAGCCTGTCCCTGGGTGGCCATGTGGGCTTCGACAGCCTCCCTGACCAGCTGGTCAGCAAGTCAGTCACTCAGGGCTTCAGCTTCAACATTCTCTGTGTGGGGGAAACTGGGATTGGCAAGTCCACACTAATGAACACGCTCTTCAACACGACCTTTGAGACTGAAGAAGCCAGTCACCATGAAGAGTGTGTACGCCTGCGGCCTCAGACCTATGACCTCCAAGAGAGTAACGTTCATCTCAAACTGACCATCGTGGATGCTGTGGGCTTTGGGGATCAGATCAATAAGGATGACAGGCCCATAGTTGATTACATCGACACGCAGTTTGAAAACTATCTACAGGAGGAGTT…	ACGGGCACTCCTGAAGTCCCTGGATCTGGTGTCCATGAAGAAACTAGATAGCAAGGTGAACATAATCCCCATCATTGCCAAGGCTGACACCATCTCCAAGAGCGAGCTCCACAAGTTCAAGATCAAGATCATGGGTGAGCTGGTCAGCAATGGAGTCCAGATCTACCAGTTTCCCACCGACGATGAGGCTGTCGCCGAGATTAATGCGGTCATGAATGCACACTTGCCTTTTGCCGTGGTGGGCAGCACAGAGGAGGTGAAGGTGGGGAACAAGCTGGTTCGAGCACGACAGTACCCCTGGGGCGTGGTGCAGGTGGAGAACGAGAACCACTGTGACTTCGTGAAGTTGCGGGAGATGTTGATCCGGGTGAACATGGAGGACCTGCGTGAGCAGACCCA…	GGCGGCCACCGACCTGGAACGCATCTCGAACGCAGAGCCTGAGCCCCGGAGCCTGTCCCTGGGTGGCCATGTGGGCTTCGACAGCCTCCCTGACCAGCTGGTCAGCAAGTCAGTCACTCAGGGCTTCAGCTTCAACATTCTCTGTGTGGGGGAAACTGGGATTGGCAAGTCCACACTAATGAACACGCTCTTCAACACGACCTTTGAGACTGAAGAAGCCAGTCACCATGAAGAGTGTGTACGCCTGCGGCCTCAGACCTATGACCTCCAAGAGAGTAACGTTCATCTCAAACTGACCATCGTGGATGCTGTGGGCTTTGGGGATCAGATCAATAAGGATGACAGTTACAGGCCCATAGTTGATTACATCGACACGCAGTTTGAAAACTATCTACAGGA…
RHC_RP_hgx2030v2_pB27_C-67	5p	33945901	Rattus norvegicus - Sept8	GID: 157819688	A	Sept8; [gi|157819688|ref|NM_001107002.1| Rattus norvegicus septin 8 (Sept8), mRNA]	3	No Data	IF	Sense		98.8			GGCGGCCACCGACCTGGAACGCATCTCGAATGCAGAGCCTGAGCCCCGGAGCCTGTCCCTGGGTGGCCATGTGGGCTTCGACAGCCTCCCTGACCAGCTGGTCAGCAAGTCAGTCACTCAGGGCTTCAGCTTCAACATTCTCTGTGTGGGGGAAACTGGGATTGGCAAGTCCACACTAATGAACACGCTCTTCAACACGACCTTTGAGACTGAAGAAGCCAGTCACCATGAAGAGTGTGTACGCCTGCGGCCTCAGACCTATGACCTCCAAGAGAGTAACGTTCATCTCAAACTGACCATCGTGGATGCTGTGGGCTTTGGGGATCAGATCAATAAGGATGACAGGCCCATAGTTGATTACATCGACACGCAGTTTGAAAACTATCTACAGGAGGAGTT…
RHC_RP_hgx2030v2_pB27_C-19	5p 3p	33945901	Rattus norvegicus - Sept8	GID: 157819688	A	Sept8; [gi|157819688|ref|NM_001107002.1| Rattus norvegicus septin 8 (Sept8), mRNA]	3	1080	IF	Sense		98.8 / 99.5			GGCGGCCACCGACCTGGAACGCATCTCGAATGCAGAGCCTGAGCCCCGGAGCCTGTCCCTGGGTGGCCATGTGGGCTTCGACAGCCTCCCTGACCAGCTGGTCAGCAAGTCAGTCACTCAGGGCTTCAGCTTCAACATTCTCTGTGTGGGGGAAACTGGGATTGGCAAGTCCACACTAATGAACACGCTCTTCAACACGACCTTTGAGACTGAAGAAGCCAGTCACCATGAAGAGTGTGTACGCCTGCGGCCTCAGACCTATGACCTCCAAGAGAGTAACGTTCATCTCAAACTGACCATCGTGGATGCTGTGGGCTTTGGGGATCAGATCAATAAGGATGACAGGCCCATAGTTGATTACATCGACACGCAGTTTGAAAACTATCTACAGGAGGAGTT…	CTTTATCACACCCACCGGGCACTCCTGAAAGTCCCTGGATCTGGTGACCATGAAGAAACTAGATAGCAAGGTGAACATAATCCCCATCATTGCCAAGGCTGACACCATCTCCAAGAGCGAGCTCCACAAGTTCAAGATCAAGATCATGGGTGAGCTGGTCAGCAATGGAGTCCAGATCTACCAGTTTCCCACCGACGATGAGGCTGTCGCCGAGATTAATGCGGTCATGAATGCACACTTGCCTTTTGCCGTGGTGGGCAGCACAGAGGAGGTGAAGGTGGGGAACAAGCTGGTTCGAGCACGACAGTACCCCTGGGGCGTGGTGCAGGTGGAGAACGAGAACCACTGTGACTTCGTGAAGTTGCGGGAGATGTTGATCCGGGTGAACATGGAGGACCT…	GGCGGCCACCGACCTGGAACGCATCTCGAACGCAGAGCCTGAGCCCCGGAGCCTGTCCCTGGGTGGCCATGTGGGCTTCGACAGCCTCCCTGACCAGCTGGTCAGCAAGTCAGTCACTCAGGGCTTCAGCTTCAACATTCTCTGTGTGGGGGAAACTGGGATTGGCAAGTCCACACTAATGAACACGCTCTTCAACACGACCTTTGAGACTGAAGAAGCCAGTCACCATGAAGAGTGTGTACGCCTGCGGCCTCAGACCTATGACCTCCAAGAGAGTAACGTTCATCTCAAACTGACCATCGTGGATGCTGTGGGCTTTGGGGATCAGATCAATAAGGATGACAGTTACAGGCCCATAGTTGATTACATCGACACGCAGTTTGAAAACTATCTACAGGA…
RHC_RP_hgx2030v2_pB27_A-17	5p 3p	33945901	Rattus norvegicus - Sept8	GID: 157819688	A	Sept8; [gi|157819688|ref|NM_001107002.1| Rattus norvegicus septin 8 (Sept8), mRNA]	3	1080	IF	Sense		92.6 / 96.0			GGCGGCCACCGACCTGGAACGCTTCTCGAATGCAGAGCCTGACCCCCGGAGCCTGTCCCGGGGTGGCCTTGTGGTTTTCGACAGCCCCCCAGACCATCGGGTCAGCATGTCATTCACTCAGGGTTTCATTTTCAACTTTTTTTGTGTGGGGGAAACTGGGATTGGCAAGTCCACACTAATGAACACTCTTTTCAACACGATTTTTGAGACTGAAGAAGCCTGTCACCATGAAGAGTGTGTACGCCTGCGGCCTCAGACCTTTGACCTCCAAGAGAGTAACTTTTTTCTCAAACTGACCATCGTGGATGCTGTGGGCTTTGGGGATCAGATCAATAAGGATGACAGGCCCATATTTGATTACATCGACACGCATTTTGAAAACTATCTACAGGAGGATTT…	TACACCACGGGGCACTCCTGAAAGTCCCTGGATCTGGTGACCATGAAGAAACTAGATAGCAAAGGTGAACATAATCCCCATCATTGCCAAGGCTGACACCATCTCCAAGAGCGAGCTCCACAAGTTCAAGATCAAGATCATGGGTGAGCTGGTCAGCAATGGAGTCCAGATCTACCAGTTTCCCACCGACGATGAGGCTGTCGCCGAGATTAATGCGGTCATGAATGCACACTTGCCTTTTGCCGTGGTGGGCAGCACAGAGGAGGTGAAGGTGGGGAACAAGCTGGTTCGAGCACGACAGTACCCCTGGGGCGTGGTGCAGGTGGAGAACGAGAACCACTGTGACTTCGTGAAGTTGCGGGAGATGTTGATCCGGGTGAACATGGAGGACCTGCGTGA…	GGCGGCCACCGACCTGGAACGCATCTCGAACGCAGAGCCTGAGCCCCGGAGCCTGTCCCTGGGTGGCCATGTGGGCTTCGACAGCCTCCCTGACCAGCTGGTCAGCAAGTCAGTCACTCAGGGCTTCAGCTTCAACATTCTCTGTGTGGGGGAAACTGGGATTGGCAAGTCCACACTAATGAACACGCTCTTCAACACGACCTTTGAGACTGAAGAAGCCAGTCACCATGAAGAGTGTGTACGCCTGCGGCCTCAGACCTATGACCTCCAAGAGAGTAACGTTCATCTCAAACTGACCATCGTGGATGCTGTGGGCTTTGGGGATCAGATCAATAAGGATGACAGTTACAGGCCCATAGTTGATTACATCGACACGCAGTTTGAAAACTATCTACAGGA…
RHC_RP_hgx2030v2_pB27_B-12	5p 3p	33945901	Rattus norvegicus - Sept8	GID: 157819688	A	Sept8; [gi|157819688|ref|NM_001107002.1| Rattus norvegicus septin 8 (Sept8), mRNA]	3	1080	IF	Sense		98.8 / 100.0			GGCGGCCACCGACCTGGAACGCATCTCGAATGCAGAGCCTGAGCCCCGGAGCCTGTCCCTGGGTGGCCATGTGGGCTTCGACAGCCTCCCTGACCAGCTGGTCAGCAAGTCAGTCACTCAGGGCTTCAGCTTCAACATTCTCTGTGTGGGGGAAACTGGGATTGGCAAGTCCACACTAATGAACACGCTCTTCAACACGACCTTTGAGACTGAAGAAGCCAGTCACCATGAAGAGTGTGTACGCCTGCGGCCTCAGACCTATGACCTCCAAGAGAGTAACGTTCATCTCAAACTGACCATCGTGGATGCTGTGGGCTTTGGGGATCAGATCAATAAGGATGACAGGCCCATAGTTGATTACATCGACACGCAGTTTGAAAACTATCTACAGGAGGAGTT…	ACTTTATCACACCCACCGGGCACTCCCTGAAGTCCCTGGATCTGGTGACCATGAAGAAACTAGATAGCAAGGTGAACATAATCCCCATCATTGCCAAGGCTGACACCATCTCCAAGAGCGAGCTCCACAAGTTCAAGATCAAGATCATGGGTGAGCTGGTCAGCAATGGAGTCCAGATCTACCAGTTTCCCACCGACGATGAGGCTGTCGCCGAGATTAATGCGGTCATGAATGCACACTTGCCTTTTGCCGTGGTGGGCAGCACAGAGGAGGTGAAGGTGGGGAACAAGCTGGTTCGAGCACGACAGTACCCCTGGGGCGTGGTGCAGGTGGAGAACGAGAACCACTGTGACTTCGTGAAGTTGCGGGAGATGTTGATCCGGGTGAACATGGAGGACC…	GGCGGCCACCGACCTGGAACGCATCTCGAACGCAGAGCCTGAGCCCCGGAGCCTGTCCCTGGGTGGCCATGTGGGCTTCGACAGCCTCCCTGACCAGCTGGTCAGCAAGTCAGTCACTCAGGGCTTCAGCTTCAACATTCTCTGTGTGGGGGAAACTGGGATTGGCAAGTCCACACTAATGAACACGCTCTTCAACACGACCTTTGAGACTGAAGAAGCCAGTCACCATGAAGAGTGTGTACGCCTGCGGCCTCAGACCTATGACCTCCAAGAGAGTAACGTTCATCTCAAACTGACCATCGTGGATGCTGTGGGCTTTGGGGATCAGATCAATAAGGATGACAGTTACAGGCCCATAGTTGATTACATCGACACGCAGTTTGAAAACTATCTACAGGA…
RHC_RP_hgx2030v2_pB27_B-2	5p 3p	33945901	Rattus norvegicus - Sept8	GID: 157819688	A	Sept8; [gi|157819688|ref|NM_001107002.1| Rattus norvegicus septin 8 (Sept8), mRNA]	3	1080	IF	Sense		97.3 / 99.8			GGCGGCCACCGACCAGGAACGCACCACGAACGCAGAGCCCGAGCCCCGGAGCCCGTCCCCGGGTGGCCACGTGGGCCCCGACAGCCTCCCCGACCAGCAGGTCAGCAAGTCAGTCACTCAGGGCTTCAGCTTCAACATTCTCTGTGTGGGGGAAACTGGGATTGGCAAGTCCACACTAATGAACACGCTCTTCAACACGACCTTTGAGACTGAAGAAGCCAGTCACCATGAAGAGTGTGTACGCCTGCGGCCTCAGACCTATGACCTCCAAGAGAGTAACGTTCATCTCAAACTGACCATCGTGGATGCTGTGGGCTTTGGGGATCAGATCAATAAGGATGACAGGCCCATAGTTGATTACATCGACACGCAGTTTGAAAACTATCTACAGGAGGAGTT…	TCTACTTTATCACACCCACCGGGCACTCCTGAAGTCCCTGGATCTGGTGACCATGAAGAAACTAGATAGCAAGGTGAACATAATCCCCATCATTGCCAAGGCTGACACCATCTCCAAGAGCGAGCTCCACAAGTTCAAGATCAAGATCATGGGTGAGCTGGTCAGCAATGGAGTCCAGATCTACCAGTTTCCCACCGACGATGAGGCTGTCGCCGAGATTAATGCGGTCATGAATGCACACTTGCCTTTTGCCGTGGTGGGCAGCACAGAGGAGGTGAAGGTGGGGAACAAGCTGGTTCGAGCACGACAGTACCCCTGGGGCGTGGTGCAGGTGGAGAACGAGAACCACTGTGACTTCGTGAAGTTGCGGGAGATGTTGATCCGGGTGAACATGGAGGA…	GGCGGCCACCGACCTGGAACGCATCTCGAACGCAGAGCCTGAGCCCCGGAGCCTGTCCCTGGGTGGCCATGTGGGCTTCGACAGCCTCCCTGACCAGCTGGTCAGCAAGTCAGTCACTCAGGGCTTCAGCTTCAACATTCTCTGTGTGGGGGAAACTGGGATTGGCAAGTCCACACTAATGAACACGCTCTTCAACACGACCTTTGAGACTGAAGAAGCCAGTCACCATGAAGAGTGTGTACGCCTGCGGCCTCAGACCTATGACCTCCAAGAGAGTAACGTTCATCTCAAACTGACCATCGTGGATGCTGTGGGCTTTGGGGATCAGATCAATAAGGATGACAGTTACAGGCCCATAGTTGATTACATCGACACGCAGTTTGAAAACTATCTACAGGA…
RHC_RP_hgx2030v2_pB27_A-1	5p 3p	33945901	Rattus norvegicus - Sept8	GID: 157819688	A	Sept8; [gi|157819688|ref|NM_001107002.1| Rattus norvegicus septin 8 (Sept8), mRNA]	3	1080	IF	Sense		96.3 / 93.6			GGCGGCCACCGACCTGGAACGCATCTCGAATGCAGAGCCTGAGCCCCGGAGCCTGTCCCTGGGTGGCCATGTGGGCTTCGACAGCCTCCCTGACCAGCTGGTCAGCAAGTCAGTCACTCAGGGCTTCAGCTTCAACATTCTCTGTGTGGGGGAAACTGGGATTGGCAAGTCCACACTAATGAACACGCTCTTCAACACGACTTTTGAGACTGAAGAAGCCAGTCACCATGAAGAGTGTGTACGCCTGCGGCCTCAGACCTATGACCTCCAAGAGAGTATCTTTCTTCTCAAACTGACCATCGTGGATGCTGTGGTCTTTGGGGATCAGATCAATAAGGATGACAGGCCTATATTTGATTACATCGACACGCTGTTTGAAAACTATCTACAGGAGGAGTT…	TACCACCCGGCCTCTAATCCGGTTGTGCCAGAGAACAGAACAGGTGACATATCCCATCATGCAGGTGCACATCTCAGACGAGTCACAGTCAGATCAGATCATGGTGAGTGGTCACAATGAGTCAGATCTACAGTTCCCACGCGATGAGGCTGTCGCGAGATTAATCGGTCATGAATGCACACTTCCTTTTGCCGTGGTGGCAGCACAGAGGAGGTGAAGGTGGGGAACAAGCTGGTTCGAGCACGACAGTACCCCTGGGGCGTGGTGCAGGTGGAGAACGAGAACCACTGTGACTTCGTGAAGTTGCGGGAGATGTTGATCCGGGTGAACATGGAGGACCTGCGTGAGCAGACCCACAGTCGGCACTACGAGCTCTACCGGCGCTGCAAGTTGGAGGAG…	GGCGGCCACCGACCTGGAACGCATCTCGAACGCAGAGCCTGAGCCCCGGAGCCTGTCCCTGGGTGGCCATGTGGGCTTCGACAGCCTCCCTGACCAGCTGGTCAGCAAGTCAGTCACTCAGGGCTTCAGCTTCAACATTCTCTGTGTGGGGGAAACTGGGATTGGCAAGTCCACACTAATGAACACGCTCTTCAACACGACCTTTGAGACTGAAGAAGCCAGTCACCATGAAGAGTGTGTACGCCTGCGGCCTCAGACCTATGACCTCCAAGAGAGTAACGTTCATCTCAAACTGACCATCGTGGATGCTGTGGGCTTTGGGGATCAGATCAATAAGGATGACAGTTACAGGCCCATAGTTGATTACATCGACACGCAGTTTGAAAACTATCTACAGGA…
RHC_RP_hgx2030v2_pB27_A-15	5p 3p	33945901 / 33945927	Rattus norvegicus - Sept8	GID: 157819688	A	Sept8; [gi|157819688|ref|NM_001107002.1| Rattus norvegicus septin 8 (Sept8), mRNA]	18	1624	IF	Sense		99.6 / 99.5			GGAACGCATCTCGAATGCAGAGCCTGAGCCCCGGAGCCTGTCCCTGGGTGGCCATGTGGGCTTCGACAGCCTCCCTGACCAGCTGGTCAGCAAGTCAGTCACTCAGGGCTTCAGCTTCAACATTCTCTGTGTGGGGGAAACTGGGATTGGCAAGTCCACACTAATGAACACGCTCTTCAACACGACCTTTGAGACTGAAGAAGCCAGTCACCATGAAGAGTGTGTACGCCTGCGGCCTCAGACCTATGACCTCCAAGAGAGTAACGTTCATCTCAAACTGACCATCATGGATGCTGTGGGCTTTGGGGATCAGATCAATAAGGATGACAGTTACAGGCCCATAGTTGATTACATCGACACGCAGTTTGAAAACTATCTACAGGAGGAGTTGAAGATTCG…	AGCGAGCTACAGAGGAAGGAGAAGAGATGAGGCAGATGTTTGGTCAACAAAGTGAAGGAGACAGAGCTTGAACTGAAGGAGAAGGAACGGGAGCTCCATGAGAAGTTTGAGCACCTGAAGCGGATCCACCAGGAGGAGAAGCGCAAGGTAGAGGAGAAGCGCAGGGAGCTGGAAGAGGAGACCAACGCCTTCAACTGCCGGAAGGCAGCCATGGAGGCCCTGCAGTCACAGGCCTTACATGCCACTTCACAGCAGCCTCTGAGGAAAGACAAGGACAAGAAGAATTAAAGCACGCACAGACTTACATGTCAAGAGCGGACTTTAGGCTTTCATGGGTTAAACTGCTTGAGTTACACCTTGTGACCCTTCTCCCATAACATGGTGTGAGGATGGACTGGG…	GGAACGCATCTCGAACGCAGAGCCTGAGCCCCGGAGCCTGTCCCTGGGTGGCCATGTGGGCTTCGACAGCCTCCCTGACCAGCTGGTCAGCAAGTCAGTCACTCAGGGCTTCAGCTTCAACATTCTCTGTGTGGGGGAAACTGGGATTGGCAAGTCCACACTAATGAACACGCTCTTCAACACGACCTTTGAGACTGAAGAAGCCAGTCACCATGAAGAGTGTGTACGCCTGCGGCCTCAGACCTATGACCTCCAAGAGAGTAACGTTCATCTCAAACTGACCATCGTGGATGCTGTGGGCTTTGGGGATCAGATCAATAAGGATGACAGTTACAGGCCCATAGTTGATTACATCGACACGCAGTTTGAAAACTATCTACAGGAGGAGTTGAAGATTCG…
RHC_RP_hgx2030v2_pB27_C-15	5p 3p	33945926 / 33945901	Rattus norvegicus - Sept8	GID: 157819688	A	Sept8; [gi|157819688|ref|NM_001107002.1| Rattus norvegicus septin 8 (Sept8), mRNA]	27	1143	IF	Sense		95.2 / 96.3			CACGAACGCAGAGCCAGAGCCCCGGAGCCCGACCCCGGGCGGCCAAGCGGGCACCGACAGCCACCCAGACCAGCCGGTCAGCAAGACAGCCACACAGGGCACCAGCAACAACACCCACAGTGTGGGGGAAACCGGGATTGGCAAGTCCACACTAATGAACACGCTCTTCAACACGACCTTTGAGACTGAAGAAGCCAGTCACCATGAAGAGTGTGTACGCCTGCGGCCTCAGACCTATGACCTCCAAGAGAGTAACGTTCATCTCAAACTGACCATCGTGGATGCTGTGGGCTTTGGGGATCAGATCAATAAGGATGACAGGCCCATAGTTGATTACATCGACACGCAGTTTGAAAACTATCTACAGGAGGAGTTGAAGATTCGCCGTTCCCTCTTTGA…	TAGCAAGGGTGAACATAATCCCCATCATTGCCAAGGCTGACACCATCTCCAGAGCGAGCTCCACAAGTTCAAGATCAAGATCATGGGTGAGCTGGTCAGCAATGGAGTCCAGATCTACCAGTTTCCCACCGACGATGAGGCTGTCGCCGAGATTAATGCGGTCATGAATGCACACTTGCCTTTTGCCGTGGTGGGCAGCACAGAGGAGGTGAAGGTGGGGAACAAGCTGGTTCGAGCACGACAGTACCCCTGGGGCGTGGTGCAGGTGGAGAACGAGAACCACTGTGACTTCGTGAAGTTGCGGGAGATGTTGATCCGGGTGAACATGGAGGACCTGCGTGAGCAGACCCACAGTCGGCACTACGAGCTCTACCGGCGCTGCAAGTTGGAGGAGATGGG…	CTCGAACGCAGAGCCTGAGCCCCGGAGCCTGTCCCTGGGTGGCCATGTGGGCTTCGACAGCCTCCCTGACCAGCTGGTCAGCAAGTCAGTCACTCAGGGCTTCAGCTTCAACATTCTCTGTGTGGGGGAAACTGGGATTGGCAAGTCCACACTAATGAACACGCTCTTCAACACGACCTTTGAGACTGAAGAAGCCAGTCACCATGAAGAGTGTGTACGCCTGCGGCCTCAGACCTATGACCTCCAAGAGAGTAACGTTCATCTCAAACTGACCATCGTGGATGCTGTGGGCTTTGGGGATCAGATCAATAAGGATGACAGTTACAGGCCCATAGTTGATTACATCGACACGCAGTTTGAAAACTATCTACAGGAGGAGTTGAAGATTCGCCGTTCCCT…
RHC_RP_hgx2030v2_pB27_C-16	5p 3p	33945901	Rattus norvegicus - Sept8	GID: 157819688	A	Sept8; [gi|157819688|ref|NM_001107002.1| Rattus norvegicus septin 8 (Sept8), mRNA]	27	1143	IF	Sense		96.8 / 99.2			CACGAACGCAGAGCCAGAGCCCCGGAGCCAGTCCCAGGGTGGCCACGCGGGCCTCGACAGCCTCCCTGACCAGCTGGTCAGCAAGTCAGTCACTCAGGGCTTCAGCTTCAACATTCTCTGTGTGGGGGAAACTGGGATTGGCAAGTCCACACTAATGAACACGCTCTTCAACACGACCTTTGAGACTGAAGAAGCCAGTCACCATGAAGAGTGTGTACGCCTGCGGCCTCAGACCTATGACCTCCAAGAGAGTAACGTTCATCTCAAACTGACCATCGTGGATGCTGTGGGCTTTGGGGATCAGATCAATAAGGATGACAGGCCCATAGTTGATTACATCGACACGCAGTTTGAAAACTATCTACAGGAGGAGTTGAAGATTCGCCGTTCCCTCTTTGA…	CCATGAAGAAACTAGATAGCAAGGGTGAACATAATCCCCATCATTGCCAAGGCTGACACATCTCCAAGAGCGAGCTCCACAAGTTCAAGATCAAGATCATGGGTGAGCTGGTCAGCAATGGAGTCCAGATCTACCAGTTTCCCACCGACGATGAGGCTGTCGCCGAGATTAATGCGGTCATGAATGCACACTTGCCTTTTGCCGTGGTGGGCAGCACAGAGGAGGTGAAGGTGGGGAACAAGCTGGTTCGAGCACGACAGTACCCCTGGGGCGTGGTGCAGGTGGAGAACGAGAACCACTGTGACTTCGTGAAGTTGCGGGAGATGTTGATCCGGGTGAACATGGAGGACCTGCGTGAGCAGACCCACAGTCGGCACTACGAGCTCTACCGGCGCTGCA…	CTCGAACGCAGAGCCTGAGCCCCGGAGCCTGTCCCTGGGTGGCCATGTGGGCTTCGACAGCCTCCCTGACCAGCTGGTCAGCAAGTCAGTCACTCAGGGCTTCAGCTTCAACATTCTCTGTGTGGGGGAAACTGGGATTGGCAAGTCCACACTAATGAACACGCTCTTCAACACGACCTTTGAGACTGAAGAAGCCAGTCACCATGAAGAGTGTGTACGCCTGCGGCCTCAGACCTATGACCTCCAAGAGAGTAACGTTCATCTCAAACTGACCATCGTGGATGCTGTGGGCTTTGGGGATCAGATCAATAAGGATGACAGTTACAGGCCCATAGTTGATTACATCGACACGCAGTTTGAAAACTATCTACAGGAGGAGTTGAAGATTCGCCGTTCCCT…
RHC_RP_hgx2030v2_pB27_C-33	5p 3p	33945901	Rattus norvegicus - Sept8	GID: 157819688	A	Sept8; [gi|157819688|ref|NM_001107002.1| Rattus norvegicus septin 8 (Sept8), mRNA]	27	1143	IF	Sense		98.2 / 98.7			CTCGAATGCAGAGCCTGAGCCCCGGAGCCTGTCCCTGGGTGGCCATGTGGGCTTCGACAGCCTCCCTGACCAGCTGGTCAGCAAGTCAGTCACTCAGGGCTTCAGCTTCAACATTCTCTGTGTGGGGGAAACTGGGATTGGCAAGTCCACACTAATGAACACGCTCTTCAACACGACCTTTGAGACTGAAGAAGCCAGTCACCATGAAGAGTGTGTACGCCTGCGGCCTCAGACCTATGACCTCCAAGAGAGTAACGTTCATCTCAAACTGACCATCGTGGATGCTGTGGGCTTTGGGGATCAGATCAATAAGGATGACAGGCCCATAGTTGATTACATCGACACGCAGTTTGAAAACTATCTACAGGAGGAGTTGAAGATTCGCCGTTCCCTCTTTGA…	CTAGATAGCAAGGTGGAACATAATCCCATCATTGCCAAGGGCTGACGACGTCTCCTAGAGCGAGCTCCACAAGTTCAAGATCAAGATCATGGGTGAGCTGGTCAGCAATGGAGTCCAGATCTACCAGTTTCCCACCGACGATGAGGCTGTCGCCGAGATTAATGCGGTCATGAATGCACACTTGCCCTTTGCCGTGGTGGGCAGCACAGAGGAGGTGAAGGTGGGGAACAAGCTGGTTCGAGCACGACAGTACCCCTGGGGCGTGGTGCAGGTGGAGAACGAGAACCACTGTGACTTCGTGAAGTTGCGGGAGATGTTGATCCGGGTGAACATGGAGGACCTGCGTGAGCAGACCCACAGTCGGCACTACGAGCTCTACCGGCGCTGCAAGTTGGAGGA…	CTCGAACGCAGAGCCTGAGCCCCGGAGCCTGTCCCTGGGTGGCCATGTGGGCTTCGACAGCCTCCCTGACCAGCTGGTCAGCAAGTCAGTCACTCAGGGCTTCAGCTTCAACATTCTCTGTGTGGGGGAAACTGGGATTGGCAAGTCCACACTAATGAACACGCTCTTCAACACGACCTTTGAGACTGAAGAAGCCAGTCACCATGAAGAGTGTGTACGCCTGCGGCCTCAGACCTATGACCTCCAAGAGAGTAACGTTCATCTCAAACTGACCATCGTGGATGCTGTGGGCTTTGGGGATCAGATCAATAAGGATGACAGTTACAGGCCCATAGTTGATTACATCGACACGCAGTTTGAAAACTATCTACAGGAGGAGTTGAAGATTCGCCGTTCCCT…
RHC_RP_hgx2030v2_pB27_C-46	5p	33945901	Rattus norvegicus - Sept8	GID: 157819688	A	Sept8; [gi|157819688|ref|NM_001107002.1| Rattus norvegicus septin 8 (Sept8), mRNA]	45	No Data	IF	Sense		99.1			GCCCCGGAGCCTGTCCCTGGGTGGCCATGTGGGCTTCGACAGCCTCCCTGACCAGCTGGTCAGCAAGTCAGTCACTCAGGGCTTCAGCTTCAACATTCTCTGTGTGGGGGAAACTGGGATTGGCAAGTCCACACTAATGAACACGCTCTTCAACACGACCTTTGAGACTGAAGAAGCCAGTCACCATGAAGAGTGTGTACGCCTGCGGCCTCAGACCTATGACCTCCAAGAGAGTAACGTTCATCTCAAACTGACCATCGTGGATGCTGTGGGCTTTGGGGATCAGATCAATAAGGATGACAGGCCCATAGTTGATTACATCGACACGCAGTTTGAAAACTATCTACAGGAGGAGTTGAAGATTCGCCGTTCCCTCTTTGACTACCATGACACGAGGAT…
RHC_RP_hgx2030v2_pB27_A-27	5p 3p	33945901	Rattus norvegicus - Sept8	GID: 157819688	A	Sept8; [gi|157819688|ref|NM_001107002.1| Rattus norvegicus septin 8 (Sept8), mRNA]	60	1080	IF	Sense		95.9 / 96.9			CCCGGGAGGCCACGAGGGCACCGACAGCCACCCAGACCAGCAGGTCAGCAAGACAGTCACACAGGGCACCAGCAACAACACACACAGTGTGGGGGAAACTGGGATTGGCAAGTCCACACTAATGAACACGCTCTTCAACACGACCTTTGAGACTGAAGAAGCCAGTCACCATGAAGAGTGTGTACGCCTGCGGCCTCAGACCTATGACCTCCAAGAGAGTAACGTTCATCTCAAACTGACCATCGTGGATGCTGTGGGCTTTGGGGATCAGATCAATAAGGATGACAGGCCCATAGTTGATTACATCGACACGCAGTTTGAAAACTATCTACAGGAGGAGTTGAAGATTCGCCGTTCCCTCTTTGACTACCATGACACGAGGATCCACGTTTGCCTCTA…	ATCACAGGGCACTCCCTGAAGTACCTGGATCTGGTGACCATGAAGAAAACTAGATAGCAAGGTGAACATAATCCCCATCATTGCCAAGGCTGACACCATCTCCAAGAGCGAGCTCCACAAGTACAAGATCAAGATCATGGGTGAGCTGGTCAGCAATAGAGTCCAGATAATACCAGTTTCCCACAGACGATGAGGCTGTCGCCGAGATTAATGCGGTCATGAATGCACACTTGCCTTTTGCCGTGGTGGGCAGCACAGAGGAGGTGAAGGTGGGGAACAAGATGGTTCGAGCACGACAGTACCCCTGGGGCGTGGTGCAGGTGGAGAAAGAGAAAAAATGTGACTTCGTGAAATTGCGGGAGATGTTGATCCGGGTGAACATGGAGGACCTGCGTGAGC…	CCTGGGTGGCCATGTGGGCTTCGACAGCCTCCCTGACCAGCTGGTCAGCAAGTCAGTCACTCAGGGCTTCAGCTTCAACATTCTCTGTGTGGGGGAAACTGGGATTGGCAAGTCCACACTAATGAACACGCTCTTCAACACGACCTTTGAGACTGAAGAAGCCAGTCACCATGAAGAGTGTGTACGCCTGCGGCCTCAGACCTATGACCTCCAAGAGAGTAACGTTCATCTCAAACTGACCATCGTGGATGCTGTGGGCTTTGGGGATCAGATCAATAAGGATGACAGTTACAGGCCCATAGTTGATTACATCGACACGCAGTTTGAAAACTATCTACAGGAGGAGTTGAAGATTCGCCGTTCCCTCTTTGACTACCATGACACGAGGATCCACGTTTG…
RHC_RP_hgx2030v2_pB27_C-69	5p 3p	33945901	Rattus norvegicus - Sept8	GID: 157819688	A	Sept8; [gi|157819688|ref|NM_001107002.1| Rattus norvegicus septin 8 (Sept8), mRNA]	78	1088	IF	Sense		86.1 / 96.7			CAACGACAGCCACCCAGAGCAGCAGGCCAGCAAGACAGACACACAGGGCCCCAGCAACAACACACACAGAGAGGGGGAAACAGGGAAAGGCAAGCCCACACAAAAGAACACGCACTTTAACACGACCCAAGAGATAGAAGAAGCCAGCCACCAAGAAGAGAGCGAACGCCCGCGGCCCCAGACCCACGACCCCCAAGAGAGAAACGCACAACCCAAACCGACCAACGTGGATGCCGTGGGCCCCGGGGATCAGATCAAAAAGGATGACAGGCCCACAGTCGACCACACCGACACGCAGACAGAAAACCAACAACAGGAGGAGTTGAAGATTTCGCCGTCCCCTTTTTTGACCACCATGACACGAGGATCCACGCTTTGCCTTTTCTTTTATCACACCCA…	ACGTTTGCTCTACTTTATCACACCCACCTGGGCACTCCTGAGTCCCTGCATCTGGTGACATGAGAAACTAGATAGCAGGTGAACATAATCCCCATCATTGCAAGGCTGACACCATCTCCAAGAGCGAGCTCCACAAGTTCAAGATCAAGATCATGGGTGAGCTGGTCAGCAATGGAGTCCAGATCTACCAGTTTCCCACCGACGATGAGGCTGTCGCCGAGATTAATGCGGTCATGAATGCACACTTGCCTTTTGCCGTGGTGGGCAGCACAGAGGAGGTGAAGGTGGGGAACAAGCTGGTTCGAGCACGACAGTACCCCTGGGGCGTGGTGCAGGTGGAGAACGAGAACCACTGTGACTTCGTGAAGTTGCGGGAGATGTTGATCCGGGTGAACATGG…	CTTCGACAGCCTCCCTGACCAGCTGGTCAGCAAGTCAGTCACTCAGGGCTTCAGCTTCAACATTCTCTGTGTGGGGGAAACTGGGATTGGCAAGTCCACACTAATGAACACGCTCTTCAACACGACCTTTGAGACTGAAGAAGCCAGTCACCATGAAGAGTGTGTACGCCTGCGGCCTCAGACCTATGACCTCCAAGAGAGTAACGTTCATCTCAAACTGACCATCGTGGATGCTGTGGGCTTTGGGGATCAGATCAATAAGGATGACAGTTACAGGCCCATAGTTGATTACATCGACACGCAGTTTGAAAACTATCTACAGGAGGAGTTGAAGATTCGCCGTTCCCTCTTTGACTACCATGACACGAGGATCCACGTTTGCCTCTACTTTATCACACC…
RHC_RP_hgx2030v2_pB27_B-26	5p 3p	33945901	Rattus norvegicus - Sept8	GID: 157819688	A	Sept8; [gi|157819688|ref|NM_001107002.1| Rattus norvegicus septin 8 (Sept8), mRNA]	78	1088	IF	Sense		87.3 / 99.7			CTTCGACAGCCTCCCTGACCAGCTGGTCAGCAAGTCAGTCACTCAGGGCTTCAGCTTCAACTTTCTCTGTGTGGGGGAAACTGGGATTGGCAAGTCCACACTAATGAACACGCTCTTCAACACGACCTTTGAGACTGAAGAAGCCAGTCACCATGAAGAGTGTGTACCCCTGCGGCCTCAGACCTATGACCTCCAAAAGAGTAACGTTCATCTCAAACTGACCATCGTGGATGCTGTGGGCTTTGGGGATCAGATCAATAAGGATGACAGGCCCATAGTTGATTACATCGACACGCATTTTGAAAACTATCTACAGGAGGAGTTGAAGATTCGCCGTTCCCTCTTTGACTACCATGACACGAGGATCCACGTTTGCCTCTACTTTATCACCCCCACCGG…	GACTCCTGAAGTCCCTGGATCTGGTGACCATGAGAAACTAGATAGCAAGGTGAACATAATCCCCATCATTGCAAGGCTGACACCATCTCCAAGAGCGAGCTCCACAAGTTCAAGATCAAGATCATGGGTGAGCTGGTCAGCAATGGAGTCCAGATCTACCAGTTTCCCACCGACGATGAGGCTGTCGCCGAGATTAATGCGGTCATGAATGCACACTTGCCTTTTGCCGTGGTGGGCAGCACAGAGGAGGTGAAGGTGGGGAACAAGCTGGTTCGAGCACGACAGTACCCCTGGGGCGTGGTGCAGGTGGAGAACGAGAACCACTGTGACTTCGTGAAGTTGCGGGAGATGTTGATCCGGGTGAACATGGAGGACCTGCGTGAGCAGACCCACAGTCGG…	CTTCGACAGCCTCCCTGACCAGCTGGTCAGCAAGTCAGTCACTCAGGGCTTCAGCTTCAACATTCTCTGTGTGGGGGAAACTGGGATTGGCAAGTCCACACTAATGAACACGCTCTTCAACACGACCTTTGAGACTGAAGAAGCCAGTCACCATGAAGAGTGTGTACGCCTGCGGCCTCAGACCTATGACCTCCAAGAGAGTAACGTTCATCTCAAACTGACCATCGTGGATGCTGTGGGCTTTGGGGATCAGATCAATAAGGATGACAGTTACAGGCCCATAGTTGATTACATCGACACGCAGTTTGAAAACTATCTACAGGAGGAGTTGAAGATTCGCCGTTCCCTCTTTGACTACCATGACACGAGGATCCACGTTTGCCTCTACTTTATCACACC…
RHC_RP_hgx2030v2_pB27_C-31	5p 3p	33945901	Rattus norvegicus - Sept8	GID: 157819688	A	Sept8; [gi|157819688|ref|NM_001107002.1| Rattus norvegicus septin 8 (Sept8), mRNA]	126	1362	IF	Sense		97.2 / 94.5			CTTCAGCTTCAACATTCTCTGTGTGGGGGAAACTGGGATTGGCAAGTCCACACTAATGAACACGCTCTTCAACACGACCTTTGAGACTGAAGAAGCCAGTCACCATGAAGAGTGTGTACGCCTGCGGCCTCAGACCTATGACCTCCAAGAGAGTAACGTTCATCTCAAACTGACCATCGGGGATGCTGTGGGCTTTGGGGATCAGATCAATAAGGATGACAGGCCCATAGTTGATTACATCGACACGCAGTTTGAAAACTATCTACAGGAGGAGTTGAAGATTCGCCGTTCCCTCTTTGACTACCATGACACGAGGATCCACGTTTGCCTCTACTTTATCACACCCACCGGGCACTCCCTGAAGTCCCTGGATCTGGTGACCATGAAGAAACTAGATAG…	CACGGCAGTACTCTCTTGGCGCGTAGCTGGAGGTGGAGCACCGAGAAACATTGTGACTTCGGAAGTTGCGGCAGAATGTTGATTCGGGCTGAACATGGAGCACTAGCGTGAGCAGCACCACAGTCGGCACTACGAGCTCGCCGGTCGCTGCAAGTTGGAGGAGATGGGCTTCCAGGACAGTGATGGTGACAGCCAGCCCTTCAGCCTCCAAGAGACGTCCGAGGCAAAGAGGAAGGAGTTCCTGATCGAGCTACAGAGGAAGGAGGAAGAGATGAGGCAGATGTTTGTCAACAAAGTGAAGGAGACAGAGCTTGAATTGAAGGAGAAGGAACGGGAGCTCCATGAGAAGTTTGAGCACCTGAAGCGGATCCACCAGGAGGAGAAGCGCAAGGTAGAGGA…	CTTCAGCTTCAACATTCTCTGTGTGGGGGAAACTGGGATTGGCAAGTCCACACTAATGAACACGCTCTTCAACACGACCTTTGAGACTGAAGAAGCCAGTCACCATGAAGAGTGTGTACGCCTGCGGCCTCAGACCTATGACCTCCAAGAGAGTAACGTTCATCTCAAACTGACCATCGTGGATGCTGTGGGCTTTGGGGATCAGATCAATAAGGATGACAGTTACAGGCCCATAGTTGATTACATCGACACGCAGTTTGAAAACTATCTACAGGAGGAGTTGAAGATTCGCCGTTCCCTCTTTGACTACCATGACACGAGGATCCACGTTTGCCTCTACTTTATCACACCCACCGGGCACTCCCTGAAGTCCCTGGATCTGGTGACCATGAAGAAACT…
RHC_RP_hgx2030v2_pB27_C-49	5p 3p	33945876	Rattus norvegicus - Sgk1	GID: 162287344	N/A	Sgk1; [gi|162287344|ref|NM_019232.2| Rattus norvegicus serum/glucocorticoid regulated kinase 1 (Sgk1), mRNA]	910	216	??	AntiSense		97.5 / 99.2			CGGCTGTGTTCCGGCTGTAGAACGGAGGCAGGCCATAGAGCATCTCATACAAGACAGCCCCGAGGCACCACCAGTCCACTGTCCGGTCGTACGGCTGCTTATGGAGAACCTCAGGAGCGAGATACTCAGGCGTGCCACAGAAGGTGGACGTTGTCCCATTGTGCTCGATGTTCTCCTTGCAGAGCCCAAAGTCAGTGAGGACGATGTGTCCCTGTGAGTCTAGGAAAATATTCTCTGGTTTTAAGTCTCGATAAACGATGTTTAGGGAGTGCAGATAACCCAAGGCACTGGCTATTTCAGCTGCGTAGAAGCGAGCACGGGGTTCCAGGAAGCAGCGCTCCCTCTGGAGATGGTAGAACAGCTCTCCGCCATTAATGTAGTCTAGGACGAAGTAGAGTT…	CCCGAGGCACCACCAGTACACTGTCCGGTCGTACGGCTGCTATGGAGAACATCAGGAGCGAGATACTCAGGCGTGCCACAGAAGGTGGACGTTGTCCCATTGTGCTCGATGTTCTCCTTGCAGAGCCCAAAGTCAGTGAGGACGATGTGTCCCTGTGAGTCTAGGAGAATATTCTCTGGTTTTAAGTCTCGATAAACGATGTTTAGGGAGTGCAGATAACCCAAGGCACTGGCTATTTCAGCTGCGTAGAAGCGAGCACGGGGTTCCAGGAAGCAGCGCTCCCTCTGGAGATGGTAGAACAGCTCTCCGCCATTAATGTAGTCTAGGACGAAGTAGAGTTTGTCAGCAGTCTGGAAAGAGAAGTGAAGGCCCACCAGGAAAGGGTGCTTCACATTCTTC…	CGGCTGTGTTCCGGCTGTAGAACGGAGGCAGGCCATAGAGCATCTCATACAAGACAGCCCCGAGGCACCACCAGTCCACTGTCCGGTCGTACGGCTGCTTATGGAGAACCTCAGGAGCGAGATACTCAGGCGTGCCACAGAAGGTGGACGTTGTCCCATTGTGCTCGATGTTCTCCTTGCAGAGCCCAAAGTCAGTGAGGACGATGTGTCCCTGTGAGTCTAGGAGAATATTCTCTGGTTTTAAGTCTCGATAAACGATGTTTAGGGAGTGCAGATAACCCAAGGCACTGGCTATTTCAGCTGCGTAGAAGCGAGCACGGGGTTCCAGGAAGCAGCGCTCCCTCTGGAGATGGTAGAACAGCTCTCCGCCATTAATGTAGTCTAGGACGAAGTAGAGTT…
RHC_RP_hgx2030v2_pB27_A-5	5p 3p	33945876	Rattus norvegicus - Sgk1	GID: 162287344	N/A	Sgk1; [gi|162287344|ref|NM_019232.2| Rattus norvegicus serum/glucocorticoid regulated kinase 1 (Sgk1), mRNA]	910	216	??	AntiSense		99.7 / 97.9			CGGCTGTGTTCCGGCTGTAGAACGGAGGCAGGCCATAGAGCATCTCATACAAGACAGCCCCGAGGCACCACCAGTCCACTGTCCGGTCGTACGGCTGCTTATGGAGAACCTCAGGAGCGAGATACTCAGGCGTGCCACAGAAGGTGGACGTTGTCCCATTGTGCTCGATGTTCTCCTTGCAGAGCCCAAAGTCAGTGAGGACGATGTGTCCCTGTGAGTCTAGGAGAATATTCTCTGGTTTTAAGTCTCGATAAACGATGTTTAGGGAGTGCAGATAACCCAAGGCACTGGCTATTTCAGCTGCGTAGAAGCGAGCACGGGGTTCCAGGAAGCAGCGCTCCCTCTGGAGATGGTAGAACAGCTCTCCGCCATTAATGTAGTCTAGGACGAAGTAGAGTT…	TCCCGGTCGTACGGCTGCTTATGGAGAAACACCAGGAGCGAGATACTCAGGCGTGCCACAGAAGGATGGACGTTGTCCCATAGTGCTCGATGTTCTCCTTGCAGAGCACCAAAGACAGTGAGGACGATGTGTCCCTGTGAGTCTAGGAGAATATTCTCTGGTTTTAAGTCTCGATAAACGATGTTTAGGGAGTGCAGATAACCCAAGGCACTGGCTATTTCAGCTGCGTAGAAGCGAGCACGGGGTTCCAGGAAGCAGCGCTCCCTCTGGAGATGGTAGAACAGCTCTCCGCCATTAATGTAGTCTAGGACGAAGTAGAGTTTGTCAGCAGTCTGGAAAAAAAAGTGAAGGCCCACCAGGAAAAAGTGCTTCACATTCTTCAACAGAACAATGCGCTCT…	CGGCTGTGTTCCGGCTGTAGAACGGAGGCAGGCCATAGAGCATCTCATACAAGACAGCCCCGAGGCACCACCAGTCCACTGTCCGGTCGTACGGCTGCTTATGGAGAACCTCAGGAGCGAGATACTCAGGCGTGCCACAGAAGGTGGACGTTGTCCCATTGTGCTCGATGTTCTCCTTGCAGAGCCCAAAGTCAGTGAGGACGATGTGTCCCTGTGAGTCTAGGAGAATATTCTCTGGTTTTAAGTCTCGATAAACGATGTTTAGGGAGTGCAGATAACCCAAGGCACTGGCTATTTCAGCTGCGTAGAAGCGAGCACGGGGTTCCAGGAAGCAGCGCTCCCTCTGGAGATGGTAGAACAGCTCTCCGCCATTAATGTAGTCTAGGACGAAGTAGAGTT…
RHC_RP_hgx2030v2_pB27_B-25	5p 3p	33945777 / 33945773	Rattus norvegicus - Sh2bp1	GID: 109462688	B	Sh2bp1; [gi|109462688|ref|XM_001077817.1| PREDICTED: Rattus norvegicus SH2 domain binding protein 1 (tetratricopeptide repeat containing) (Sh2bp1), mRNA]	174	2037	IF	Sense		82.1 / 95.5			TGCTTCTGAGGCAGCTCCGCTGGGTGTGAGGTGTGGAACCTCTTGCAAGACTGGAAGCCCGGACTACGAGCTCCGGAGCCGCAGAGTGAGAAGCGCCTGCTTTCAGAGCTCGCCATGTCGCGGGGCTCCATCGAGATTCCCCTGGGGGATACTGACGAGGTCATTGAACTTGACTTATATCAGTTACCGGGGGGGGTTGATTTTATCAGTTTTGTGAATAGGAGCACACACTGCTGCACATGGGGATTGCTTGGGCGCTGGATACTAGAAGGGGGGGAACACAGAAGAGTTTGTGAAGCTGCTGGAGGCTGCACGGATAGATGGCATTTTGGACTATCGAGACCACGAGAAAGACCAGAGCACTTGCGGGAGATACATTGGCAGCCTACTATGTACAAC…	ACTCTTATGTGCTTCAGAAGATCAGGAGAAAAGAAACATAGACAACGGCCCTTTTCAAGAAGGGTACAGAACAGTATCCTGATGACGTGGAAGCTTGGATTGAGTTGGCCCAGCTCTTAGAACAGAGTGACATACAGGGTGCCCTTTCATCTTATGGAACGGCAACACGAATCCTGCAGGAGAAGGTGCAGGCCGATGTCCCGCCTGAGATTTTTAATAATGTTGGGGCCGTCCATTTTATACTTGGAAACCTAGGCGAAGCAAAGAAGTACTTCCTGGCCTCACTGGACCGAGCAAAGGCAGAGGCGGAGCATGATGAACACTATTACAATGCCATCTCTGTCCCCACATCCTACAATTTAGCCAGGCTCTACGAGGCCATGTGTGAATTTCATTAAG…	TGCATCTCAGGCAGCTCCGCTGGGTGTGAGGTGTGGTAACCTCTTGCAAGACTGGAAGCCCGGACTACGAGCTCCGGAGCCGCAGAGTGAGAAGCGCCTGCTTTCAGAGCTCGCCATGTCGCGGGGTTCCATCGAGATTCCCCTCCGGGATACTGACGAGGTCATTGAACTTGACTTCGATCAGTTACCGGAGGGGGATGAAGTTATCAGTATTCTGAAGCAGGAGCACACACAACTGCACATATGGATTGCTTTGGCGCTGGAGTACTACAAGCAAGGGAAAACAGAAGAGTTTGTGAAGCTGCTGGAGGCTGCACGGATAGATGGCAATTTGGACTATCGAGACCACGAGAAAGACCAGATGACTTGCTTGGATACATTGGCAGCCTACTATGTACA…
RHC_RP_hgx2030v2_pB27_C-62	5p	33945777	Rattus norvegicus - Sh2bp1	GID: 109462688	B	Sh2bp1; [gi|109462688|ref|XM_001077817.1| PREDICTED: Rattus norvegicus SH2 domain binding protein 1 (tetratricopeptide repeat containing) (Sh2bp1), mRNA]	174	No Data	IF	Sense		95			CGCACCACAGGCAGCCCCGCCGGGTGTGAGGTGTGGTAACCCCCTGCAAGACTGGAAGCCCGGACTACGAGCTCCGGAGCCGCAGAGTGAGAAGCGCCTGCTTTCAGAGCTCGCCATGTCGCGGGGTTCCATCGAGATTCCCCTCCGGGATACTGACGAGGTCATTGAACTTGACTTCGATCAGTTACCGGAGGGGGATGAAGTTATCAGTATTCTGAAGCAGGAGCACACACAACTGCACATATGGATTGCTTTGGCGCTGGAGTACTACAAGCAAGGGAAAACAGAAGAGTTTGTGAAGCTGCTGGAGGCTGCACGGATAGATGGCAATTTGGACTATCGAGACCACGAGAAAGACCAGATGACTTGCTTGGATACATTGGCAGCCTACTATGTACA…
RHC_RP_hgx2030v2_pB27_C-58	5p	33945777	Rattus norvegicus - Sh2bp1	GID: 109462688	B	Sh2bp1; [gi|109462688|ref|XM_001077817.1| PREDICTED: Rattus norvegicus SH2 domain binding protein 1 (tetratricopeptide repeat containing) (Sh2bp1), mRNA]	174	No Data	IF	Sense		98.9			TGCATCTCAGGCAGCTCCGCTGGGTGTGAGGTGTGGTAACCTCTTGCAAGACTGGAAGCCCGGACTACGAGCTCCGGAGCCGCAGAGTGAGAAGCGCCTGCTTTCAGAGCTCGCCATGTCGCGGGGTTCCATCGAGATTCCCCTCCGGGATACTGACGAGGTCATTGAACTTGACTTCGATCAGTTACCGGAGGGGGATGAAGTTATCAGTATTCTGAAGCAGGAGCACACACAACTGCACATATGGATTGCTTTGGCGCTGGAGTACTACAAGCAAGGGAAAACAGAAGAGTTTGTGAAGCTGCTGGAGGCTGCACGGATAGATGGCAATTTGGACTATCGAGACCACGAGAAAGACCAGATGACTTGCTTGGATACATTGGCAGCCTACTATGTACA…
RHC_RP_hgx2030v2_pB27_C-59	5p	33945773	Rattus norvegicus - Sh2bp1	GID: 109462688	B	Sh2bp1; [gi|109462688|ref|XM_001077817.1| PREDICTED: Rattus norvegicus SH2 domain binding protein 1 (tetratricopeptide repeat containing) (Sh2bp1), mRNA]	1182	No Data	IF	Sense		94.8			CACAGAGGCGGAGGCCAAGCAAGCAGAGAGCAGAAACCAGCAGGCCCGGACCCACCAAGAACAGGAAGAAAAAGACCAGGCCAAACAGAACAACCAACAAGCCACACAGTACGCCACATCAACAAAAGTCCTACCATAATTTGGTTTGGGACAAATGTATATTTATCGAGGTGACAAAGAAAATGCATCTCAGTGTTTCGAGAAAGTTTTGAAAGCTTATCCGAACAATTATGAAACTATGAAAATTCTTGGCTCTCTCTATGCTGCTTCAGAAGATCAGGAGAAAAGAGACATAGCCAAGGGCCATTTGAAGAAGGTTACAGAACAGTATCCTGATGACGTGGAAGCTTGGATTGAGTTGGCCCAGATCTTAGAACAGACTGACATACAGGGTGCCCT…
RHC_RP_hgx2030v2_pB27_C-24	3p	33945782	Rattus norvegicus - Snrp70_predicted	GID: 157816920	E	Snrp70_predicted; [gi|157816920|ref|NM_001108483.1| Rattus norvegicus U1 small nuclear ribonucleoprotein polypeptide A (predicted) (Snrp70_predicted), mRNA]	No Data	588	??	Sense		91.9				CGCGACAGCAGTTTTTGCGTCAGAGCTGGATATGTGGGCCTTCACAATTATTGCAATGTCAGGGGTATGCCTTCAAGAATCTGTTCGCGGTAGAGTGAACTATGCCACACCAGAATTTAATCTCGAATAGAGTTTGAGGTGTATGGACCCATCAAAAGAATCCACATGGTCTACAGTAAACGCTTTGGGAAACCCCGTGGTTATGCCTTCATCGAGTATGAGCATGAACGAGACATGCACTCCACCACGCAGCTGGCTTGCAGATGATGCTTACGCTCCCCTTACAACACCTCAGTGTATGGTTGGTATAAGGGTTTGTATCATGGGTAAGATCACAGCACCGCACACCAGCCCA
RHC_RP_hgx2030v2_pB27_C-39	3p	33945782	Rattus norvegicus - Snrp70_predicted	GID: 157816920	E	Snrp70_predicted; [gi|157816920|ref|NM_001108483.1| Rattus norvegicus U1 small nuclear ribonucleoprotein polypeptide A (predicted) (Snrp70_predicted), mRNA]	60	479	IF	Sense		100				ATACCTGCCACCCCTGGAAAAGCTGCCACATGAAAAACACCATAACCAACCTTACTGTGGCATTGCACCATATATCCGAGAGTTTGAGGACCCTCGAGATGCCCCTCCTCCAACAAGGGCAGAAACCCGGGAAGAACGCATGGAGAGAAAGAGACGGGAAAAAATTGAACGGCGACAGCAGGAAGTGGAGACAGAGCTGAAAATGTGGGACCCTCACAATGATCCCAATGCTCAGGGCGATGCCTTCAAGACTCTGTTCGTGGCTAGAGTGAACTATGACACAACAGAATCTAAGCTGCGAAGAGAGTTTGAGGTGTACGGACCCATCAAAAGAATCCACATGGTCTACAGTAAACGCTCTGGGAAACCCCGTGGTTATGCCTTCATCGAGTATGAGCA…	ATACCTGCCACCCCTGGAAAAGCTGCCACATGAAAAACACCATAACCAACCTTACTGTGGCATTGCACCATATATCCGAGAGTTTGAGGACCCTCGAGATGCCCCTCCTCCAACAAGGGCAGAAACCCGGGAAGAACGCATGGAGAGAAAGAGACGGGAAAAAATTGAACGGCGACAGCAGGAAGTGGAGACAGAGCTGAAAATGTGGGACCCTCACAATGATCCCAATGCTCAGGGCGATGCCTTCAAGACTCTGTTCGTGGCTAGAGTGAACTATGACACAACAGAATCTAAGCTGCGAAGAGAGTTTGAGGTGTACGGACCCATCAAAAGAATCCACATGGTCTACAGTAAACGCTCTGGGAAACCCCGTGGTTATGCCTTCATCGAGTATGAGCA…
RHC_RP_hgx2030v2_pB27_C-42	3p	33945782	Rattus norvegicus - Snrp70_predicted	GID: 157816920	E	Snrp70_predicted; [gi|157816920|ref|NM_001108483.1| Rattus norvegicus U1 small nuclear ribonucleoprotein polypeptide A (predicted) (Snrp70_predicted), mRNA]	72	583	IF	Sense		99.6				CCTGGAAAAGCTGCCACATGAAAAACACCATAACCAACCTTACTGTGGCATTGCACCATATATCCGAGAGTTTGAGGACCCTCGAGATGCCCCTCCTCCAACAAGGGCAGAAACCCGGGAAGAACGCATGGAGAGAAAGAGACGGGAAAAAATTGAACGGCGACAGCAGGAAGTGGAGACAGAGCTGAAAATGTGGGACCCTCACAATGATCCCAATGCTCAGGGCGATGCCTTCAAGACTCTGTTCGTGGCTAGAGTGAACTATGACACAACAGAATCTAAGCTGCGAAGAGAGTTTGAGGTGTACGGACCCATCAAAAGAATCCACATGGTCTACAGTAAACGCTCTGGGAAACCCCGTGGTTATGCCTTCATCGAGTATGAGCATGAACGAGACAT…	CCTGGAAAAGCTGCCACATGAAAAACACCATAACCAACCTTACTGTGGCATTGCACCATATATCCGAGAGTTTGAGGACCCTCGAGATGCCCCTCCTCCAACAAGGGCAGAAACCCGGGAAGAACGCATGGAGAGAAAGAGACGGGAAAAAATTGAACGGCGACAGCAGGAAGTGGAGACAGAGCTGAAAATGTGGGACCCTCACAATGATCCCAATGCTCAGGGCGATGCCTTCAAGACTCTGTTCGTGGCTAGAGTGAACTATGACACAACAGAATCTAAGCTGCGAAGAGAGTTTGAGGTGTACGGACCCATCAAAAGAATCCACATGGTCTACAGTAAACGCTCTGGGAAACCCCGTGGTTATGCCTTCATCGAGTATGAGCATGAACGAGACAT…
RHC_RP_hgx2030v2_pB27_C-28	3p	33945782	Rattus norvegicus - Snrp70_predicted	GID: 157816920	E	Snrp70_predicted; [gi|157816920|ref|NM_001108483.1| Rattus norvegicus U1 small nuclear ribonucleoprotein polypeptide A (predicted) (Snrp70_predicted), mRNA]	75	589	IF	Sense		99.4				GGAAAAGCTGCCACATGAAAAACACCATAACCAACCTTACTGTGGCATTGCACCATATATCCGAGAGTTTGAGGACCCTCGAGATGCCCCTCCTCCAACAAGGGCAGAAACCCGGGAAGAACGCATGGAGAGAAAGAGACGGGAAAAAATTGAACGGCGACAGCAGGAAGTGGAGACAGAGCTGAAAATGTGGGACCCTCACAATGATCCCAATGCTCAGGGCGATGCCTTCAAGACTCTGTTCGTGGCTAGAGTGAACTATGACACAACAGAATCTAAGCTGCGAAGAGAGTTTGAGGTGTACGGACCCATCAAAAGAATCCACATGGTCTACAGTAAACGCTCTGGGAAACCCCGTGGTTATGCCTTCATCGAGTATGAGCATGAACGAGACATGCA…	GGAAAAGCTGCCACATGAAAAACACCATAACCAACCTTACTGTGGCATTGCACCATATATCCGAGAGTTTGAGGACCCTCGAGATGCCCCTCCTCCAACAAGGGCAGAAACCCGGGAAGAACGCATGGAGAGAAAGAGACGGGAAAAAATTGAACGGCGACAGCAGGAAGTGGAGACAGAGCTGAAAATGTGGGACCCTCACAATGATCCCAATGCTCAGGGCGATGCCTTCAAGACTCTGTTCGTGGCTAGAGTGAACTATGACACAACAGAATCTAAGCTGCGAAGAGAGTTTGAGGTGTACGGACCCATCAAAAGAATCCACATGGTCTACAGTAAACGCTCTGGGAAACCCCGTGGTTATGCCTTCATCGAGTATGAGCATGAACGAGACATGCA…
RHC_RP_hgx2030v2_pB27_B-9	5p 3p	33945866	Rattus norvegicus - Srp72_predicted	GID: 109458073	A	Srp72_predicted; [gi|109458073|ref|XM_214017.4| PREDICTED: Rattus norvegicus signal recognition particle 72 (predicted) (Srp72_predicted), mRNA]	-10	828	IF	Sense		92.5 / 95.3			CAACACCAAGAAGGCGAGCGGCGGCAGCGGAGGGGAGACAGCCCCCGCGCAGAGGAGCGAGGAGAACCGAAAAGGACAGAACAGCGACAACACGCGAGCCCACAAGACCGTCAACAAAAAAAAGCAGATCAACAAGGATGATGCCACGGCCACGCACAGTAAAGTCGTTTGCCTTATCCAGAATGGAAGTTTCAAAGAAGCCTTGAATGTCATCAATACTCACACCAAAGTGTTAGCCAATAACTCTCTGTCCTTTGAGAAGGCATATTGCGAGTACAGGTTGAACAGAATCGAGAATGCCTTGAAGACAATAGAAAGTGCCAACCAGCAGACAGACAAACTGAAGGAGCTTTATGGACAAGTGCTGTACCGCCTGGAACGCTACGATGAGTGCCTGGC…	ATCATTCTCCACACCAAAGGTGTTAGCCAATAACTCTCTGTCTTTTGAGAAGGCATATTGCGAGTACAGGTTGAACAGAATCGAGAATGCTTGAGACAATAGAAAGTGCCAACCAGCAGACAGACAAACTGAAGGAGCTTTATGGACAAGTGCTGTACCGCCTGGAACGCTACGATGAGTGCCTGGCCGTGTACCGAGATCTTGTCCGAAACTCCCAGGATGATTACGATGAGGAGAGGAAGACAAACCTGTCAGCAGTCGTTGCCGCTCAAAGCAACTGGGAAAAAGTGGTTCCCGAGAACTTGGGTCTCCAAGAAGGCACACACGAACTCTGTTACAACGCTGCGTGTGCACTGATAGGGCAAGGCCAGCTGACCCAGGCAATGAAAATCCTACAAA…	CTTCTCAAAGATGGGGAGCGGCAGCAGCGGTGGGGTGTCAGTCCCTGCGCGCTGTGGAGTGAGGTGAACGGTTATGGGCAGAACAGCGACTTCTCGCGTGCCCTCAAGACCGTCAACAAAATATTGCAGATCAACAAGGATGATGTCACGGCCTTGCACTGTAAAGTTGTTTGCCTTATCCAGAATGGAAGTTTCAAAGAAGCCTTGAATGTCATCAATACTCACACCAAAGTGTTAGCCAATAACTCTCTGTCCTTTGAGAAGGCATATTGCGAGTACAGGTTGAACAGAATCGAGAATGCCTTGAAGACAATAGAAAGTGCCAACCAGCAGACAGACAAACTGAAGGAGCTTTATGGACAAGTTGTGTACCGCCTGGAACGCTACGATGAGTGCCTG…
RHC_RP_hgx2030v2_pB27_C-10	5p 3p	33945866	Rattus norvegicus - Srp72_predicted	GID: 109458073	A	Srp72_predicted; [gi|109458073|ref|XM_214017.4| PREDICTED: Rattus norvegicus signal recognition particle 72 (predicted) (Srp72_predicted), mRNA]	-1	851	IF	Sense		95.4 / 91.3			GACGGCGAGCGGCCGCAGCGGCGGGGCGCCAGCCCCCGCGCCGTGGAGTGAGGTGAACCGTCATGGACAGAACAGCGACCCCACGCGTGCCCTCAAGACCGTCAACAAAATATTGCAGATCAACAAGGATGATGTCACGGCCTTGCACTGTAAAGTTGTTTGCCTTATCCAGAATGGAAGTTTCAAAGAAGCCTTGAATGTCATCAATACTCACACCAAAGTGTTAGCCAATAACTCTCTGTCCTTTGAGAAGGCATATTGCGAGTACAGGTTGAACAGAATCGAGAATGCCTTGAAGACAATAGAAAGTGCCAACCAGCAGACAGACAAACTGAAGGAGCTTTATGGACAAGTGCTGTACCGCCTGGAACGCTACGATGAGTGCCTGGCCGTGTACCG…	CCATATGCGAGTACAAGGTTGAACAGAATCGAGAAATGCCTCGAGACAATAGAAAAGTGCCAACCAGCAGACAGACAAACTGAAGGAGCTTTATGGACAAGTGCTGTACCGCCTGGAACGCTACGATGAGTGCCTGGCCGTGTACCGAGATCTTGTCCGAAACTCCCAGGATGACTACGATGAGGAGAGGAAGACAAACCTGTCAGCAGTCGTTGCCGCTCAAAGCAACTGGGAAAAAGTGGTTCCCGAGAACTTGGGTCTCCAAGAAGGCACACACGAACTCTGTTACAACGCTGCGTGTGCACTGATAGGGCAAGGCCAGCTGACCCAGGCAATGAAAATCCTACAAAAGGCTGAAGATCTTTGTCGCCGTTCATTTTCAGAAGATTCAGACGGGAC…	GATGGGGAGCGGCAGCAGCGGTGGGGTGTCAGTCCCTGCGCGCTGTGGAGTGAGGTGAACGGTTATGGGCAGAACAGCGACTTCTCGCGTGCCCTCAAGACCGTCAACAAAATATTGCAGATCAACAAGGATGATGTCACGGCCTTGCACTGTAAAGTTGTTTGCCTTATCCAGAATGGAAGTTTCAAAGAAGCCTTGAATGTCATCAATACTCACACCAAAGTGTTAGCCAATAACTCTCTGTCCTTTGAGAAGGCATATTGCGAGTACAGGTTGAACAGAATCGAGAATGCCTTGAAGACAATAGAAAGTGCCAACCAGCAGACAGACAAACTGAAGGAGCTTTATGGACAAGTTGTGTACCGCCTGGAACGCTACGATGAGTGCCTGGCAGTGTAC…
RHC_RP_hgx2030v2_pB27_C-72	3p	33945866	Rattus norvegicus - Srp72_predicted	GID: 109458073	A	Srp72_predicted; [gi|109458073|ref|XM_214017.4| PREDICTED: Rattus norvegicus signal recognition particle 72 (predicted) (Srp72_predicted), mRNA]	No Data	815	??	Sense		85.7				ACTCACCACCAAAGTGTTAGCCAATAACTCTCTGTCCTTTTGAGAAGGCATATGCGAGTACAGGTTGAACAGAATCGAGAATGCCTTGAAGACAATAGAAAGTGCCAACCAGCAGACAGACAAACTGAAGGAGCTTTATGGACAAGTGCTGTACCGCCTGGAACGCTACGATGAGTGCCTGGCCGTGTACCGAGATCTTGTCCGAAACTCCCAGGATGGAATACGATGAGGAGAGGAAGACAAACCTGTCAGCAGTTGATGCCGATCAAAGCAAATTGGAAAAAGAAGATACCCAGAAAAACGGTATACAAGAAAGCACACAACAACTCAGTTACAAAGCGGCGTGGGCATAAATACGGCAAGGCCAGGTGACCCGGGCAATGAAAATCCTCCAAAAAG…
RHC_RP_hgx2030v2_pB27_A-23	5p 3p	33945866 / 33945883	Rattus norvegicus - Srp72_predicted	GID: 109458073	A	Srp72_predicted; [gi|109458073|ref|XM_214017.4| PREDICTED: Rattus norvegicus signal recognition particle 72 (predicted) (Srp72_predicted), mRNA]	12	1339	IF	Sense		94.1 / 94.0			CGGCAGCGGCGGGGCGCCAGCCCCCGCGCAGTGGAGTGAGGTGAACCGTCAAGGACAGAACAGCGACCCCACGCGTGCCCTCAAGACCGTCAACAAAATATTGCAGATCAACAAGGATGATGTCACGGCCTTGCACTGTAAAGTTGTTTGCCTTATCCAGAATGGAAGTTTCAAAGAAGCCTTGAATGTCATCAATACTCACACCAAAGTGTTAGCCAATAACTCTCTGTCCTTTGAGAAGGCATATTGCGAGTACAGGTTGAACAGAATCGAGAATGCCTTGAAGACAATAGAAAGTGCCAACCAGCAGACAGACAAACTGAAGGAGCTTTATGGACAAGTGCTGTACCGCCTGGAACGCTACGATGAGTGCCTGGCCGTGTACCGAGATCTTGTCCG…	GACTCTGCAGCTTACAATCAGATAATAAAAATGAAGCCAACAGATGTGGCACTCTGCTGTAATCGCAAATAACATCATCACCATTAATAAGGACCAAAATGTCTTTGACTCAGAAGAAAGTGAAATTAACCAATGCAGAAGGAGTAGAGTTAAGCTCTCCAAGAGACAGCTTCAAGCCATAGAGTTCAACAAGGCTTTGCTTGCCATGTATACAAACCAGGCAGAACAGTGCCGAAAAATAGCTTCTAGCTTGCAGTCCCAGAGTCCTGAGCATCTCCTGCCTGTGCTGATCCAAGCTGCCCAGCTCTGTCGTGAAAAGCAGCATACAAAGGCAATAGAGCTGCTTCAGGAATTTTTTGATCAACATCCAGAAAAAGCAGCTGAAATCAAGCTTACCAT…	CAGCAGCGGTGGGGTGTCAGTCCCTGCGCGCTGTGGAGTGAGGTGAACGGTTATGGGCAGAACAGCGACTTCTCGCGTGCCCTCAAGACCGTCAACAAAATATTGCAGATCAACAAGGATGATGTCACGGCCTTGCACTGTAAAGTTGTTTGCCTTATCCAGAATGGAAGTTTCAAAGAAGCCTTGAATGTCATCAATACTCACACCAAAGTGTTAGCCAATAACTCTCTGTCCTTTGAGAAGGCATATTGCGAGTACAGGTTGAACAGAATCGAGAATGCCTTGAAGACAATAGAAAGTGCCAACCAGCAGACAGACAAACTGAAGGAGCTTTATGGACAAGTTGTGTACCGCCTGGAACGCTACGATGAGTGCCTGGCAGTGTACCGAGATCTTGTC…
RHC_RP_hgx2030v2_pB27_C-52	5p 3p	33945866	Rattus norvegicus - Srp72_predicted	GID: 109458073	A	Srp72_predicted; [gi|109458073|ref|XM_214017.4| PREDICTED: Rattus norvegicus signal recognition particle 72 (predicted) (Srp72_predicted), mRNA]	12	317	IF	Sense		92.5 / 91.1			CGGCAGCGGCGGGGCGACAGCCCCCGCGCCGTGGAGAGAGGAGAACCGACACGGACAGAACAGCGACAACACGCGAGCCCACAAGACCGTCAACAAAATAAAGCAGATCAACAAGGATGATGTCACGGCCTAGCACTGTAAAGTTGTTTGCCTTATCCAGAATGGAAGTTTCAAAGAAGCCTTGAATGTCATCAATACTCACACCAAAGTGTTAGCCAATAACTCTCTGTCCTTTGAGAAGGCATATTGCGAGTACAGGTTGAACAGAATCGAGAATGCCTTGAAGACAATAGAAAGTGCCAAC	CGGCAGCGGTGGGGTGTCAGTCCCTGCGCTGTGGAGTGAGGTGAACCGTTATGGACAGAACAGCGACTTCACGCGTGCCCTCAAGACCGTCAACAAAATATTGCAGATCAACAAGGATGATGTCACGGCCTTGCACTGTAAAGTTGTTTGCCTTATCCAGAATGGAAGTTTCAAAGAAGCCTTGAATGTCATCAATACTCACACCAAAGTGTTAGCCAATAACTCTCTGTCCTTTGAGGGGGCGTATTGCGGGTACGGGTTGGGCTGTTTCGTGTTTGCCTTGTTGACTGTTGGGTGTGCCGTC	CAGCAGCGGTGGGGTGTCAGTCCCTGCGCGCTGTGGAGTGAGGTGAACGGTTATGGGCAGAACAGCGACTTCTCGCGTGCCCTCAAGACCGTCAACAAAATATTGCAGATCAACAAGGATGATGTCACGGCCTTGCACTGTAAAGTTGTTTGCCTTATCCAGAATGGAAGTTTCAAAGAAGCCTTGAATGTCATCAATACTCACACCAAAGTGTTAGCCAATAACTCTCTGTCCTTTGAGAAGGCATATTGCGAGTACAGGTTGAACAGAATCGAGAATGCCTTGAAGACAATAGAAAGTGCCAAC
RHC_RP_hgx2030v2_pB27_A-29	3p	33945866	Rattus norvegicus - Srp72_predicted	GID: 109458073	A	Srp72_predicted; [gi|109458073|ref|XM_214017.4| PREDICTED: Rattus norvegicus signal recognition particle 72 (predicted) (Srp72_predicted), mRNA]	12	315	IF	Sense		81.2				CGGCAGCGGTGGGGTGTCAGTCCCTGCGCTGTGGAGTGAGGTGAACCGTTATGGACAGAACAGCGACTTCACGCGTGCCCTCAAGACCGTCAACAAAATATTGCAGATCAACAAGGATGATGTCACGGCCTTGCACTGTAAGGTTGTTTGCCTTATCCAGGGTGGGGGTTTCTTTGTTGCCTTGGGTGTCGTCTTTTCTCGCGCCTGGGTGTTTGCCTGTGTCTCTCTGTCCTTTGGGTGGGCGTTTTGCGTGTTCGGGTTGTTCTGGGTCGGGGTTGCCTTGGGGTCGGTGGTTTGTGCCTGC	CAGCAGCGGTGGGGTGTCAGTCCCTGCGCGCTGTGGAGTGAGGTGAACGGTTATGGGCAGAACAGCGACTTCTCGCGTGCCCTCAAGACCGTCAACAAAATATTGCAGATCAACAAGGATGATGTCACGGCCTTGCACTGTAAAGTTGTTTGCCTTATCCAGAATGGAAGTTTCAAAGAAGCCTTGAATGTCATCAATACTCACACCAAAGTGTTAGCCAATAACTCTCTGTCCTTTGAGAAGGCATATTGCGAGTACAGGTTGAACAGAATCGAGAATGCCTTGAAGACAATAGAAAGTGCCA
RHC_RP_hgx2030v2_pB27_C-61	5p 3p	33945866	Rattus norvegicus - Srp72_predicted	GID: 109458073	A	Srp72_predicted; [gi|109458073|ref|XM_214017.4| PREDICTED: Rattus norvegicus signal recognition particle 72 (predicted) (Srp72_predicted), mRNA]	12	317	IF	Sense		91.8 / 91.7			CGGCAGCGGCGGGGCGACAGACCCAGCGCAGAGGAGAGAGGAGAACCGAAACGGACAGAACAGCGACAACACGCGAGCCCACAAGACCGTCAACAAAAAAAAGCAGATCAACAAGGATGATGTCACGGCCTTGCACTGTAAAGTTGTTTGCCTTATCCAGAATGGAAGTTTCAAAGAAGCCTTGAATGTCATCAATACTCACACCAAAGTGTTAGCCAATAACTCTCTGTCCTTTGAGAAGGCATATTGCGAGTACAGGTTGAACAGAATCGAGAATGCCTTGAAGACAATAGAAAGTGCCAAC	CGGCAGCGGTGGGGTGTCAGTCCCTGCGCTGTGGAGTGAGGTGAACCGTTATGGACAGAACAGCGACTTCACGCGTGCCCTCAAGACCGTCAACAAAATATTGCAGATCAACAAGGATGATGTCACGGCCTTGCACTGTAAAGTTGTTTGCCTTATCCAGAATGGAAGTTTCAAAGAAGCCTTGAATGTCATCAATACTCACACCAAAGTGTTAGCCAATAACTCTCTGTCCTTTGAGGTGGCGTATTGCGGGTACTGGTTGAACTGGTTCGTGGGTGCCTTGTTGACTGTTGGTGGTGCCGTC	CAGCAGCGGTGGGGTGTCAGTCCCTGCGCGCTGTGGAGTGAGGTGAACGGTTATGGGCAGAACAGCGACTTCTCGCGTGCCCTCAAGACCGTCAACAAAATATTGCAGATCAACAAGGATGATGTCACGGCCTTGCACTGTAAAGTTGTTTGCCTTATCCAGAATGGAAGTTTCAAAGAAGCCTTGAATGTCATCAATACTCACACCAAAGTGTTAGCCAATAACTCTCTGTCCTTTGAGAAGGCATATTGCGAGTACAGGTTGAACAGAATCGAGAATGCCTTGAAGACAATAGAAAGTGCCAAC
RHC_RP_hgx2030v2_pB27_C-11	5p	33945866	Rattus norvegicus - Srp72_predicted	GID: 109458073	A	Srp72_predicted; [gi|109458073|ref|XM_214017.4| PREDICTED: Rattus norvegicus signal recognition particle 72 (predicted) (Srp72_predicted), mRNA]	12	315	IF	Sense		94.4			CGGCAGCGGAGGGGAGCCAGACCCAGCGCCGTGGAGTGAGGTGAACCGTAAAGGACAGAACAGCGACCACACGCGTGCCCTCAAGACCGTCAACAAAATATTGCAGATCAACAAGGATGATGTCACGGCCTAGCACTGTAAAGTTGTTTGCCTTATCCAGAATGGAAGTTTCAAAGAAGCCTTGAATGTCATCAATACTCACACCAAAGTGTTAGCCAATAACTCTCTGTCCTTTGAGAAGGCATATTGCGAGTACAGGTTGAACAGAATCGAGAATGCCTTGAAGACAATAGAAAGTGCCAAC		CAGCAGCGGTGGGGTGTCAGTCCCTGCGCGCTGTGGAGTGAGGTGAACGGTTATGGGCAGAACAGCGACTTCTCGCGTGCCCTCAAGACCGTCAACAAAATATTGCAGATCAACAAGGATGATGTCACGGCCTTGCACTGTAAAGTTGTTTGCCTTATCCAGAATGGAAGTTTCAAAGAAGCCTTGAATGTCATCAATACTCACACCAAAGTGTTAGCCAATAACTCTCTGTCCTTTGAGAAGGCATATTGCGAGTACAGGTTGAACAGAATCGAGAATGCCTTGAAGACAATAGAAAGTGCCA
RHC_RP_hgx2030v2_pB27_A-8	5p 3p	33945866	Rattus norvegicus - Srp72_predicted	GID: 109458073	A	Srp72_predicted; [gi|109458073|ref|XM_214017.4| PREDICTED: Rattus norvegicus signal recognition particle 72 (predicted) (Srp72_predicted), mRNA]	27	317	IF	Sense		90.0 / 86.8			GTCTTCCCCTGCGCTGTGGAGTGAGGTGAACCTTTATGGACAGAACAGCTTTTTCACGCGTGCCCTCAAGACCGTCAACAAAATATTGCAGATCAACAAGGATGATGTCACGGCCTTGCATTGTAAAGTTTTTTGCCTTATCCAGAATGGAATTTTCAAAGAAGCCTTGAATGTCATCAATTCTCACACCAAATGGTTAGCCAATATCTTTTTGTTTTTTGAGAAGGCTTTTTGCGAGTACTTTTTGAACAGAATCGAGAATGCTTTGAAGACAATAGAAAGTGCCATT	GTCAGTCCCTGCGCTGTGGAGTGAGGTGAACCGTTATGGACAGAACAGCGACTTCACGCGTGCCCTCAAGACCGTCAACAAAATATTGCAGATCAACAAGGATGATGTCACGGCCTTGCACTGTAAAGTTGTTTGCCTTATCCAGAATGGAAGTTTCAAAGAAGCCTTGAATGTCATCAATACTCACACCGTTGTGTTGGCCGTTTTCTCTCTGTCCTTTGGGTTGGCGTTTTGCGGGTTCTGGTTGGTCTGTTTCGGGGGTGCCTTGTGGTCGGTTGGGGGTGCCGGC	GTCAGTCCCTGCGCGCTGTGGAGTGAGGTGAACGGTTATGGGCAGAACAGCGACTTCTCGCGTGCCCTCAAGACCGTCAACAAAATATTGCAGATCAACAAGGATGATGTCACGGCCTTGCACTGTAAAGTTGTTTGCCTTATCCAGAATGGAAGTTTCAAAGAAGCCTTGAATGTCATCAATACTCACACCAAAGTGTTAGCCAATAACTCTCTGTCCTTTGAGAAGGCATATTGCGAGTACAGGTTGAACAGAATCGAGAATGCCTTGAAGACAATAGAAAGTGCCAAC
RHC_RP_hgx2030v2_pB27_C-56	5p 3p	33945768 / 33945764	Rattus norvegicus - Stag1_predicted	GID: 157823680	D	Stag1_predicted; [gi|157823680|ref|NM_001108179.1| Rattus norvegicus stromal antigen 1 (predicted) (Stag1_predicted), mRNA]	12	1645	IF	Sense		98.4 / 97.0			AGAGTTACCAGTGTTACAGGATTCAACTAATGAAACTACTGCCCATTCTGATGCTGGCAGCGAACTTGAAGAAACAGAGGTCAAAGGAAAGAGAAAAAGGGGTCGTCCTGGCCGGCCTCCATCAACAAATAAGAAACCTCGAAAATCTCCAGGAGAAAAGAGCAGAATTGAAGCTGGAATTAGAGGAGTGGGTCGCGGAAGAGCTAATGGGCACCCTCAACAGAACGGCGAAGGGGATCCCGTCACCTTATTTGAGGTGGTGAAGCTGGGGAAGAGTGCAATGCAGTCTGTGGTGGATGACTGGATTGAATCATATAAACAAGACCGGGACATCGCACTTCTGGATTTAATCAACTTTTTTATCCAGTGTTCAGGATGTCGAGGTACTGTCAGAATAGA…	CTGCTTCATGATAGGCAACGGAAGGTCAGACTGAAGTGTTTGTAAAGCTCTACAAGCTGTATACACAGAGAATATTACTCCACATTGGAGCTGTTTACTAATCGATTCAAGGATCGCATTGTATCAATGACTCTTGACAAAGAATATGATGTTGCTGTGGAAGCCATCCGGTTGGTTACTCTGATACTTCATGGAAGTGAAGAAGCTCTTTCCAATGAAGACTGTGAAAACGTCTACCATTTGGTGTACTCAGCACATCGCCCCGTTGCTGTGGCAGCTGGAGAGTTTTTGCACAAAAAACTGTTTAGCAGACATGACCCACAAGCTGAGGAAGCATTAGCAAAGAGAAGAGGAAGAAACAGTCCAAATGGGAACCTCATTAGGATGCTTGTTCTTTTC…	AGAGTTACCAGTGTTACAGGATTCAACTAATGAAACTACTGCCCATTCTGATGCTGGCAGCGAACTTGAAGAAACAGAGGTCAAAGGAAAGAGAAAAAGGGGTCGTCCTGGCCGGCCTCCATCAACAAATAAGAAACCTCGAAAATCTCCAGGAGAAAAGAGCAGAATTGAAGCTGGAATTAGAGGAGTGGGTCGCGGAAGAGCTAATGGGCACCCTCAACAGAACGGCGAAGGGGATCCCGTCACCTTATTTGAGGTGGTGAAGCTGGGGAAGAGTGCAATGCAGTCTGTGGTGGATGACTGGATTGAATCATATAAACAAGACCGGGACATCGCACTTCTGGATTTAATCAACTTTTTTATCCAGTGTTCAGGATGTCGAGGTACTGTCAGAATAGA…
RHC_RP_hgx2030v2_pB27_C-32	5p 3p	33945788	Rattus norvegicus - Stard7	GID: 157824153	N/A	Stard7; [gi|157824153|ref|NM_001106503.1| Rattus norvegicus StAR-related lipid transfer (START) domain containing 7 (Stard7), mRNA]	-80	357	OOF2	Sense		99.3 / 99.3			AGCAGAAGGGAATGAAAAGTCGAAAGACAAAGAAGAACCATGGGAAATGGTGATGGATAAGAAACACTTCAAGCTGTGGCGGCGTCCAATTACAGGCACCCACCTTTACCAGTACCGAGCTGGATACAGAGTACAGGAAAAAATGGGATGCCCTTGTGATCAAGCTAGAGGTGATTGAGAGAGATGCCGTCAGTGGTTCTGAGGTTCTTCATTGGGTAACACATTTTCCTTATCCAATGTACTCTCGGGATTATGTTTATGTTCGGCGGTATAGCGTGGATCAGGAAAACAATGTGATGGTCCTGGTGTCACGTGCAGTGGAACACCCCAGTGTACCAGAGTCTCCAGAGTTTGTCAGGGTCAGATCTTATGAATCCCAAATGGTTATCCGTCCTCACA…	AGCAGAAGGGAATGAAAAGTCGAAAGACAAAGAAGAACCATGGGAAATGGTGATGGATAAGAAACACTTCAAGCTGTGGCGGCGTCCAATTACAGGCACCCACCTTTACCAGTACCGAGCTGGATACAGAGTACAGGAAAAAATGGGATGCCCTTGTGATCAAGCTAGAGGTGATTGAGAGAGATGCCGTCAGTGGTTCTGAGGTTCTTCATTGGGTAACACATTTTCCTTATCCAATGTACTCTCGGGATTATGTTTATGTTCGGCGGTATAGCGTGGATCAGGAAAACAATGTGATGGTCCTGGTGTCACGTGCAGTGGAACACCCCAGTGTACCAGAGTCTCCAGAGTTTGTCAGGGTCAGATCTTATGAATCCCAAATGGTTATCCGTCCTCACA…	CTCGGACGCTTCTGGCGCCGGCTGCGCGGCCGCCCCGGTCATGCCTCTGCCTTGATGGCGGCGCTCTCCGGTGTTTTCGTATGGGACGAGGAGAGGATCCAGGAGGAGGAGTTGCAGAGCTGGATACAGAGTACAGGAAAAAATGGGATGCCCTTGTGATCAAGCTAGAGGTGATTGAGAGAGATGCCGTCAGTGGTTCTGAGGTTCTTCATTGGGTAACACATTTTCCTTATCCAATGTACTCTCGGGATTATGTTTATGTTCGGCGGTATAGCGTGGATCAGGAAAACAATGTGATGGTCCTGGTGTCACGTGCAGTGGAACACCCCAGTGTACCAGAGTCTCCAGAGTTTGTCAGGGTCAGATCTTATGAATCCCAAATGGTTATCCGTCCTCACA…
RHC_RP_hgx2030v2_pB27_A-7	5p 3p	33945788 / 33945760	Rattus norvegicus - Stard7	GID: 157824153	N/A	Stard7; [gi|157824153|ref|NM_001106503.1| Rattus norvegicus StAR-related lipid transfer (START) domain containing 7 (Stard7), mRNA]	-77	No Data	OOF2	Sense		94.2 / 54.8			AGAAGGGAATGAAAAGTCGAAAGACAAAGAAGAACCATGGGAAATGGTGATGGATAAGAAACACTTCAAGCTGTGGCGGCGTCCAATTACAGGCACCCACCTTTACCAGTACCGAGCTGGATACAGAGTACAGGAAAAAATGGGATGCCCTTGTGATCAAGCTAGAGGTGATTGAGAGAGATGCCGTCAGTGGTTCTGAGGTTCTTCATTGGGTAACACATTTTCCTTATCCAATGTACTCTCGGGATTATGTTTATGTTCGGCGGTATAGCGTGGATCAGGAAAACAATGTGATGGTCCTGGTGTCACGTGCAGTGGAACACCCCAGTGTACCAGAGTCTCCAGAGTTTGTCAGGGTCAGATCTTATGAATCCCAAATGGGTATCCGTCCTCACAAGT…	CATAGCTTCTTTTGATGTCATCAGTGTTTGATAGGTCAGTGAATGCACACAAACAGTTACGTAAATACAGATTCTTTTAGCCTGTAGCAATGAGTGGAGGTGAGCACAGCTCGTCCCATAGTCTTGTTTGTTTTGGCACTATTTTCCACTACAGATTGACTGGGCTATTCTGGACAGATAAAGGTAGTGGATAATGGTTGTGCCATTTTCTCAGAGTTTTCAAAACTGTAAGCTGACATATGGGCCAGCAGATGGAGTCTTGCCCAATACCAATATGGTAGGGATGGGGTTATGTGACCCTCTGGTCTTCTAAACCGTCAATCCTCAGAGCTGACATAGAAGTAATATACACAGTTTGGATAAGATCACAACCAGGTGATAGGTGCCTGACCTTGCTGG…
RHC_RP_hgx2030v2_pB27_C-77	5p 3p	33945766	Rattus norvegicus - Taf1_predicted	GID: 109511993	E	Taf1_predicted; [gi|109511993|ref|XM_001061884.1| PREDICTED: Rattus norvegicus TAF1 RNA polymerase II, TATA box binding protein (TBP)-associated factor (predicted) (Taf1_predicted), mRNA]	3663	4402	IF	Sense		97.1 / 98.1			AAAAGAAGAAGAAAACAACCGAAAAAACGCCCAACCAGATGAGCAACACCGAGAAGAGATGAGAAAAGAACGGCGGAGGATTCAGGAGCAACTGAGGAGACTTAAACGAAACCAGGAAAAGGAGAAACTGAAGGGTCCTCCTGAGAAAAAGCCCAAAAAGATGAAGGAACGTCCTGACTTAAAACTAAAATGTGGAGCATGTGGTGCAATTGGACACATGAGGACAAATAAATTCTGCCCTCTTTATTATCAAACAAATGCACCACCTTCTAATCCTGTTGCAATGACAGAGGAACAGGAAGAAGAGCTGGAAAAGACAGTCATTCACAATGATAATGAAGAACTTATCAAGGTCGAAGGGACCAAGATCGTTTTGGGAAAACAGCTAATTGAGAGTGC…	CCAGGAAAAGGAGAAACTGAAGGGTCCTCCTGAGAAAAAAGCCCAAAAAAGATGAAGGAAACGTCCTGACTTAAAACTAAAAATGTGGAGCATGTGGTGCAATTGGACACATGAGGACAAATAAAATTCTGCCCTCTTTATTATCAAACAAATGCACCACCTTTCTAATCCTGTTGCAATGACAGAGGAACAGGAAGAAGAGCTGGAAAAGACAGTCATTCACAATGATAATGAAGAACTTATCAAGGTCGAAGGGACCAAGATCGTTTTGGGAAAACAGCTAATTGAGAGTGCGGATGAAGTACGCAGAAAATCTCTGGTTCTGAAGTTCCCTAAACAACAACTTCCTCCCAAGAAAAAGCGTCGGGTTGGAACCACTGTTCACTGTGACTATTTGAA…	AAAAGATGAAGAATTCATTCGAAAATTTGCCCTTTTTGATGAGCAACACCGAGAAGAGATGAGAAAAGAACGGCGGAGGATTCAGGAGCAACTGAGGAGACTTAAACGAAACCAGGAAAAGGAGAAACTGAAGGGTCCTCCTGAGAAAAAGCCCAAAAAGATGAAGGAACGTCCTGACTTAAAACTAAAATGTGGAGCATGTGGTGCAATTGGACACATGAGGACAAATAAATTCTGCCCTCTTTATTATCAAACAAATGCACCACCTTCTAATCCTGTTGCAATGACAGAGGAACAGGAAGAAGAGCTGGAAAAGACAGTCATTCACAATGATAATGAAGAACTTATCAAGGTCGAAGGGACCAAGATCGTTTTGGGAAAACAGCTAATTGAGAGTGC…
RHC_RP_hgx2030v2_pB27_C-3	5p 3p	33945881	Rattus norvegicus - Ttc19	GID: 157820544	C	Ttc19; [gi|157820544|ref|NM_001109644.1| Rattus norvegicus tetratricopeptide repeat domain 19 (Ttc19), mRNA]	495	1214	IF	Sense		94.1 / 97.6			CACCAACGCAGCCCAGAAAAAACAGGAGAAAGCCCCGGCAGGCAACGAAAACAGCACAACAACACAAGAGGGGAAAAAAGAAAGAGAAAAGGAAAAAGCAGAAGAAAAAAAGACAGAAGAAAGAGCCAATACAAACCACCACCAAGGCATGTGCTTAGACTCTTGTGCACGCTACCTGCTATTCTCCAAGCAGCTGTCACAGGCACAAAGGATGTATGAAAAAGCCCTGCAGATTTGTCAAGAAATACAAGGAGAAAGACACCCACAGACCATCGTGCTGATGAGTGACTTGGCTACTGCTCTGGATGCGCAGGGCCACTCTGATGATGCCTACATTTATATGCAGAGGGCGTCAGATCTGGCAAGGGAGATAAATCACCCTGAGCTGCACATGGTGCT…	CCAATACTTACCTCCTCCTTGGCATGTGCTTAGACTCTTGTGCACGCTACTGCTATTCTCCAAGCAGCTGTCACAGGCACAAAGGATGTATGAAAAAGCCTGCAGATTTGTCAAGAAATACAAGGAGAAAGACACCCACAGACCATTGTGCTGATGAGTGACTTGGCTACTGCTCTGGATGCGCAGGGCCACTTTGATGATGCCTACATTTATATGCAGAGGGCGTCAGATCTGGCAAGGGAGATAAATCACCCTGAGCTGCACATGGTGCTCAGCAATCTGGCTGCCATCTTGATACACAGAGAACGATACACACAAGCAAAGGAGATCTACCAGGAAGCACTGAAGCAAGCAGAGCTGAAAAGAGATGAGTTTTCTGTTCAGCACATCAGGGAAGAA…	CATCTACGCTGCTCAGAATAAACAGGAGTTTGCCCTGGCTGGCTATGAATTCTGCATTTCAACTCTAGAGGGGAAAATTGAAAGAGAAAAGGAATTAGCAGAAGATATTATGTCAGAAGAAAGAGCCAATACTTACCTCCTCCTTGGCATGTGCTTAGACTCTTGTGCACGCTACCTGCTATTCTCCAAGCAGCTGTCACAGGCACAAAGGATGTATGAAAAAGCCCTGCAGATTTGTCAAGAAATACAAGGAGAAAGACACCCACAGACCATTGTGCTGATGAGTGACTTGGCTACTGCTCTGGATGCGCAGGGCCACTTTGATGATGCCTACATTTATATGCAGAGGGCGTCAGATCTGGCAAGGGAGATAAATCACCCTGAGCTGCACATGGTGCT…
RHC_RP_hgx2030v2_pB27_B-10	5p 3p	33945881 / 33945751	Rattus norvegicus - Ttc19	GID: 157820544	C	Ttc19; [gi|157820544|ref|NM_001109644.1| Rattus norvegicus tetratricopeptide repeat domain 19 (Ttc19), mRNA]	594	2198	IF	Sense		99.9 / 96.0			AGAAGATATTATGTCAGAAGAAAGAGCCAATACTTACCTCCTCCTTGGCATGTGCTTAGACTCTTGTGCACGCTACCTGCTATTCTCCAAGCAGCTGTCACAGGCACAAAGGATGTATGAAAAAGCCCTGCAGATTTGTCAAGAAATACAAGGAGAAAGACACCCACAGACCATTGTGCTGATGAGTGACTTGGCTACTGCTCTGGATGCGCAGGGCCACTTTGATGATGCCTACATTTATATGCAGAGGGCGTCAGATCTGGCAAGGGAGATAAATCACCCTGAGCTGCACATGGTGCTCAGCAATCTGGCTGCCATCTTGATACACAGAGAACGATACACACAAGCAAAGGAGATCTACCAGGAAGCACTGAAGCAAGCAGAGCTGAAAAGAGATGA…	TATTTTATTGCACGCCATTGTGAGATTTAATGACTATGAAGGGCAACGATAAATATAGTTGGCCATCCCTCAGGCCGGCATTCACTCTCATATGAAATGAGACACTGAACTGCGTCCCTGTTTATATATAACTACTGGCAATGGTGGTGGCAGAAGGAAGGAAGCCCCCACCATCCCATCCGAGCACTAGGGTTCCTTTATAAAGACAGGCACATACGGGAGTCAGGCACTGCTGCCAGCACCGGCGTACACCAAGGTAACGTGCAACCCCTACCTGGATCCTGTTTAGCTCTTTTTTTTTTTGCAGTCTCTGTATTTACAGCTGTGAAGTGTGAAACCAATTAGATTGTCCGACGACTGTATCACTGCCTCAGAGTATATAAATACAAGATACATGGA…	AGAAGATATTATGTCAGAAGAAAGAGCCAATACTTACCTCCTCCTTGGCATGTGCTTAGACTCTTGTGCACGCTACCTGCTATTCTCCAAGCAGCTGTCACAGGCACAAAGGATGTATGAAAAAGCCCTGCAGATTTGTCAAGAAATACAAGGAGAAAGACACCCACAGACCATTGTGCTGATGAGTGACTTGGCTACTGCTCTGGATGCGCAGGGCCACTTTGATGATGCCTACATTTATATGCAGAGGGCGTCAGATCTGGCAAGGGAGATAAATCACCCTGAGCTGCACATGGTGCTCAGCAATCTGGCTGCCATCTTGATACACAGAGAACGATACACACAAGCAAAGGAGATCTACCAGGAAGCACTGAAGCAAGCAGAGCTGAAAAGAGATGA…
RHC_RP_hgx2030v2_pB27_C-50	5p	33945838	Rattus norvegicus - Vezf1_predicted	GID: 109491611	D	Vezf1_predicted; [gi|109491611|ref|XM_001081191.1| PREDICTED: Rattus norvegicus vascular endothelial zinc finger 1 (predicted) (Vezf1_predicted), mRNA]	78	No Data	IF	Sense		98.3			AGCAGTGGAGCCCCCAGATCAGAAACCGTCGCAACCAATACCAAAAACACAGAAACCCCAGGCTGCACCAGAGACATAAAAGGATGCCATTGGGATTAAAAAAGAAAAACCCAAAACTTCGTTTGTGTGCACTTACTGCAGTAAAGCATTCAGGGACAGCTATCACCTGAGGCGCCATCAGTCCTGCCACACAGGGATCAAGCTGGTGTCTCGGGCAAAGAAAACCCCCACCACGGTGGTTCCCCTTATCTCCACCATTGCTGGGGACAGCAGCCGAACTTCGCTGGTTTCAACTATTGCAGGCATCTTGTCAACAGTCACTACATCGTCCTCGGGCACCAACCCCAGCAGCAGTGCCAGTACCACAGCAATGCCTGTGCCCCAATCTGTCAAGAAGCC…
RHC_RP_hgx2030v2_pB27_C-12	5p 3p	33945838	Rattus norvegicus - Vezf1_predicted	GID: 109491611	D	Vezf1_predicted; [gi|109491611|ref|XM_001081191.1| PREDICTED: Rattus norvegicus vascular endothelial zinc finger 1 (predicted) (Vezf1_predicted), mRNA]	78	610	IF	Sense		98.9 / 97.7			AGCAGTGGAGCCCCCAGATCAGAAACCGTAGCAACCAATACCAATCACTCAGAAACCCCAGGCTGCACCAGAGACATTAAAGGATGCCATTGGGATTAAAAAAGAAAAACCCAAAACTTCGTTTGTGTGCACTTACTGCAGTAAAGCATTCAGGGACAGCTATCACCTGAGGCGCCATCAGTCCTGCCACACAGGGATCAAGCTGGTGTCTCGGGCAAAGAAAACCCCCACCACGGTGGTTCCCCTTATCTCCACCATTGCTGGGGACAGCAGCCGAACTTCGCTGGTTTCAACTATTGCAGGCATCTTGTCAACAGTCACTACATCGTCCTCGGGCACCAACCCCAGCAGCAGTGCCAGTACCACAGCAATGCCTGTGCCCCAATCTGTCAAGAAGCC…	ATGGATGATGTATATAACATCTATTCGATGATGAAGATACCCCACCAAACCCAAAAAAGAGATCCTAGAACTAGCCATGGCCGCAGGGGGCCACGAATGCTGTGGAGCCCCCTGATCAGAAACCGTTGCTTCCAATACCAATTACTCAGAAACCCCAGGCTGCACCAGAGACATTAAAGGATGCCATTGGGATTAAAAAAGAAAAACCCAAAACTTCGTTTGTGTGCACTTACTGCAGTAAAGCATTCAGGGACAGCTATCACCTGAGGCGCCATCAGTCCTGCCACACAGGGATCAAGCTGGTGTCTCGGGCAAAGAAAACCCCCACCACGGTGGTTCCCCTTATCTCCACCATTGCTGGGGACAGCAGCCGAACTTCGCTGGTTTCAACTATTGCAG…	TGCTGTGGAGCCCCCTGATCAGAAACCGTTGCTTCCAATACCAATTACTCAGAAACCCCAGGCTGCACCAGAGACATTAAAGGATGCCATTGGGATTAAAAAAGAAAAACCCAAAACTTCGTTTGTGTGCACTTACTGCAGTAAAGCATTCAGGGACAGCTATCACCTGAGGCGCCATCAGTCCTGCCACACAGGGATCAAGCTGGTGTCTCGGGCAAAGAAAACCCCCACCACGGTGGTTCCCCTTATCTCCACCATTGCTGGGGACAGCAGCCGAACTTCGCTGGTTTCAACTATTGCAGGCATCTTGTCAACAGTCACTACATCGTCCTCGGGCACCAACCCCAGCAGCAGTGCCAGTACCACAGCAATGCCTGTGCCCCAATCTGTCAAGAAGCC…
RHC_RP_hgx2030v2_pB27_B-4	5p	33945762	Rattus norvegicus - Xpc	GID: 157823424	D	Xpc; [gi|157823424|ref|NM_001107874.1| Rattus norvegicus xeroderma pigmentosum, complementation group C (Xpc), mRNA]	1347	No Data	IF	Sense		99.8			CTCTGATGAGGATTGTAAGCCTGGCCCTCGAAAGCAGAAGAGGGCCTCAGCTCCTCAGAGGTCAAAGGCTGGTTCTAAGAGTGCTTCCAAGACCCAAAGTGGGAGCCAATGGGAGCCACCAAGCTTTTCAGTGGCATCTTCAAGCTCTTCAGCCTGCAAGCGAGGCAAGAAGATTTCCTGTGGTGGTGAAGAGACAGATGATAGGAAAGCTGCTGGTGTAGACCAGTGGCTCGAGGTGTTCTGTGAGCCACAGGCAAAGTGGGTGTGTGTGGACTGTGTGCATGGTGTGGTGGGCCAGCCTGTGGCCTGTTACAAATATGCCACCAAACCCATGACCTATGTTGTAGGCATTGACAGTGATGGCTGGGTCCGAGATGTCACTCAGAGGTATGACCCAGC…
RHC_RP_hgx2030v2_pB27_B-27	5p	33945804	Rattus norvegicus - Yif1b	GID: 62388882	D	Yif1b; [gi|62388882|ref|NM_198734.2| Rattus norvegicus Yip1 interacting factor homolog B (S. cerevisiae) (Yif1b), transcript variant 1, mRNA]	63	No Data	IF	Sense		94.7			GCGGAGGGTCCCAGTGTCCCAACCGGGCATGGCTGATCCCCACCATTTTTTTGACGACACGAGTTCAGCCCCGAGCCGGGGCTATGGAGGCCAGCCATCACCTGGTACCCTGGGTTACCCCACCTCTTCATCGGAGGCAGCCTTCCTGGCTGCTCCTATGTCCAACATGGCGATGGCCTACGGGAGCAGCCTGGCTGCTCAGGGCAAAGAGCTGGTAGATAAGAATATCGACCGCTTCATCCCTGTCAGCAAGCTCAAGTATTACTTCGCCGTGCACACCGTGTACGTGGGCAAGAAGCTCGGACTGCTCGTTTTTCCCTACCTTCACCAGGACTGGGAGCTCCAGTACCAACAGGACACCCGGGTGGCACCCCGATTTGACAGGAATGCTCCAGACCT…
RHC_RP_hgx2030v2_pB27_C-23	5p 3p	33945818 / 33945813	Rattus norvegicus - Zfp426l	GID: 203097403	D	Zfp426l; [gi|203097403|ref|NM_001135018.1| Rattus norvegicus zinc finger protein 426-like (Zfp426l), mRNA]	429	1692	IF	Sense		99.7 / 99.3			GTCAGGAAACCACAGTGAAGGGGACCTGCGTGACTCTAAGCCATGTGGAAATGTGTTGGGTGAACAATTATGCCTTAACACAGAGGTGAGCACGCAAAGTCAAGGCTACAGTTCTGAGTGTAACTGGTATGGGAAAGACATTCTTTCTTTGCTCAAGGAAACCTCTACTGGACAGAACGTTTCTGAGCTTAATCAGTGTGGGAAACTCTTCAGTCTGACTCCAAACATCATGTACCCGAGCACTAGCACAAACGAGAAGCCCTTCGAGTGCACAGACTGTGAGACAGCCTTTTTCAATCAGTCTTACTTTCAGCCAGATATGAGGCCTCACAATGGAGGAGAGCCCTATGACTGGAGTAAATTCGGGAATGGTTTCATTCATCCTACAAGCCTTGCTAT…	TGTAAAAACTCACAACGAAGAAAAGCCCTTTGTATGTAAGGAGTGTGGAAAGGCCCTTTAAAAATATGTCATACGTAAATGATCACGTAGGATTCACACTGGAATAAAGTCGTACAAATGTATGGAATGTGGGAAGGCCTTCCTCCGATGGTCAGGCCTTACTGAACACATAAGAGTCCACACTGGGGAAAAGCCTTACGAATGTAAGGAATGTGGGAAGACTTTTTCTAGATCTACTCAGCTCACTGAACACATAAGAACACACACTGGAATCAAACCTTATGAATGTAAGGAATGTGGCAAAGCCTTCACTCAGTACTCGGGCCTCGCCACACACGTACGAATCCATAGTGGAGAGAAGCCCTTTGCATGTAAGGAATGTGGGAAGGCCTTTACCAG…	GTCAGGAAACCACAGTGAAGGGGACCTGCGTGACTCTAAGCCATGTGGAAATGTGTTGGGTGAACAATTATGCCTTAACACAGAGGTGAGCACGCAAAGTCAAGGCTACAGTTCTGAGTGTAACTGGTATGGGAAAGACATTCTTTCTTTGCTCAAGGAAACCTCTACTGGACAGAACGTTTCTGAGCTTAATCAGTGTGGGAAACTCTTCAGTCTGACTCCAAACATCATGTACCCGAGCACTAGCACAAACGAGAAGCCCTTCGAGTGCACAGACTGTGAGACAGCCTTTTTCAATCAGTCTTACTTTCAGCCAGATATGAGGCCTCACAATGGAGGAGAGCCCTATGACTGGAGTAAATTCGGGAATGGTTTCATTCATCCTACAAGCCTTGCTAT…
RHC_RP_hgx2030v2_pB27_A-6	5p 3p	33945862	Rattus norvegicus - Znf76	GID: 197927193	D	Znf76; [gi|197927193|ref|NM_001134755.1| Rattus norvegicus zinc finger protein 76 (expressed in testis) (Znf76), mRNA]	207	1051	IF	Sense		87.3 / 98.7			GGCCTACATACACCACACACCCAAAGAGGGCTATGACCCCAGCGCCCTGGAGGCTGTCCAGCTGGAAGATGGCTCCACCGCCTACATCCATCACCCTGTGTCTGTGCCGCCGGACAGCACCATCCTGGCTGTGCAGACAGAGGTGGGATTGGAGGACCTGGCAGCGGAGGAGGAGGAGGGTTTTGGCGCAGACACGGTGGTAGCCCTGGAGCAATATGCGAGCAAGGTTCTGCACGATAGCCCGGCTTCCCACAATGGCAAAGGGCAGCAAGTTGGAGACCGAGCTTTCCGCTGTGGCTACAAGGGCTGTGGCCGCCTCTACACCACTGCCCATCAATTAAAGGTCCACGAACGCGCTCACACAGGTGACCGTCCATACACATGTGAATTCCCCAGCTG…	GGATAGCCCGGCTTCCCACAATGGCAAAGGGCAGCAAGTTGAGACGAGCTTTTCGCTGTGGCTACAAGAGCTGTGGCGCCTCTACACAACTGCCCATCACTTAAAGGTCCACGAACGCGCTCACACAGGTGACTGTCCATACAGATGTGACTTCCCCAGCTGTGGAAAGGCCTTCGCAACAGGCTATGGGCTAAAAAGTCACGTTCGTACTCACACGGGTGAGAAACCATACAAGTGCCCAGAGGAGCTGTGCAGCAAAGCCTTCAAGACCTCAGGGGACCTGCAGAAACACGTCCGGACCCACACAGGTGAACGCCCGTTCCGGTGCCCCTTTGAGGGCTGTGGCCGCTCCTTCACCACATCGAACATTCGCAAGGTACATGTGCGCACGCACACAGG…	GGCCTACATACACCACACACCCAAAGAGGGCTATGACCCCAGCGCCCTGGAGGCTGTCCAGCTGGAAGATGGCTCCACCGCCTACATCCATCACCCTGTGTCTGTGCCGCCGGACAGCACCATCCTGGCTGTGCAGACAGAGGTGGGATTGGAGGACCTGGCAGCGGAGGAGGAGGAGGGTTTTGGCGCAGACACGGTGGTAGCCCTGGAGCAATATGCGAGCAAGGTTCTGCACGATAGCCCGGCTTCCCACAATGGCAAAGGGCAGCAAGTTGGAGACCGAGCTTTCCGCTGTGGCTACAAGGGCTGTGGCCGCCTCTACACCACTGCCCATCACTTAAAGGTCCACGAACGCGCTCACACAGGTGACCGTTCATACAGATGTGACTTCCCCAGCTG…
RHC_RP_hgx2030v2_pB27_C-25	5p 3p	33945819	Rattus norvegicus - No Match	(no match found in GenBank)	D	no match; [prey946548 - Rat - no match]	-34	483	IF	Sense		96.3 / 97.3			CCCAGGCCAACCCCACACAAACACCAGAACCAGCACAGACACCCGCAGAACAGCACACCACACCCCAAACAGCCAGACAAGAACAGTGGAAACACAGGCTCAGAGGTCAACCACGAAGTGGCTGCTCCGCATTGGTACCCAGCTGTGCTGCCGCCATTTGCACACATCTTGTCTCTACACTCTTACTGGACTCTCTCCAGGAGTCCAGTCCCACGTGGTTGAGGTAGCCTAACAGTTGTCTATGCAAGAGTCTATAAGGTGCACCTCACCTGGTTTCCTCTAATTAATTCAAGCCACTCTTGTCCCTTTGCTAAGACACCATACAGTTCCATTCTACAAACTCCTCGGGCTTTTGCTTCCATTTTTCTCTTCTGAAATCTAGCATTCATACCATCAGCC…	CTCTGGCCAATTCCACTCTATCTCCTGTCCTGCACAGTCTCTGTTGTATAGCACACCTCTCTCTATTCAGCCAGTCTTGAACAGTGGAAACACAGGTTCAGAGGTCAACTACGAAGTGGCTGCTCCGCATTGGTACCCAGCTGTGCTGCCGCCATTTGCACACATCTTGTCTCTACACTCTTACTGGACTCTCTCCAGGAGTCCAGTCCCACGTGGTTGAGGTAGCCTAACAGTTGTCTATGCAAGAGTCTATAAGGTGCACCTCACCTGGTTTCCTCTAATTAATTCAAGCCACTCTTGTCCCTTTGCTAAGACACCATACAGTTCCATTCTACAAACTCCTCGGGCTTTTGCTTCCATTTTTCTCTTCTGAAATCTAGCATTCATACCATCAGCCTA…
RHC_RP_hgx2030v2_pB27_C-55	5p 3p	33945776 / 33945771	Rattus norvegicus - rRAFT1	GID: 9845250	N/A	rRAFT1; [gi|9845250|ref|NM_019906.1| Rattus norvegicus FK506 binding protein 12-rapamycin associated protein 1 (Frap1), mRNA]	6646	7065	OOF1	Sense		87.0 / 95.1			GCAGAACAACGAGCACCGCATCACGCAGCGGATGGCCCCAGACAACGACCACCCGACACCGATGCAGAAGGTGGAGGTGTTTGAGCATGCTGTCAACAACACAGCCGGGGATGACCTGGCCAAGCTGCTGTGGCTGAAAAGCCCCAGCTCAGAGGTGTGGTTGACAGCATGCTCAAACTCCACCACCTGACTCTGATGCATAAGGTGGAGGTGTTTGATTTTGCTCCTTGGAGACAGGCCCGGGTTGACCTGGACAATCTGCTGTGGCTGAAAAGCCCCAGGTCAGAGGTGTGGTTTGACCGAAGAACCAATTATACTCGTTCCTTGGCTGTCATGTCCATGGTTGGATACTTTTTAGGCCTTGGAGACATGCACGCATCCAATCTGACGCTGTACTGG…	GCTGAACATCGAGCACCGCATCATGGTGGGGAGGGTGCCTGAACACCACCACCTGACTTTGATGCAGAAGGTGGAGGTGTTTGAGCATGCTGTCAACAACACAGCCGGGGATGACCTGGCCAAGCTGCTGTGGCTGAAAAGCCCCAGCTCAGAGGTGTGGTTTGACCGAAGAACCAATTATACTCGCTCCCTGGCTGTCATGTCCATGGTTGGATACATTTTAGGCCTTGGAGACAGGCACCCATCCAACCTGATGCTGGACCGGCTGAGTGGATGGGTGCCTGTCT	CTTCGAAAGAACCTCAGCATCCAGAGATACGCCGTCATTCCTCTGTCCACCAACTCGGGCCTGATTGGCTGGGTGCCCCACTGTGACACGCTGCATGCCCTCATCCGGGACTACAGAGAGAAGAAGAAGATCCTGCTGAACATCGAGCACCGCATCATGCTGCGGATGGCTCCTGACTATGACCACCTGACTCTGATGCAGAAGGTGGAGGTGTTTGAGCATGCTGTCAACAACACAGCCGGGGATGACCTGGCCAAGCTGCTGTGGCTGAAAAGCCCCAGCTCAGAGGTGTGGTTTGACCGAAGAACCAATTATACTCGCTCCCTGGCTGTCATGTCCATGGTTGGATACATTTTAGGCCTTGGAGACAGGCACCCATCCAACCTGATGCTGGACCGG…
RHC_RP_hgx2030v2_pB27_B-22	3p	33945864	Rattus norvegicus - GenMatch	GID: 34419654	N/A	unknown; [prey946550 - Rat - GenMatch]	No Data	616	??	Sense		100				TGAGCGAGCTACAGAGAGGAGGAGGAGATGAGGCAGATGTTTGTCACAAAGTGAAGAGACAGAGCTTGAATTGAGAGAGGGAACGGGAGCTGCATCAGAAGTTTGAGCACCTGAAGCGGGATCCACCAGGAGGAGAAGCGCAAGGTAGAGGAGAAGCGCAGGGAGCTGGAAGAGGAGACCAACGCCTTCAACTGCCGGAAGGCAGCCATGGAGGCCCTGCAGTCACAGGCCTTACATGCCACTTCACAGCAGCCTCTGAGGAAAGACAAGGACAAGAAGAACAGATCAGATATAGGAGCACAGCAGTCGGGCATGAGCCTCTCCAGCTCTAAGGTGATGATGACCAAAGCAAATGTGGAACCCTTGAACTGCAGCAGCTGGTGGCCTGCCATCCAGTGC…
Summary of PBS categories
A : Very high confidence in the interaction
B : High confidence in the interaction
C : Good confidence in the interaction
D : Moderate confidence in the interaction
This category is the most difficult to interpret because it mixes two classes of interactions :
* False-positive interactions
* Interactions hardly detectable by the Y2H technique (low representation of the mRNA in the library, prey folding, prey toxicity in yeast...)
E : Interactions involving highly connected prey domains, warning of non-specific interaction. The threshold for high connectivity is 10 for
screens with Human, Mouse, Drosophila and Arabidopsis and 6 for all other organisms. They can be classified in different categories:
* Prey proteins that are known to be highly connected due to their biological function
* Proteins with a prey interacting domain that contains a known protein interaction motif or a biochemically promiscuous motif
F : Experimentally proven technical artifacts
N/A : The PBS is a score that is automatically computed through algorithms and cannot be attributed for the following reasons :
* All the fragments of the same reference CDS are antisens
* The 5p sequence is missing
* All the fragments of the same reference CDS are either all OOF1 or all OOF2
* All the fragments of the same reference CDS lie in the 5' or 3' UTR
