# Supplementary material for: GGA1 interacts with the endosomal Na+/H+ exchanger NHE6 governing localization to the endosome compartment
Source: J Biol Chem. 2024 Jul 11;300(8):107552. doi: 10.1016/j.jbc.2024.107552 (PMC11375261; doi:10.1016/j.jbc.2024.107552)
Supplement: Supporting Table S9 [file mmc4.xlsx]

## Sheet: Figure 2
Figure 2. GGA1 interacts with both NHE6 ND and CD domains but less with NHE1
Figure 2B	GGA1 interaction with NHE6/NHE1 (IP normalized to Input)
	NHE6	NHE1
EXP1	1	0.0181242
EXP2	1	0.0728019
EXP3	1	0.0568111
Figure 2E	GGA1 interaction with chimeric NHE6/NHE1 (IP normalized to Input)
	NHE6	NHE6N/NHE1C	NHE1N/NHE6C
EXP1	1	0.115443	0.748436
EXP2	1	0.111653	0.642903
EXP3	1	0.0873897	0.748008

## Sheet: Figure 3
Figure 3. Mapping of interaction regions between NHE6 and GGA1
Figure 3C	GGA1 domain interaction with NHE6 (IP normalized to Input)
	GGA1_FL	GGA1_VHS	GGA1_GAT	GGA1_Hinge	GGA1_GAE
EXP1	0.467047	1	0.303265	0	0.92184
EXP2	0.350091	0.128693	0.0771202	0	1
EXP3	0.226599	0.537828	0.282312	0.0589502	1
Figure 3E	GGA1 domain interaction with NHE6 (IP normalized to Input)
	GGA1-FL	GGA1-delVHS	GGA1-delGAE	GGA1-VHS+GAT	GGA1-GAT+Hinge	GGA1-delHinge	GGA1-Hinge+GAE
EXP1	0.175119	0.0866248	0.230815	0.254401	0.127224	1	0.366205
EXP2	0.448967	0.283448	0.209665	0.416634	0.132097	1	0
EXP3	0.570886	0.319971	0.131433	0.385078	0.273814	1	0.135414

## Sheet: Figure 4
Figure 4. NHE6 and GGA1 colocalization by Confocal microscopy
m1=fraction of NHE6 overlapping GGA1
M2=fraction of GGA1 overlapping NHE6
	M1	M2
Image 1	0.207	0.14
Image 2	0.146	0.051
Image 3	0.159	0.037
Image 4	0.138	0.038
Image 5	0.125	0.025
Image 6	0.196	0.058
Image 7	0.141	0.03
Image 8	0.115	0.033
Image 9	0.183	0.088
Image 10	0.205	0.031
Image 11	0.312	0.218
Image 12	0.331	0.217
Image 13	0.353	0.203
Image 14	0.257	0.09
Image 15	0.355	0.134
Image 16	0.416	0.249
Image 17	0.343	0.169
Image 18	0.306	0.084
Image 19	0.094	0.131
Image 20	0.079	0.101
Image 21	0.12	0.23
Image 22	0.058	0.104
Image 23	0.105	0.193
Image 24	0.12	0.136
Image 25	0.15	0.117
Image 26	0.275	0.318

## Sheet: Figure 5
Figure 5. Colocalization of NHE6 and GGA1 in Golgi by 5x expansion
Figure 5E	Co-localization fraction of GGA1 or NHE6 analyzed using IMARIS software
	M1	M1G	M2	M2G
O-206	0.346263	0.049553	0.273241	0.042116
O-206_0004	0.271678	0.116032	0.378039	0.160454
O-215_0003	0.274797	0.042276	0.245865	0.031579
O-241_0001	0.148694	0.058582	0.379826	0.153958
O-206_0001	0.17	0.04	0.25	0.06
O-206_0003	0.19	0.03	0.24	0.03
O-206-2	0.19	0.04	0.22	0.04
O-215_0001	0.26	0.1	0.21	0.08
O-215_0002	0.28	0.03	0.15	0.02
O-241_0002	0.2	0.02	0.37	0.04
O-341	0.19	0.01	0.17	0.01
O-341_0001	0.18	0.02	0.18	0.02
O-341_0002	0.09	0.02	0.08	0.01
O-341_0003	0.14	0.01	0.23	0.02

## Sheet: Figure 6
Figure 6. Loss of GGA1 leads to less NHE6 in endosomes
Figure 6B	Normalized NHE6 in Endosome
	HAP1-WT	GGA1-KO1
EXP1	1	0.504708
EXP2	1	0.209586
EXP3	1	0.557113
EXP4	1	0.696975
Figure 6D	Normalized NHE6 in Late Endosome
	HAP1-WT	GGA1-KO2
EXP1	1	0.787345
EXP2	1	0.930166
EXP3	1	0.810997

## Sheet: Figure 7
Figure 7. Loss of GGA1 leads to greater NHE6 in lysosomes, but does not affect lysosome pH
Figure 7B	Normalized NHE6 in Lysosome
	HAP1-WT	GGA1-KO1	GGA1-KO2
EXP1	1	1.75661	1.43118
EXP2	1	1.55319	1.64156
EXP3	1	1.54004	1.35452
Figure 7D	Lysosomal pH
	HAP1-WT	GGA1-KO1	GGA1-KO2
Replicate 1	5.73388	5.99003	5.64596
Replicate 2	5.60843	5.5146	5.69899
Replicate 3	5.44092	5.88272	5.53406
Replicate 4	5.57486	5.91116	5.94058
Replicate 5	5.59934	5.78153	5.84442
Replicate 6	5.42682	5.70028	5.61953
Replicate 7	5.49723	5.56609	5.50078
Replicate 8	5.39791	5.52078	5.63617
Replicate 9	5.2725	5.52842	5.06535
Replicate 10	5.05794	5.46968	5.27263
Replicate 11	5.09778	5.18718	5.01936
Replicate 12	4.92884	4.88096	4.84054

## Sheet: Figure 8
Figure 8. Loss of GGA1 leads to greater NHE6 in lysosomes, but does not affect lysosome pH	Loss of GGA1 leads to more NHE6 in Golgi and alkalinizes Golgi pH
Figure 8B	Normalized NHE6 in Golgi
	HAP1-WT	GGA1-KO1	GGA1-KO2
EXP1	1	3.02455	1.51758
EXP2	1	1.04047	0.922528
EXP3	1	1.2591	1.91622
EXP4	1	1.17275	1.11855
EXP5	1	2.02563	1.60493
Figure 8D	Golgi pH
cell 1	5.77228	6.36809	6.1568
cell 2	6.03812	5.90628	6.60893
cell 3	6.22674	6.26644	6.72727
cell 4	6.15034	6.77602	6.20424
cell 5	6.38308	6.48936	6.35664
cell 6	5.82808	5.91673	6.40953
cell 7	5.78301	6.79657	5.93273
cell 8	5.99104	6.47937	5.78192
cell 9	5.62899	6.66293	5.99473
cell 10	6.36564	6.12637	6.43776
cell 11	6.10565	5.95214	6.18866
cell 12	6.39658	6.088	6.38345
cell 13	6.48561	6.94407	5.82712
cell 14	6.13401	5.78245	6.26547
cell 15	5.92041	6.6386	6.34823
cell 16	6.06669	6.24365	5.85346
cell 17	5.87668	6.81713	6.02258
cell 18	6.37374	6.70993	6.54556
cell 19	5.8905	6.14809	6.29045
cell 20	6.24633	6.63937	5.82426
cell 21	5.70042	6.24913	7.12854
cell 22	5.84821	6.09811	5.86901
cell 23	6.44929		6.15604
cell 24	5.67126		5.97808
cell 25	5.85835
cell 26	5.85951
cell 27	5.83538

## Sheet: Figure 9
Figure 9. Normalized NHE6 on Surface	Loss of GGA1 leads to more NHE6 on plasma membrane
Figure 9B	Normalized NHE6 on Surface
	HAP1-WT	GGA1-KO1	GGA1-KO2
EXP1	1	1.16541	3.35592
EXP2	1	1.52877	1.63007
EXP3	1	1.30433	1.29503
EXP4	1	1.90229	2.1735

## Sheet: SF5B
Figure S5. Shortest distance of NHE6 and GGA1 in rat primary neurons
Figure S5B	measurement of the shortest distance of GGA1 to NHE6 or vice versa
GGA1 co-localizing with NHE6 inside Giantin															GGA1 co-localizing with NHE6 outside Giantin															GGA1 not co-localizing with NHE6															NHE6 co-localizing with GGA1 inside Giantin
O-206	O-206_0004	O-215_0003	O-241_0001	O-206_0001	O-206_0003	O-206-2	O-215_0001	O-215_0002	O-241_0002	O-341-0001-1	O-341	O-341_0002-1	O-341_0003		O-206	O-206_0004	O-215_0003	O-241_0001	O-206_0001	O-206_0003	O-206-2	O-215_0001	O-215_0002	O-241_0002	O-341-0001-1	O-341	O-341_0002-1	O-341_0003		O-206	O-206_0004	O-215_0003	O-241_0001	O-206_0001	O-206_0003	O-206-2	O-215_0001	O-215_0002	O-241_0002	O-341-0001-1	O-341	O-341_0002-1	O-341_0003		O-206	O-206_0004	O-215_0003	O-241_0001	O-206_0001
0.067172	0.190616	0.068622	0.503122	0.055972	0.190152	0.49686	0.522521	0.442141	0.104137	0.599796	0.147191	0.523059	0.124081		0.067019	0.014779	0.142978	0.427869	0.431943	0.570378	0.092675	0.188583	0.159884	0.085095	0.192979	0.076538	0.350463	0.719701		1.77422	0.898166	1.48321	1.31458	1.27605	1.48346	1.46739	1.29208	1.30492	6.50506	1.52296	3.87048	2.59197	0.966296		0.067172	0.190616	0.068622	0.503122	0.055972
0.763119	0.16984	0.489259	0.250408	0.082245	0.66645	0.151611	0.057068	0.615306	0.642207	0.140445	0.447716	0.59223	0.184174		0.411304	0.166104	0.917696	0.375253	0.223064	0.261015	0.056709	0.658495	0.725222	0.044206	0.488188	0.424469	0.586009	0.182477		1.39665	0.884739	2.63895	2.06866	1.939	1.90255	1.61714	1.3859	2.05547	5.1639	1.8668	3.13462	4.33763	1.70884		0.281966	0.16984	0.489259	0.250408	0.082245
0.281966	0.092038	0.979264	0.707386	0.304409	0.347854	0.172132	0.11155	0.331192	0.292519	0.535099	0.457434	0.477576	0.052649		0.081163	0.432435	0.975253	0.145378	0.099622	0.089633	0.738576	0.510606	0.201696	0.679064	0.465971	0.173581	0.336565	0.288202		1.16974	1.0492	2.98144	1.571	0.776951	1.40563	1.80642	1.17776	2.0224	7.099	1.13431	3.79725	1.67252	2.87313		0.589159	0.833579	0.975597	0.707386	0.304409
0.936334	0.116932	0.975597	0.319481	0.150335	0.127897	0.096019	0.133735	0.536106	0.089703	0.264679	0.247047	0.529344	0.391069		0.363481	0.219616	0.175179	0.320556	0.278487	0.077517	0.307907	0.036486	0.704169	0.164941	0.239943	0.345037	0.555814	0.11626		1.14778	0.961266	1.05987	2.15822	0.916591	1.51245	1.0503	0.876556	1.46562	2.70223	2.5991	4.13352	0.930762	1.99529		0.657583	0.092038	0.601778	0.319481	0.150335
0.797984	0.247969	0.601778	0.12619	0.463206	0.237735	0.152501	0.551071	0.560506	0.487447	0.696777	0.404653	0.654965	0.550708		0.571212	0.439578	0.119543	0.46508	0.14787	0.321849	0.321453	0.145494	0.392565	0.088178	0.599709	0.667042	0.316046	0.578696		1.21481	1.08879	2.42407	1.85174	1.07881	1.14909	1.68743	2.54855	2.01175	6.5772	0.967933	2.89794	2.2981	1.28986		0.09526	0.804297	0.061953	0.73772	0.463206
1.0361	0.078722	0.83824	0.705902	0.159835	0.14503	0.055946	0.479863	0.013581	0.370804	0.099918	0.072586	0.474672	0.716563		0.080496	0.528079	0.458471	0.31235	0.080249	0.075413	0.590752	0.267704	0.203253	0.112584	0.49054	0.568501	0.616671	0.248734		1.81182	0.948732	2.79238	1.11208	1.06334	1.48845	1.33041	1.4514	1.12129	8.70569	2.81954	4.10295	4.38558	4.16125		0.511319	0.116932	0.992303	0.610441	0.159835
0.09526	0.344462	0.061953	0.610441	0.457014	0.157027	0.232764	0.004731	0.100279	0.874455	0.685626	0.124746	0.600756	0.601355		0.917407	0.172487	0.280099	0.517364	0.200482	0.1105	0.681493	0.070525	0.150731	0.593301	0.595942	0.443235	0.126618	0.472929		1.55299	1.13638	1.77253	1.82859	0.749267	0.913411	1.68046	2.25077	1.17605	5.80208	1.03011	2.44945	3.84029	1.86032		0.189833	0.80449	0.855634	0.12619	0.210868
0.189833	0.124141	0.913132	0.568834	0.520012	0.323933	0.475263	0.013951	0.487794	0.269608	0.585039	0.240511	0.596687	0.399051		0.865057	0.210005	0.132045	0.266046	0.486316	0.594309	0.734879	0.111293	0.430181	0.621044	0.59425	0.613546	0.300367	0.671112		1.273	1.62589	2.89158	1.27829	0.927995	1.01197	1.7674	1.88087	1.29637	8.03437	0.87261	2.09005	7.63352	2.10182		0.341868	0.247969	0.311523	0.084075	0.457014
0.341868	0.312091	0.992303	0.084075	0.420932	0.173338	0.129567	0.088738	0.601516	0.296692	0.644205	0.153748	0.299257	0.670778		0.81635	0.270055	1.05318	0.350204	0.205012	0.074221	0.239525	0.110038	0.715394	0.098948	0.345015	0.657283	0.505122	0.646428		1.21841	1.08821	1.98886	2.30274	0.830948	1.9632	1.28706	1.46261	2.19624	4.58164	1.59832	1.99876	4.59635	1.42345		0.623274	0.443585	0.593513	0.115675	0.420932
0.593058	0.675444	0.593513	0.115675	0.252464	0.124848	0.02779	0.371364	0.356787	0.710126	0.120138	0.034913	0.219364	0.35069		0.256272	0.361299	0.2304	0.215974	0.096932	0.043871	0.127483	0.1058	0.096394	0.139445	0.282146	0.267988	0.608689	0.668225		1.34683	1.5678	1.5678	1.91949	0.979369	1.04968	1.44531	1.28354	0.920776	9.2062	1.245	1.16292	9.19829	2.39376		0.545583	0.078722	0.916959	0.150434	0.252464
0.545583	0.629675	0.916959	0.150434	0.260768	0.572267	0.683691	0.034591	0.1043	0.230766	0.225491	0.600972	0.27838	0.306744		0.161082	0.406186	0.215473	0.264406	0.656461	0.598421	0.688442	0.50346	0.145049	0.650167	0.309996	0.424889	0.18386	0.292269		1.53096	1.62008	1.34092	1.81323	1.46319	1.88034	0.970967	1.20565	1.04072	8.54513	2.99018	1.87119	4.32467	2.99971		0.496492	0.737267	1.01473	0.599632	0.260768
0.628342	0.528227	0.311523	0.599632	0.615478	0.605778	0.140672	0.068079	0.23066	0.56539	0.691371	0.604908	0.604583	0.480247		0.099531	0.358164	0.169905	0.26698	0.54348	0.497495	0.5831	0.01731	0.047272	0.610384	0.569257	0.593398	0.690999	0.263231		1.0835	1.19309	1.91434	1.45184	1.44981	1.66357	1.1671	1.14532	4.02303	4.47791	1.00723	4.06169	2.64409	1.93898		0.731174	0.784418	1.04569	0.0454	0.615478
0.589159	0.223433	0.906515	0.614619	0.123049	0.252182	0.14139	0.163583	0.072174	0.714246	0.528415	0.358466	0.595509	0.135707		0.091156	0.409278	0.14304	0.301458	0.215436	0.294659	0.427297	0.703855	0.21533	0.720749	0.151719	0.458629	0.26385	0.540358		1.19384	1.33108	2.63622	2.07194	1.08361	1.18692	1.7914	0.866064	1.16866	2.61333	0.750118	3.80597	1.73411	2.07341		0.269262	0.344462	0.862721	0.614619	0.123049
0.657583	0.378493	0.742782	0.0454	0.228078	0.054721	0.10221	0.718199	0.42611	0.737607	0.564738	0.660645	0.600218	0.653332		0.98988	0.612789	0.141078	0.153458	0.094283	0.47527	0.591763	0.552353	0.077784	0.086306	0.693417	0.51328	0.154271	0.361729		1.19842	1.85845	1.39374	1.82386	1.01851	1.31853	1.44803	0.967663	1.6775	4.96355	2.51623	2.24354	1.66751	1.83698		0.593058	0.124141	0.779486	0.624563	0.228078
0.269262	0.526042	0.855634	0.690617	0.316199	0.235767	0.565389	0.681891	0.463068	0.215846	0.283926	0.514805	0.539252	0.069965		0.131631	0.636047	0.329697	0.37365	0.14105	0.592307	0.507873	0.782651	0.294695	0.060955	0.578869	0.191541	0.642532	0.577576		1.47956	1.12464	1.2864	1.12896	1.30433	1.05953	7.35223	1.27908	1.25706	1.62923	1.42143	4.8403	4.72694	4.42186		0.130818	0.312091	0.305674	0.106915	0.385032
0.648901	0.611751	0.779486	0.498453	0.633343	0.396776	0.760873	0.671681	0.591873	0.660496	0.498463	0.202147	0.575951	0.360265		0.268263	0.116733	0.123465	0.289386	0.122849	0.544613	0.126307	0.60937	0.484632	0.173099	0.613263	0.085551	0.646723	0.350523		2.11545	1.07017	1.79073	2.22677	0.980353	0.948802	1.24414	1.16467	2.23393	2.73556	1.30296	2.34307	4.42297	3.64015		0.690762	0.786396	0.527902	0.690617	0.316199
0.511319	0.237502	0.305674	0.624563	0.385032	0.235275	0.01945	0.619042	0.420265	0.49121	0.226269	0.202625	0.144555	0.657358		0.609842	0.279032	1.05149	0.062275	0.128574	0.146144	0.24549	0.686497	0.452108	0.551481	0.099449	0.274207	0.090052	0.04539		1.36423	2.4622	1.34135	1.43027	1.07318	1.94441	0.992195	1.14573	0.813736	1.9108	1.63762	2.18199	2.01229	4.16644		0.178168	0.378493	1.06116	0.09695	0.633343
1.00131	0.150047	0.953461	0.106915	0.306135	0.193245	0.12085	0.411048	0.214439	0.309615	0.118867	0.462287	0.607283	0.657281		1.06964	0.523111	0.659244	0.185659	0.221657	0.479942	0.429374	0.19615	0.20333	0.024012	0.682466	0.50108	0.411767	0.625672		1.75541	1.70979	1.10592	1.43085	1.1847	1.54529	2.03455	1.69761	1.32285	5.10717	0.997352	2.58452	7.00367	2.73516		0.243196	0.526042	0.128488	0.523493	0.739875
1.05054	0.578653	1.01473	0.09695	0.687638	0.114767	0.251655	0.522152	0.175886	0.518084	0.533795	0.573068	0.244793	0.689851		0.767091	0.401775	0.853645	0.406884	0.379365	0.501618	0.680713	0.105784	0.197591	0.577727	0.654898	0.128232	0.111627	0.544017		1.36962	1.93718	1.80093	2.14736	1.35781	1.82631	1.29481	1.69758	1.61191	6.15879	2.77124	2.64401	3.71376	2.25479		0.099435	0.528227	0.958486	0.266889	0.306135
0.865736	0.208771	0.862721	0.266889	0.075107	0.277554	0.250569	0.59081	0.272114	0.322655	0.217467	0.600934	0.692091	0.165213		0.317165	0.338806	0.291159	0.112376	0.044075	0.264535	0.789846	0.384274	0.085251	0.10043	0.053819	0.047177	0.541069	0.110992		1.66854	0.910151	2.18546	2.02832	2.17877	1.35403	1.00083	1.30926	1.47983	7.69467	1.27178	3.99477	3.5793	0.813905		0.108163	0.223433	0.41014	0.271487	0.687638
0.130818	0.72379	1.04569	0.271487	0.234605	0.642777	0.82185	0.544929	0.601257	0.143584	0.065891	0.577379	0.631986	0.174971		0.783064	0.210741	0.884212	0.133407	0.301279	0.508505	0.537954	0.479151	0.565505	0.070418	0.048987	0.583404	0.157418	0.099707		2.00913	0.93797	1.23153	1.21103	1.54821	0.787452	1.56104	1.71643	2.15567	5.59197	1.55778	3.47111	5.88595	1.51914		0.1615	0.034154	0.241836	0.103521	0.075107
0.886133	0.778209	0.723566	0.103521	0.464594	0.611551	0.640393	0.46056	0.206624	0.121425	0.666596	0.482618	0.398402	0.120797		0.175539	0.12273	1.02777	0.382099	0.409146	0.216222	0.67572	0.367123	0.669934	0.463192	0.176415	0.118846	0.222372	0.529992		1.84716	1.53669	2.99486	2.71674	1.26626	1.34883	1.30048	1.86767	1.44189	2.83994	2.21115	4.56243	1.97383	2.36568		0.032759	0.611751	0.63186	0.722075	0.602091
0.669503	0.158201	0.527902	0.722075	0.269417	0.353412	0.791188	0.601648	0.461419	0.67732	0.389608	0.134806	0.638028	0.437473		0.75771	0.238106	0.108861	0.229686	0.092736	0.643662	0.603411	0.791864	0.452305	0.092194	0.386585	0.121086	0.594359	0.726713		1.29757	0.813288	2.90615	2.38814	1.14255	2.64973	1.84226	0.910933	1.12767	4.22112	1.07695	2.11311	2.23926	1.61787		0.197684	0.237502	0.076583	0.168334	0.511619
0.731174	0.787817	0.794566	0.168334	0.602091	0.132337	0.117317	0.61134	0.544334	0.130926	0.462241	0.441967	0.312448	0.507378		0.150612	0.154313	0.146741	0.46869	0.13433	0.135006	0.569429	0.323139	0.132852	0.454406	0.665649	0.571441	0.465162	0.493193		1.18072	1.27971	1.45621	0.889194	1.32831	1.35152	0.859039	1.25643	0.995337	3.72944	1.31598	2.39703	2.90865	0.850664		0.151408	0.806641	1.01408	0.703078	0.341489
0.834848	0.357159	0.668618	0.703078	0.65086	0.528141	0.208766	0.54678	0.234841	0.324704	0.540942	0.199136	0.603979	0.70559		0.569695	0.018133	0.436665	0.700878	0.193843	0.177611	0.489335	0.443188	0.195849	0.695018	0.450741	0.028038	0.669654	0.127924		1.62769	1.34247	2.2485	2.53752	1.90523	1.18664	2.01022	0.831265	0.85191	3.18428	1.42731	2.95471	2.07469	1.3373		0.268086	0.778209	0.652662	0.358677	0.464594
0.178168	0.255364	0.910301	0.358677	0.696425	0.522238	0.304852	0.429455	0.345308	0.211327	0.56445	0.578368	0.538243	0.460287		0.127756	0.061512	0.472219	0.582982	0.227725	0.428314	0.553009	0.799674	0.201569	0.305425	0.457213	0.202379	0.50124	0.253396		1.56401	1.54388	1.61952	3.6505	1.80465	0.865237	1.18231	1.70091	1.00011	1.86935	0.758687	3.44761	0.881473	0.743032		0.680567	0.150047	0.841585	0.103062	0.269417
0.962469	0.116108	1.0313	0.103062	0.448127	0.488345	0.825603	0.370417	0.400093	0.270857	0.544949	0.614816	0.611217	0.370685		0.20672	0.700843	0.047575	0.636537	0.134057	0.171208	0.42851	0.545263	0.554442	0.498333	0.409655	0.089585	0.171244	0.214935		1.51162	1.29081	1.60506	1.94333	2.05115	0.84715	1.97553	1.30365	1.00328	4.00807	1.42478	1.65603	1.62012	1.37913		0.225116	0.357159	0.68084	0.042858	0.578228
0.243196	0.69335	0.128488	0.042858	0.188824	0.129143	0.536988	0.120407	0.707326	0.351346	0.102065	0.222838	0.095763	0.519904		0.0564	0.127946	0.958615	0.473597	0.144394	0.287004	0.259911	0.514797	0.355873	0.531521	0.479468	0.618987	0.432181	0.240298		1.29013	1.38208	3.43732	0.851196	1.78748	1.01065	1.55293	0.977955	1.83406	4.46112	1.65546	2.80551	1.43939	2.07294		0.694093	0.750061	0.604229	0.304353	0.65086
0.811747	0.121833	0.808194	0.304353	0.098246	0.754638	0.71445	0.284532	0.674204	0.635752	0.620417	0.602468	0.689761	0.504429		0.686369	0.784418	0.111351	0.256994	0.381706	0.548491	0.226849	0.268198	0.417088	0.049944	0.497815	0.117282	0.50591	0.557565		1.61038	0.959572	2.95262	1.03753	0.905705	1.51933	1.89531	1.2262	0.792831	4.30644	2.52483	1.06709	1.60158	3.25475		0.078798	0.69335	0.965776	0.028437	0.448127
0.099435	0.165311	0.958486	0.26418	0.524456	0.186421	0.718562	0.429023	0.579413	0.343755	0.667449	0.551248	0.093445	0.154969		0.186062	0.77575	0.294249	0.483983	0.070186	0.251346	0.175666	0.602506	0.134868	0.685216	0.298026	0.482466	0.619738	0.033009		1.0951	1.63507	1.66714	2.23089	2.67826	2.27263	1.24913	1.26621	1.73285	3.09535	0.762691	3.42484	0.730164	0.818758		0.082762	0.84974	0.152267	0.26418	0.188824
1.008	0.126007	0.41014	0.640605	0.302529	0.089227	0.626985	0.663237	0.719369	0.29748	0.322552	0.390446	0.390948	0.393387		0.033387	0.609217	0.56256	0.150084	0.087683	0.407228	0.33086	0.582645	0.077838	0.742477	0.373791	0.126222	0.025842	0.542532		2.41377	1.55554	2.18266	0.784083	1.33396	1.60566	1.30103	1.46761	2.05013	3.30117	0.934274	4.31556	1.48164	2.64924		0.100679	0.578653	0.19582	0.640605	0.098246
0.738096	0.306311	0.841585	0.141603	0.27329	0.708211	0.41544	0.525746	0.730304	0.201385	0.681315	0.435111	0.514695	0.621372		0.070484	0.063874	0.889107	0.06411	0.067316	0.585446	0.600836	0.79046	0.062515	0.734142	0.558287	0.32216	0.110036	0.341276		1.18437	0.870061	2.03284	2.48158	0.730107	1.38807	2.58171	0.874032	1.05666	3.1124	1.63982	0.984279	3.72452	2.12257		0.679071	0.208771	0.308042	0.141603	0.524456
0.108163	0.345078	0.241836	0.086869	0.084995	0.156397	0.69338	0.314551	0.717329	0.04992	0.565283	0.08438	0.608677	0.275089		0.078829	0.16286	0.392724	0.090479	0.062918	0.230248	0.674444	0.405717	0.583987	0.87934	0.555118	0.460311	0.587068	0.074864		1.32168	1.01899	2.36032	1.54029	1.15431	1.3643	0.994725	1.83625	1.12878	3.81064	1.15956	1.70286	7.14732	1.1458		0.050032	0.345078	0.930779	0.086869	0.302529
0.624782	0.672937	0.63186	0.345468	0.398671	0.596895	0.149017	0.534225	0.332799	0.743773	0.223382	0.471807	0.309734	0.290269		0.121854	0.122897	0.270434	0.268308	0.166695	0.615846	0.694009	0.495821	0.373416	0.075162	0.168063	0.541457	0.633801	0.249493		1.16344	1.38667	1.52241	2.79948	1.48476	1.4994	0.998727	2.62207	0.744901	1.7936	2.35824	2.59004	3.36256	1.40956		0.122398	0.72379	1.05548	0.40553	0.227103
0.1615	0.416395	1.00346	0.571279	0.227103	0.570189	0.465791	0.596392	0.1744	0.138413	0.499193	0.550686	0.390139	0.30993		0.243094	0.129288	0.634923	0.138543	0.164084	0.188836	0.086908	0.60003	0.107896	0.73037	0.603714	0.357419	0.462402	0.56527		1.36327	2.14633	1.35809	1.67214	3.11144	1.05028	1.11393	1.41034	1.26908	3.05726	2.18784	1.88746	10.293	1.36812		0.110385	0.663664	0.59495	0.70935	0.21765
0.555614	0.724286	0.945442	0.207743	0.10857	0.509755	0.444123	0.407402	0.640459	0.617403	0.654282	0.074456	0.245624	0.667635		0.955825	0.274749	0.218372	0.280427	0.225378	0.208194	0.766886	0.749408	0.606934	0.81598	0.509598	0.383927	0.113687	0.000511		3.15857	1.9352	1.89964	1.64174	1.78025	1.10905	1.19365	1.35069	1.52022	3.33859	1.09281	2.18777	7.97754	2.38471		0.676502	0.158201	0.40272	0.345468	0.084995
0.032759	0.64328	0.076583	0.711349	0.63361	0.116874	0.824219	0.269268	0.088999	0.702673	0.433339	0.359067	0.477139	0.130941		0.136721	0.443884	0.953681	0.434749	0.368165	0.199177	0.780257	0.271857	0.566187	0.820999	0.697052	0.253574	0.686482	0.671837		1.86329	0.994401	2.11786	2.05611	1.43866	1.17326	1.44967	3.46867	1.47541	3.43642	0.858812	2.05196	3.89727	2.01538		0.487717	0.763846	0.768836	0.711349	0.398671
0.197684	0.592135	0.652662	0.676081	0.180181	0.207718	0.708776	0.572006	0.598745	0.249892	0.09689	0.483061	0.156838	0.186874		0.135218	0.119016	0.493644	0.513669	0.085399	0.133147	0.292725	0.673269	0.305632	0.209545	0.119915	0.163513	0.087485	0.309484		1.1652	1.5527	1.72105	1.33076	1.84315	1.41961	1.44702	2.29174	1.03973	2.70885	0.932343	1.87057	1.22956	1.29048		0.561304	0.255364	0.361858	0.571279	0.10857
0.875817	0.512385	0.604229	0.182614	0.667414	0.019108	0.759542	0.477076	0.351096	0.233554	0.64983	0.626908	0.125477	0.128535		0.138245	0.458441	0.925832	0.179746	0.452379	0.162135	0.505792	0.452231	0.614732	0.221147	0.288584	0.109209	0.504462	0.101746		1.4712	1.53194	2.30639	1.83117	2.35372	0.769096	1.04128	1.7166	1.29303	6.9084	0.789653	1.12896	2.89304	1.07197		0.566646	0.116108	0.189865	0.207743	0.751486
1.03068	0.505078	0.152267	0.573562	0.370139	0.152635	0.457405	0.644835	0.350807	0.120363	0.102339	0.121673	0.649833	0.287361		0.868307	0.127264	0.247283	0.497184	0.109445	0.502035	0.090233	0.482362	0.348759	0.881077	0.680238	0.636059	0.674906	0.143358		2.38532	0.915156	2.45477	1.61546	0.846662	1.10612	1.26442	1.34398	1.0316	8.83682	3.32646	1.63208	2.41458	2.72279		0.086957	0.672937	0.907284	0.573562	0.755142
0.748772	0.488684	0.40272	0.216188	0.129011	0.095211	0.781354	0.261938	0.265693	0.54243	0.601903	0.603595		0.183534		0.862713	0.662465	0.766821	0.210181	0.648186	0.12549	0.682787	0.685189	0.682344	0.100791	0.376266	0.566449	0.62184	0.327847		2.51283	1.14101	1.94032	1.3972	1.91576	2.04457	2.36129	1.2476	0.889808	7.15408	1.27256	3.25859	2.48019	3.49027		0.72551	0.121833	0.849771	0.182614	0.63361
0.151408	0.553542	0.308042	0.373787	0.511619	0.181806	0.799928	0.641882	0.100612	0.83176	0.269291	0.631266		0.639052		0.334418	0.519701	0.552795	0.491276	0.306153	0.333907	0.606621	0.694447	0.085228	0.843681	0.13337	0.187687	0.140524	0.500727		1.11623	1.01595	1.82613	1.30376	2.24109	0.978161	0.924886	2.43148	1.09033	4.06886	1.48175	5.09343	2.14391	1.92715		0.281782	0.817476	0.412509	0.676081	0.180181
0.268086	0.791691	0.19582	0.059328	0.164903	0.085573	0.746427	0.168062	0.368659	0.183862	0.100985	0.49008		0.492203		0.333565	0.11316	0.773283	0.232859	0.137263	0.162937	0.276304	0.775395	0.012909	0.030005	0.660075	0.124146	0.385455	0.649922		1.64036	1.0462	1.57079	1.34549	1.72798	0.879444	1.55978	3.20653	1.14567	6.32601	1.59849	4.83445	2.48832	4.63025		0.111255	0.165311		0.216188	0.743024
1.04705	0.44734	0.930779	0.473587	0.341489	0.726472	0.767751	0.638861	0.522895	0.53332	0.118668	0.072286				1.05838	0.063387	0.886585	0.546726	0.55716	0.689097	0.114535	0.587716	0.090709	0.099379	0.073677	0.460005	0.192175	0.717569		2.06122	1.13724	2.15413	2.03617	1.70009	1.02427	1.36365	2.02847	2.67428	2.91978	2.10846	2.46754	4.61602	2.64317		0.12644	0.724286		0.373787	0.370139
0.605716	0.08363	1.05548	0.618236	0.707994	0.502267	0.40561	0.265937	0.646033	0.125155	0.138451	0.154151				0.760702	0.539113	0.265933	0.498749	0.499546	0.18861	0.482893	0.447773	0.157212	0.169667	0.20043	0.317613	0.38496	0.645065		2.40515	0.962766	2.77743	1.55614	0.856197	0.774148	2.06956	1.93312	0.875371	6.39833	0.764179	1.46258	3.17396	2.66924		0.392313	0.126007		0.059328	0.129011
0.83064	0.549173	0.990268	0.543885	0.117068	0.652917	0.565375	0.692344	0.488225	0.818472	0.441256	0.084208				0.24991	0.276014	0.063846	0.315821	0.061872	0.364341	0.170275	0.797349	0.469166	0.812918	0.589049	0.214685	0.605683	0.067918		1.73816	1.63769	1.39482	1.9134	1.17306	1.00378	0.953383	1.18556	1.38751	3.46751	1.27785	2.47168	1.50327	0.747993		0.661198	0.876651		0.473587	0.164903
0.680567	0.163782	0.59495	0.380001	0.256844	0.30399	0.687991	0.556311	0.137416	0.588079	0.146988	0.389744				0.448275	0.137975	0.28315	0.190625	0.157283	0.650223	0.310378	0.670662	0.062991	0.629648	0.540455	0.544563	0.516442	0.225605		1.16956	1.08575	1.34719	1.25973	2.79535	1.27836	1.13104	1.34078	1.61376	5.4595	1.8735	1.34605	5.31027	1.84047		0.319461	0.787817		0.543885	0.359688
0.225116	0.081666	0.768836	0.160589	0.578228	0.54585	0.423728	0.382021	0.284245	0.360866	0.687494	0.222271				0.703236	0.504417	0.97571	0.193506	0.376204	0.641476	0.08992	0.357799	0.386609	0.528648	0.256016	0.562236	0.518674	0.654259		1.55296	2.07149	1.8879	1.30559	2.13201	1.54591	1.65355	1.23779	1.9557	1.32926	2.0038	2.69461	6.05514	2.38134		0.483124	0.416395		0.545369	0.707994
0.078798	0.76551	0.361858	0.552191	0.215497	0.086096	0.529893	0.535411	0.614728	0.578227	0.622004	0.660091				1.00625	0.035727	0.021446	0.177475	0.188817	0.672395	0.485653	0.647149	0.281691	0.023211	0.168285	0.146453	0.206852	0.06785		1.09431	0.937509	1.81484	2.44853	1.42626	2.02455	2.74732	1.75347	1.14372	6.39501	2.48786	1.7383	5.32001	1.86822		0.097299	0.274282		0.380001	0.266015
0.082762	0.052473	0.189865	0.545369	0.223749	0.518791	0.044208	0.200313	0.114372	0.098685	0.673963	0.118596				0.075951	0.191305	0.691051	0.447218	0.025319	0.125429	0.532676	0.630104	0.133433	0.178285	0.184038	0.259967	0.563936	0.413897		1.09441	1.66469	2.08476	2.47361	2.18863	1.29201	0.990075	2.32397	1.07895	4.12143	1.45384	1.63328	5.4852	2.47251		0.520394	0.76551		0.160589	0.117068
0.100679	0.442741	0.412509	0.384801	0.359688	0.617443	0.419794	0.426333	0.462311	0.15274	0.235197	0.565649				0.501536	0.084424	0.191152	0.566328	0.140352	0.546924	0.716465	0.801849	0.282948	0.198441	0.393571	0.669632	0.310794	0.5594		1.98021	1.5424	1.88785	2.37711	3.24628	1.50214	1.30371	1.2597	0.842403	5.16813	0.976457	1.79408	3.9927	2.17956		0.191816	0.306311		0.552191	0.215497
1.05548	0.314753	0.920273	0.430697	0.103365	0.713528	0.264256	0.394269	0.15637	0.403992	0.196532	0.178483				0.184812	0.108389	0.953656	0.071608	0.085879	0.648053	0.278807	0.5399	0.386276	0.455454	0.579427	0.111106	0.086189	0.170984		1.59132	1.61368	1.30923	0.866569	2.64344	1.06191	1.08073	1.45093	0.86436	2.77485	0.732882	1.66248	1.43394	2.11046		0.528598	0.804825		0.384801	0.223749
0.789152	0.267801		0.137423	0.266015	0.382566	0.089192	0.746057	0.569617	0.762966		0.53661				0.901764	0.504013	0.811591	0.449062	0.506825	0.732538	0.29944	0.67809	0.240853	0.723457	0.440251	0.657479	0.606954	0.70987		1.66267	0.931837	1.19907	3.20133	3.39975	1.21998	1.50537	1.81655	0.931031	2.99384	1.35331	2.04625	4.08065	1.74944		0.496836	0.512385		0.430697	0.103365
0.916764	0.593408		0.100617	0.169316	0.623202	0.667683	0.710226	0.274637	0.812775		0.229137				0.21053	0.358758	0.110427	0.162614	0.149075	0.70095	0.682618	0.755988	0.339441	0.189547	0.553195	0.517913	0.514776	0.090873		1.98309	1.68495	2.17125	0.776261	1.19556	1.62297	1.00381	2.25206	1.02555	7.47615	1.517	1.38332	1.97391	2.56516		0.369252	0.592135		0.619131	0.635276
0.754144	0.161608		0.671842	0.243477	0.534759	0.170447	0.299823	0.191383	0.416205		0.093829				0.93174	0.189188	0.058669	0.028437	0.503818	0.403954	0.081664	0.798082	0.478384	0.496072	0.63632	0.618001	0.537503	0.09544		2.57747	0.868214	1.37376	1.84605	1.17622	1.64625	1.52951	1.95959	1.35308	1.49356	0.748663	1.31804	4.46263	1.81221		0.098328	0.505078		0.137423	0.256844
0.050032	0.275936		0.643469	0.244527	0.34726	0.418635	0.369373	0.597759	0.714187		0.283689				0.119112	0.74682	0.186477	0.102004	0.641061	0.630237	0.215873	0.710364	0.44793	0.26427	0.110282	0.405246	0.198757	0.338697		1.55258	2.56519	1.92565	2.71039	3.3139	1.1446	1.35706	1.45296	0.990662	4.97102	0.911335	2.47586	4.76432	3.20073		0.707379	0.553542		0.100617	0.169316
0.690762	0.520809		0.438212	0.635276	0.312431	0.060711	0.254861	0.657222	0.340435		0.137363				0.073686	0.569035	0.080931	0.062271	0.117391	0.482311	0.232391	0.791125	0.324089	0.094632	0.516733	0.627776	0.154548	0.540012		2.01631	1.24806	2.14959	3.13026	1.44779	0.945325	1.8473	1.49258	1.51296	4.30182	1.21277	1.82761	3.27489	2.44138		0.61131	0.44734		0.671842	0.243477
0.122398	0.65859		0.619131	0.64211	0.674075	0.3661	0.399837	0.41201	0.706118		0.587203				0.784792	0.436795	1.02587	0.523493	0.574598	0.301203	0.163891	0.551458	0.186088	0.411571	0.678444	0.386254	0.357679	0.03885		2.08025	1.00564	2.96705	1.97828	1.40339	1.07405	2.04228	1.08193	0.893667	3.59009	0.925773	1.31452	3.91165	3.18182		0.368886	0.08363		0.643469	0.673051
0.110385	0.585557		0.405114	0.165937	0.325194	0.211183	0.729172		0.832672		0.560604				0.115146	0.664272	0.999597	0.410989	0.629758	0.354579	0.272425	0.55278	0.131486	0.792059	0.678349	0.130148	0.12168	0.153661		1.32855	1.29029	1.26522	2.53372	1.3729	1.32749	1.76965	1.87267	2.0837	6.1848	0.871943	1.72827	4.5683	3.62547		0.371537	0.367208		0.438212	0.537379
0.676502	0.577936		0.689805	0.11366	0.284567	0.573492	0.561628		0.793121		0.441878				1.04742	0.607507	0.077289	0.069078	0.213664	0.469225	0.569115	0.218946	0.089158	0.762626	0.565012	0.415237	0.501685	0.574823		1.66178	1.5888	2.34445	1.67403	1.38263	1.15427	0.958601	1.91419	1.49407	5.77026	1.7529	1.80848	0.784037	2.56579		0.358826	0.163782		0.098746	0.244527
0.75101	0.732573		0.256802	0.537379	0.616193	0.101262	0.290268		0.113676		0.449259				0.453374	0.430591	0.5575	0.338986	0.249741	0.537039	0.272396	0.300397	0.502578	0.679783	0.115907	0.288052	0.103436	0.162354		1.61368	2.64112	2.34696	1.79225	1.12571	0.808909	2.10721	1.20315	1.4885	4.81114	0.791185	2.01841	2.43273	1.96807		0.562883	0.081666		0.405114	0.497973
0.487717	0.425712		0.48185	0.478123	0.068007	0.746698	0.729091		0.813746		0.191101				0.596898	0.222197	0.456327	0.629855	0.659305	0.471943	0.425842	0.507918	0.270761	0.336607	0.192716	0.268061	0.700281	0.577399		1.36442	1.56408	1.28794	1.14191	1.03577	1.01447	0.830233	1.14254	1.10506	4.02486	0.706415	1.60916	1.03999	3.68137		0.71907	0.052473		0.689805	0.64211
0.574892	0.035166		0.134646	0.244468	0.134481	0.052046	0.115931		0.300859		0.225417				0.07417	0.134696	0.852984	0.046467	0.184503	0.236664	0.666018	0.393955	0.35101	0.161481	0.622312	0.542553	0.451107	0.113452		1.08534	0.833579	1.84334	1.6049	1.3908	1.53723	1.28592	1.27366	1.59679	6.2117	1.35914	2.72201	1.6951	4.07291		0.298617	0.442741		0.672694	0.165937
0.602893	0.103623		0.180801	0.560159	0.411138	0.396323	0.470965		0.230505		0.447403				0.561449	0.790459	0.060943	0.364444	0.26452	0.099187	0.28216	0.792689	0.697356	0.493004	0.527695	0.575585	0.462965	0.463627		1.26002	1.79253	2.58122	2.24346	1.07077	0.885977	0.864851	1.85565	0.890152	2.07024	1.44925	2.23379	1.29196	1.15478		0.087394	0.314753		0.256802	0.731646
0.477157	0.317266		0.065956	0.54373	0.71013	0.707079	0.790476		0.659303		0.198999				0.192211	0.521457	0.102166	0.552765	0.489489	0.708161	0.184655	0.421582	0.723386	0.087748	0.054053	0.513786	0.543571	0.696697		1.95534	1.15207	2.38553	3.5686	0.829404	1.4203	0.828593	1.63313	0.833378	2.91894	1.74938	2.89925	2.79019	2.55421		0.195061	0.267801		0.134646	0.11366
0.086957	0.17225		0.463256	0.62729	0.663533	0.785397	0.768291		0.207276		0.249101				0.100016	0.539548	1.00883	0.40553	0.200303	0.757389	0.513022	0.370968	0.251638	0.818332	0.344449	0.327533	0.197798	0.098514		1.18675	0.870839	1.22781	1.85307	1.57431	0.962456	1.77656	1.19731	1.40522	5.99333	1.62015	3.79995	2.44872	2.37511		0.107712	0.593408		0.48185	0.478123
0.281782	0.692756		0.451238	0.138367	0.66234	0.191138	0.089081		0.173311		0.50122				0.814621	0.270823	1.01325	0.70935	0.119092	0.19918	0.712967	0.515591	0.186186	0.029506	0.493772	0.60268	0.439555	0.153991		1.66804	1.11003	2.19312	3.09607	0.91613	0.984676	0.866601	1.51692	2.05509	7.22695	1.05089	2.38993	2.73947	1.02006		0.442043	0.161608		0.180801	0.244468
0.111255	0.095761		0.074622	0.318439	0.332894	0.356191	0.646591		0.394057		0.221452				0.382239	0.749655	0.064866	0.476493	0.365412	0.561469	0.295474	0.53545	0.59588	0.515251	0.551889	0.590516	0.165828	0.704577		1.48797	0.995131	2.05051	3.11222	1.03447	1.26078	1.48262	0.926727	0.866556	4.22307	1.60333	2.78556	1.41672	0.867361		0.219203	0.275936		0.065956	0.696425
0.679071	0.217194		0.697413	0.318268	0.514194	0.786397	0.507898		0.380703		0.426758				0.701781	0.105789	0.130346	0.090732	0.263721	0.655568	0.288952	0.605581	0.29441	0.671459	0.45229	0.637084	0.561294	0.114148		1.74469	1.12321	3.61491	2.72347	1.42947	1.18913	1.25312	0.958321	1.91626	4.65381	1.94061	1.82365	1.06664	2.70566		0.71117	0.65859		0.463256	0.560159
0.12644	0.134904		0.683622	0.506913	0.296117	0.205703			0.661717		0.349953				0.361768	0.378102	0.411996	0.032985	0.143471	0.385925	0.753541	0.435227	0.152908	0.148269	0.571939	0.524873	0.089955	0.350056		1.21127	1.18121	3.96729	4.49863	1.74075	1.81803	1.45514	1.27845	1.44447	3.31689	2.28498	1.20379	0.82853	1.31832		0.499446	0.585557		0.451238	0.54373
0.741925	0.261542		0.322466	0.341581	0.282647	0.489384			0.621171		0.368643				0.381639	0.628897	0.930811	0.049843	0.16892	0.285661	0.192149	0.804999	0.148383	0.816846	0.363888	0.392848	0.460099	0.421721		1.13592	1.78687	1.51361	3.92478	1.81219	1.54785	1.42627	0.940723	0.80151	5.18215	1.13945	2.25417	0.844155	0.798522		0.211597	0.692756		0.074622	0.642245
0.566646	0.056701		0.651109	0.190132	0.445453	0.65258			0.829626		0.558678				0.942084	0.459233	0.163199	0.568903	0.091783	0.548531	0.630025	0.553676	0.113892	0.032935	0.162401	0.127596	0.402797	0.077283		1.24622	1.31182	1.71279	3.76229	1.41925	1.10213	1.89241	1.73571	1.0806	3.66266	2.04325	2.63873	2.34747	1.20486		0.185311	0.732573		0.683622	0.192239
0.625788	0.436141		0.503269	0.111098	0.346893	0.080073			0.391989		0.175595				0.933698	0.072973	0.150649	0.537629	0.133905	0.540421	0.611252	0.527378	0.15633	0.358226	0.118894	0.165404	0.607352	0.464425		1.59129	1.35599	1.56608	5.2188	1.25481	0.968268	1.04696	1.11701	0.997847	5.07875	1.48902	1.88086	2.19491	4.28009		0.480746	0.425712		0.322466	0.62729
0.72551	0.266633		0.231174	0.627347	0.722297	0.324558			0.546414		0.418265				0.952538	0.339303	0.739332	0.035808	0.064793	0.138625	0.114274	0.804998	0.419329	0.101948	0.245933	0.510613	0.043795	0.159561		1.79022	0.971844	1.42588	2.54252	1.3199	1.53662	1.01476	1.10204	2.8504	2.70269	1.7777	2.30211	1.38341	3.19853		0.315017	0.825705		0.236645	0.506913
0.712002	0.377208		0.34621	0.496224	0.758009	0.79966			0.336917		0.195586				0.088383	0.058226	0.508416	0.421229	0.370732	0.454682	0.460771	0.229042	0.030786	0.520655	0.699273	0.006233	0.335696	0.198157		1.11929	1.1866	1.53745	4.08462	0.994671	1.18533	1.26508	1.44974	2.30265	5.89137	1.3863	2.88441	1.65911	2.14959		0.389057	0.520809		0.503269	0.138367
0.932406	0.757275		0.685816	0.396326	0.131689	0.14147			0.143673		0.102476				0.986655	0.137627	0.532402	0.729329	0.055349	0.049518	0.202102	0.588901	0.354842	0.288202	0.149706	0.236316	0.218062	0.517319		1.30642	2.95694	1.86769	1.7527	1.39303	0.785619	1.38574	1.51188	1.40057	4.79752	1.15011	1.90113	2.38465	2.45365		0.191388	0.035166		0.231174	0.318439
0.483124	0.548395		0.073356	0.2299	0.123523	0.374019			0.7932		0.162651				0.988475	0.121296	0.084575	0.307023	0.084633	0.159592	0.597534	0.4931	0.167339	0.743906	0.139781	0.059148	0.208203	0.698555		1.64591	1.10762	1.88808	2.1307	2.35073	1.62208	1.98792	1.06749	1.64195	2.88973	1.60588	2.33756	1.60273	2.54218		0.142991	0.103623		0.34621	0.318268
0.392313	0.331522		0.48784	0.334696	0.062527	0.090742			0.43786		0.452033				0.926966	0.581436	0.730733	0.034738	0.06263	0.433943	0.642798	0.44712	0.572807	0.599036	0.46398	0.372886	0.552873	0.69523		1.15159	1.40627	1.91859	4.84912	3.68265	1.72205	1.56172	0.948452	1.09501	4.6051	1.11976	1.28261	1.9971	2.0901		0.724057	0.79152		0.570071	0.341581
0.661198	0.082203		0.119749	0.05254	0.092201	0.630036			0.202598		0.401668				0.183041	0.215008	0.233711	0.246558	0.533956	0.430408	0.20463	0.6919	0.051745	0.146145	0.66837	0.610598	0.157912	0.306359		1.48774	1.6078	2.31936	2.69842	4.66956	1.18473	1.9631	1.95955	1.60493	3.47498	2.31446	1.6564	2.25637	2.19846		0.195737	0.317266		0.073356	0.190132
0.097299	0.733939		0.045614	0.046749	0.369661	0.335403			0.673727		0.488221				0.672551	0.201033	0.152974	0.715851	0.654139	0.219821	0.513538	0.248473	0.134828	0.628661	0.372856	0.119444	0.272022	0.057385		1.65798	1.46839	1.7699	1.02989	1.22954	1.39646	1.58553	2.00731	1.40231	3.47205	2.76839	1.51265	1.5335	2.06693		0.709029	0.17225		0.119749	0.111098
0.520394	0.239832		0.309675	0.094723	0.163816	0.705182			0.58459		0.12723				0.102731	0.643821	0.738401	0.372382	0.262802	0.092051	0.387034	0.08582	0.671097	0.1376	0.65343	0.06627	0.676443	0.394441		1.53454	1.47089	1.5471	1.80124	1.26679	1.66663	1.4738	1.25667	1.34152	2.3343	1.75098	0.970482	2.15289	2.88277		0.067317	0.331522		0.045614	0.396326
0.191816	0.171445		0.570071	0.513859	0.088063	0.727072			0.781972		0.626175				1.02631	0.098921	0.589182	0.412439	0.262752	0.450852	0.787138	0.127038	0.118514	0.456587	0.334303	0.614202	0.282382	0.615976		1.76071	1.53066	1.10001	1.31622	0.955936	0.997269	1.51811	0.967492	0.904108	1.74836	0.875509	1.80629	1.77187	1.00645		0.146107	0.095761		0.309675	0.496224
0.319461	0.395316		0.478979	0.139946	0.341966	0.444755			0.721983		0.133798				0.893476	0.743669	0.120105	0.051463	0.066633	0.643211	0.786851	0.152177	0.525639	0.722943	0.430431	0.285984	0.44089	0.585327		1.84959	1.11565	1.52959	1.96782	0.731528	1.03364	1.53522	1.0244	1.33058	1.37184	1.59681	1.37023	1.54572	4.0527		0.094517	0.217194		0.40741	0.2299
0.120575	0.162703		0.40741	0.642245	0.091763	0.69981			0.14098		0.627502				0.664528	0.446937	0.962861	0.09576	0.459466	0.396082	0.621174	0.603773	0.295177	0.580922	0.464953	0.442344	0.452144	0.460153		1.32988	0.866215	1.49741	1.22842	1.15449	1.65379	1.49478	0.950935	1.28292	3.92479	1.11794	2.34478	2.02344	1.64839		0.079132	0.134904		0.685816	0.334696
0.528598	0.069096		0.259161	0.192239	0.740306	0.76693			0.818444		0.599411				0.218139	0.301409	0.462176	0.37036	0.152962	0.085751	0.567595	0.72237	0.55597	0.557759	0.16322	0.227466	0.212693	0.048784		1.60299	0.999022	3.13319	1.2276	0.920331	1.70501	1.70402	1.43391	2.17871	3.77423	0.953801	1.75099	0.749446	0.888469		0.126882	0.261542		0.259161	0.05254
0.496836	0.525091		0.319889	0.451344	0.589581	0.801224			0.503246		0.330874				0.872576	0.101471	0.287179	0.09694	0.143179	0.454414	0.430718	0.158823	0.11143	0.177221	0.01699	0.289892	0.092715	0.182869		1.40228	1.15671	1.75494	2.10875	2.34774	1.33092	0.889381	1.08902	1.31355	2.23745	0.806792	1.46031	0.75802	1.99414		0.164042	0.056701		0.478979	0.139946
0.876411	0.373343		0.266727	0.264413	0.277245	0.716312			0.081186		0.399815				0.52671	0.167261	0.528473	0.126972	0.175563	0.669007	0.802856	0.691007	0.073578	0.056036	0.551572	0.570168	0.535773	0.058627		1.47617	1.44992	2.30994	2.56061	2.72494	1.14909	1.51525	1.43413	0.893914	0.999807	0.734564	1.92216	2.03179	2.80168		0.200591	0.865451		0.319889	0.046749
0.098328	0.665571		0.113975	0.30094	0.541232	0.113241			0.713085		0.22994				0.083397	0.05944	0.343049	0.167369	0.19984	0.59969	0.356283	0.096399	0.417996	0.716545	0.332187	0.183999	0.642005	0.67811		1.11497	1.38552	2.29256	2.58928	1.53492	0.999104	1.31054	1.73066	1.54255	1.56154	1.03663	1.04279	1.10088	2.48666		0.082198	0.436141		0.266727	0.094723
0.707379	0.10016		0.125873	0.219179	0.122534	0.430628			0.06732		0.135991				0.134862	0.038717	0.723817	0.103563	0.595857	0.640986	0.448478	0.455239	0.59461	0.853569	0.340728	0.224801	0.279545	0.135153		1.36687	1.12122	2.17653	1.80808	1.32583	0.861395	1.55239	1.06375	1.33822	2.21167	1.99322	2.03286	1.91022	1.13881		0.13536	0.266633		0.113975	0.513859
0.778373	0.582937		0.097472	0.609996	0.106238	0.188726			0.245672		0.573862				0.290498	0.303433	0.121128	0.386722	0.21342	0.657393	0.139242	0.763391	0.193006	0.758711	0.33808	0.347874	0.558606	0.640258		1.90785	1.36104	1.26567	1.83841	1.76137	1.04227	1.93025	1.61729	1.08553	2.92587	1.96443	3.82298	4.15515	1.30532		0.594082	0.377208		0.706005	0.451344
0.993425	0.674977		0.669096	0.148386	0.122592	0.166882			0.032122		0.531871				0.856084	0.693158	0.713546	0.446363	0.413782	0.565129	0.065287	0.670963	0.150982	0.851443	0.092179	0.110359	0.32738	0.261162		1.28097	1.3527	2.02598	1.08538	0.986143	1.10834	1.16017	1.39928	1.51006	2.70366	1.95235	1.31178	5.11292	2.82309		0.335666	0.757275		0.568834	0.264413
0.368886	0.077562		0.333841		0.125841	0.072719			0.757892		0.280733				0.824243	0.269062	0.115923	0.062234	0.662703	0.170538	0.22501	0.777932	0.188088	0.256033	0.376159	0.465597	0.46274	0.14209		1.50308	1.05275	1.42017	1.74261	2.16792	0.870102	0.919931	2.26517	1.35028	1.53533	0.859391	2.41691	6.32277	0.758904		0.160334	0.548395		0.125873	0.627347
0.371537	0.198778		0.211624		0.019863	0.1817			0.695926		0.410169				0.800531	0.08504	0.129208	0.080815	0.125289	0.289975	0.766137	0.590684	0.259743	0.139576	0.610509	0.564732	0.693279	0.179798		1.93399	1.23846	1.67484	2.32806	1.16829	0.945222	2.80714	1.09031	1.20617	4.21542	7.28268	2.8449	4.92099	1.11613		0.674793	0.675319		0.097472	0.30094
0.897274	0.58729		0.217223		0.077387	0.614481			0.33622		0.562227				0.10868	0.57182	0.85127	0.575904	0.657449	0.067678	0.256718	0.139901	0.353306	0.052203	0.546547	0.415913	0.528325	0.704482		1.3317	0.963931	1.73795	2.17107	1.12178	1.03253	0.941916	2.16892	2.1863	5.02662	7.06777	1.96267	3.73524	1.57823		0.044488	0.378685		0.333841	0.219179
0.358826	0.104551		0.562892		0.30491	0.291199			0.804056		0.580797				0.550443	0.566359	0.106266	0.133663	0.124192	0.543747	0.806423	0.513886	0.497105	0.374153	0.508125	0.397677	0.100041	0.044207		1.39617	0.804297	2.02186	2.42565	0.907201	0.953564	1.89057	2.02572	1.51485	4.0375	1.44686	2.0324	2.82486	1.39245		0.441133	0.082203		0.669096	0.148386
0.828203	0.094332		0.101088		0.261435	0.091284			0.774818		0.66753				0.92226	0.310659	0.892536	0.370935	0.267555	0.687504	0.082718	0.70105	0.608321	0.847107	0.659755	0.114786	0.130431	0.71828		1.69779	2.06772	2.41489	1.38533	1.36685	1.11991	1.436	1.45766	1.99901	4.94057	0.762305	3.39494	6.54347	2.92651		0.066332	0.862078		0.211624
0.71907	0.039697		0.256237		0.128079	0.376192			0.106885		0.090445				0.322435	0.151737	0.525073	0.121296	0.656633	0.741545	0.364002	0.027216	0.603031	0.631218	0.392982	0.02553	0.622771	0.723819		1.16937	0.89317	2.18568	2.3595	1.12916	0.845425	1.18791	1.31911	1.32827	3.77241	1.18576	2.92091	5.14061	1.44628		0.15977	0.733939		0.217223
0.298617	0.70516		0.489415		0.092891	0.319229			0.065615		0.23063				0.330375	0.156913	0.339189	0.042527	0.191243	0.621036	0.308796	0.424691	0.139248	0.861027	0.369971	0.109909	0.096726	0.072601		1.3996	1.10383	2.29027	1.68728	1.88817	1.11713	1.64922	1.27254	0.982634	2.35674	1.87376	2.55645	2.06333	2.46578		0.149306	0.82339		0.101088
0.821218	0.477406		0.717323		0.752744				0.736614						0.034685	0.693892	0.992243	0.670845	0.377663	0.615021	0.070392	0.259287	0.175459	0.105599	0.225878	0.652259	0.43364	0.630649		1.30472	1.08006	1.0723	1.91306	1.01341	2.20018	1.71912	1.12821	0.896771	3.52043	0.804759	3.60072	2.08687	2.18315		0.392938	0.239832		0.562892
0.924569	0.250401		0.663073		0.719259				0.083302						0.617338	0.274855	0.603163	0.193442	0.056558	0.544847	0.429774	0.583325	0.452461	0.576029	0.612236	0.436258	0.220319	0.114976		1.49253	0.793698	3.23689	2.88715	3.2208	1.9135	2.80036	2.44129	2.00487	3.58737	1.19438	2.54992	1.98441	0.884856		0.590597	0.171445		0.256237
0.087394	0.110863		0.524803		0.08775				0.223761						0.080647	0.273114	0.965555	0.161188	0.082733	0.416396	0.806102	0.762518	0.432559	0.216871	0.647147	0.181066	0.641382	0.357102		1.26604	0.982989	1.67166	3.61952	1.13686	1.33127	1.10302	1.58899	1.93195	1.78818	1.23902	1.61872	2.3875	1.92018		0.349735	0.395316		0.489415
0.195061	0.717126		0.134159		0.094168				0.564427						0.2246	0.571777	0.408742	0.158096	0.06018	0.153153	0.052237	0.487227	0.701849	0.286998	0.473226	0.501703	0.372808	0.09276		1.14811	2.44554	2.76329	3.05431	2.0231	1.82395	2.911	1.30415	1.07579	2.73998	0.987439	1.65745	2.71683	1.78862		0.173416	0.162703		0.663073
1.07047	0.367208		0.292089		0.665974				0.093822						0.702518	0.158391	0.702705	0.631993	0.136264	0.417773	0.631443	0.553475	0.720373	0.077368	0.666998	0.042841	0.692455	0.507411		1.3122	1.17595	2.6396	1.11239	2.46366	0.943601	2.37778	1.42864	1.66638	2.17378	0.751942	2.63246	2.42497	3.64018		0.509436	0.069096		0.260848
0.107712	0.132291		0.260848		0.725283				0.557082						0.214102	0.221608	0.056445	0.061391	0.231473	0.528591	0.659615	0.179276	0.708338	0.488878	0.29432	0.133584	0.6736	0.107678		2.44175	1.05758	1.6881	1.1067	1.19909	1.29919	1.80783	1.75758	1.81687	5.29241	1.52102	1.94977	1.10951	2.57304		0.184617	0.525091		0.249075
0.442043	0.776285		0.098635		0.520245				0.157136						0.619355	0.060482	0.507014	0.362583	0.210868	0.34856	0.55587	0.569393	0.226661	0.24481	0.339231	0.073212	0.253836	0.586843		1.34597	0.873195	3.83812	1.37576	2.26924	0.972896	1.65429	0.914712	1.51219	4.14666	1.70093	1.63023	2.2847	3.55237		0.059647	0.373343		0.134159
0.219203	0.142446		0.518513						0.215348						0.266708	0.696851	0.459268	0.039973	0.106278	0.312766	0.071963	0.739889	0.43373	0.703094	0.078858	0.423443	0.503232	0.338717		1.27255	1.43971	3.51421	1.57821	1.52356	1.88274	0.856002	1.77847	0.993311	1.74621	3.10051	1.84088	1.75261	1.97685		0.158164	0.665571		0.388321
0.63578	0.767294		0.284128						0.688151						0.37866	0.113038	0.57322	0.126462	0.10095	0.356861	0.761578	0.088132	0.324279	0.598441	0.596458	0.160976	0.585725	0.065494		1.31725	1.66437	2.33929	1.0019	1.50234	1.50194	0.94272	1.65386	0.91376	1.83878	2.01347	2.09473	2.62652	1.49004		0.233781	0.10016		0.524803
0.71117	0.097307		0.152352						0.596849						0.166471	0.791707	0.60888	0.675178	0.312002	0.621339	0.613645	0.439623	0.235066	0.454102	0.406868	0.079015	0.59293	0.364809		1.65298	2.23776	2.51629	2.24912	1.84136	1.41039	1.37666	1.44421	0.866973	2.20123	2.22084	2.64197	1.5587	2.22489		0.11572	0.66327		0.098635
0.499446	0.517993		0.31574						0.821686						0.599651	0.049479	0.136119	0.1034	0.422219	0.585101	0.747875	0.486896	0.40389	0.629389	0.630971	0.172858	0.385998	0.557391		2.26956	1.50116	3.88644	1.80408	1.04593	1.37619	2.66963	1.48284	1.28325	2.85314	0.884656	3.82554	2.54588	1.75608		0.193539	0.582937		0.518513
0.211597	0.534502		0.547688						0.139248						0.906595	0.552292	0.868961	0.426183	0.097032	0.75025	0.060946	0.716398	0.435459	0.606155	0.48262	0.111741	0.552976	0.601658		2.29035	1.38686	3.15632	2.04734	2.41175	2.4809	1.68558	1.17137	0.849827	2.83393	1.80226	2.24148	1.22764	2.43013		0.059479	0.870612		0.292089
0.790369	0.581142		0.318055						0.822704						0.637184	0.159704	0.349667	0.277329	0.451194	0.187229	0.66961	0.089208	0.346689	0.693298	0.691217	0.250014	0.438794	0.084693		1.66141	1.4772	4.11693	2.94549	1.4568	1.61421	1.83018	1.12505	1.58034	2.71716	0.728579	1.89826	2.51406	1.23566		0.492158	0.077562		0.284128
0.185311	0.134571		0.068236						0.752337						0.070648	0.494693	0.964849	0.071029	0.080423	0.290646	0.188844	0.620163	0.50653	0.129094	0.55034	0.257816	0.258022	0.150537		1.9331	1.28051	4.7913	0.916514	1.59101	1.47554	1.34784	0.877445	2.09735	2.93867	0.730235	1.69851	2.86131	1.7098		0.405104	0.198778		0.152352
0.480746	0.105092		0.645976						0.663512						0.047343	0.034154	0.811853	0.107691	0.615397	0.229192	0.12213		0.175572	0.040923	0.501541	0.218442	0.411643	0.102978		1.52908	1.49832	3.64022	3.51425	1.27233	1.55114	2.34353	1.73385	2.91698	4.24927	0.861507	1.25124	3.19286	1.32601		0.140457	0.58729		0.31574
0.389057	0.166351		0.210393						0.431271						0.68998	0.283738	0.346438	0.02817	0.314678	0.023974	0.822961		0.443982	0.635533	0.222176	0.534604	0.252197	0.359551		1.60968	1.04577	2.46532	1.35904	1.86314	1.2758	1.01271	1.64472	1.42696	3.49084	1.38366	2.07568	2.88585	1.9498		0.425092	0.104551		0.318055
0.890413	0.692589		0.348502						0.458376						0.635447	0.705118	0.678323	0.619016	0.191678	0.647805	0.411441		0.175852	0.294647	0.47894	0.139343	0.599633	0.166306		1.69678	1.60524	2.56537	2.85777	1.73392	1.01862	1.72017	1.66421	1.15625	4.82838	1.78588	2.36149	3.30074	1.93889		0.129865	0.094332		0.090479
0.402832	0.152605		0.378348						0.83957						0.092023	0.487052	0.072577	0.513105	0.108665	0.70108	0.260289		0.142658	0.075939	0.47001	0.55782	0.107349	0.245377		1.106	1.56278	2.94644	2.45212	1.67868	1.09225	2.00351	1.07674	1.77019	4.01633	1.33675	2.83968	2.19551	1.58933		0.068141	0.88048		0.068236
0.191388	0.143572		0.260006						0.143141						0.084549	0.376342	0.593312	0.121919	0.300171	0.42935	0.584916		0.726242	0.877454	0.619014	0.65338	0.673894	0.14701		1.80123	1.19037	3.27782	2.03093	1.85819	1.21045	1.92802	1.84481	1.59414	2.77927	1.49974	3.67847	1.40234	1.22577		0.228407	0.039697		0.210393
0.405104	0.318137		0.639942						0.289151						0.072992	0.151826	0.679067	0.335319	0.612276	0.609589	0.102508		0.39298	0.183568	0.609458	0.550434	0.129433	0.641703		1.41074	1.71767	2.51257	1.83714	1.12079	1.77166	2.04156	0.928926	1.7133	4.58139	3.20305	3.20143	3.10102	0.775773		0.290695	0.488684		0.348502
0.315017	0.392744		0.158417						0.214651						0.211777	0.487633	0.303965	0.136808	0.606224	0.58712	0.451529		0.668255	0.100641	0.610101	0.339	0.318469	0.211829		1.92103	1.49383	3.85998	1.5146	5.8755	1.08504	2.41269	2.83818	1.58909	1.51118	2.11012	2.62695	2.94949	1.66229		0.141453	0.534502		0.378348
0.958719	0.655772		0.083348						0.307436						0.216171	0.108881	0.926404	0.62092	0.089038	0.514226	0.511213		0.333514	0.633821	0.146552	0.103283	0.698284	0.180324		1.39904	2.1258	1.48404	1.50952	5.24898	0.79082	2.23916	1.9615	2.92781	2.85915	2.11384	2.55497	1.72687	1.54035		0.150296	0.581142		0.577428
0.142991	0.421714		0.608929						0.365322						0.799001	0.136457	0.094742	0.68906	0.644676	0.684539	0.261797		0.50438	0.716589	0.361076	0.086205	0.209871	0.129474		1.16313	1.01671	3.04246	2.26014	2.34489	1.3383	1.15547	0.982519	2.8109	1.75519	3.6054	1.97621	2.25204	1.3992		0.623409	0.859686		0.260006
0.195737	0.791775		0.177518						0.167131						0.753592	0.239789	0.111103	0.652975	0.490978	0.44192	0.573714		0.662281	0.569724	0.133033	0.279561	0.546652	0.526098		1.30876	1.0305	1.49686	1.44351	3.93129	1.23721	1.67209	1.30381	1.27552	2.55212	1.12237	2.51365	0.92937	2.19881		0.721381	0.110863		0.639942
0.920898	0.716399		0.162484						0.128917						0.375689	0.091129	0.493156	0.132058	0.238791	0.585915	0.071019		0.160323	0.851307	0.613139	0.404429	0.225754	0.617623		1.1259	1.50893	2.05291	0.73772	2.39602	1.15346	1.45423	1.89753	1.3245	2.18315	1.71224	2.17555	0.952306	1.17865		0.02158	0.549173		0.158417
0.067317	0.119241		0.494792						0.648737						0.993984	0.348955	0.178203	0.117583	0.217412	0.150509	0.319451		0.721714	0.112977	0.394393	0.055306	0.370035	0.348817		1.42697	1.20425	2.73806	1.18633	0.778726	1.5325	1.0199	1.78415	1.38246	2.21784	4.69507	2.2061	0.959329	1.74636		0.515789	0.132291		0.083348
0.146107	0.217224		0.509725						0.710249						0.089146	0.280974	0.653528	0.620203	0.043173	0.105984	0.479865		0.426118	0.419056	0.617855	0.466645	0.080933	0.549793		1.09169	1.25453	1.75482	0.767367	1.22907	0.950513	1.36424	0.93237	1.46734	4.41733	0.771229	1.61557	1.87923	1.6713		0.519965	0.142446		0.137129
0.094517	0.172296		0.561187						0.149833						0.360239	0.225665	0.756581	0.050177	0.085318	0.15409	0.534646		0.239197	0.092854	0.519154	0.287401	0.405942	0.203472		1.4422	2.04677	3.98351	0.769538	0.921089	1.20845	1.97693	1.45049	1.9372	4.09004	1.05923	1.12924	4.26717	2.30543		0.228862	0.152605		0.427035
0.722372	0.393688		0.14891						0.647598						0.844485	0.762993	0.277609	0.363897	0.072726	0.561783	0.085574		0.14824	0.041353	0.565541	0.071022	0.169106	0.434528		1.32657	1.41819	3.92737	1.38948	1.17519	1.07041	2.32023	2.50933	1.97236	4.52242	0.833478	3.33732	1.70286	2.06902		0.134428	0.318137		0.177518
0.079132	0.725909		0.260243						0.339518						0.849101	0.670841	0.05983	0.350853	0.029625	0.489727	0.060192		0.233969	0.190585	0.518042	0.414591	0.623287	0.244491		1.47421	0.923941	4.13158	2.0225	0.862647	0.960365	1.78879	0.878744	2.6428	2.92221	1.74473	0.916912	2.26872	1.10895		0.248541	0.815289		0.561187
0.126882	0.415567		0.684243						0.74355						0.467484	0.542749	0.791076	0.688057	0.36222	0.10936	0.280226		0.564996	0.386094	0.59375	0.541973	0.024637	0.405513		4.4838	6.63492	1.43091	1.27652	0.809999	3.10116	1.32101	0.911835	1.27454	3.47989	2.33428	2.19697	2.24009	2.82147		0.116009	0.097307		0.162484
0.906626	0.107403		0.156317						0.39309						0.365894	0.731675	0.828073	0.098746	0.464533	0.387362	0.161324		0.612013	0.860608	0.613082	0.435141	0.663773	0.521955		1.18471	7.3121	3.26583	1.366	0.840583	1.0534	2.02616	0.81848	0.914576	2.39517	0.717938	1.11471	4.76009	3.29511		0.18895	0.119241		0.494792
0.164042	0.209265		0.331669						0.803568						0.997179	0.637632	0.976806	0.252026	0.685855	0.755134	0.22937		0.437064	0.34447	0.167349	0.082809	0.171312	0.476963		1.23808	8.21176	1.89883	1.69908	1.92352	1.64448	1.88188	1.33073	0.939532	1.92434	0.725024	1.34076	1.86152	0.898019		0.043472	0.806378		0.14891
0.433433	0.311724		0.072874						0.814066						0.779599	0.087964	0.142224	0.204334	0.409417	0.506809	0.160101		0.327065	0.797787	0.578793	0.241227	0.553934	0.10799		1.15085	2.16187	2.16171	1.18573	2.71955	2.099	1.02685	2.10468	1.74096	3.25318	1.2989	1.98012	1.00683	1.83614		0.156409	0.217224		0.383913
1.04847	0.708017		0.255087						0.123203						0.873181	0.738863	0.61975	0.17235	0.474408	0.16029	0.091092		0.369082	0.759942	0.643763	0.527621	0.21218	0.718006		1.42369	1.47859	2.51747	2.69265	1.05794	0.953781	1.04174	2.20207	1.96787	2.57171	1.43832	3.20668	1.79566	2.60373		0.122942	0.477406		0.156317
0.200591	0.511247		0.629636						0.271287						0.623253	0.716356	0.906015	0.652802	0.634522	0.562025	0.76327		0.445707	0.215912	0.667315	0.64362	0.41694	0.269898		2.17377	1.93349	3.7461	1.06328	1.18133	2.60682	1.12396	1.04524	1.11991	1.19692	1.09892	2.92114	0.926867	3.84443		0.062587	0.415567		0.684243
0.77107	0.17963		0.245574						0.562631						0.919392	0.478212	0.883748	0.157226	0.647108	0.729654	0.183275		0.231474	0.071852	0.036588	0.515018	0.222293	0.450297		1.42071	1.06268	4.3371	1.12155	0.916582	2.41771	0.994938	0.925275	1.2093	2.32391	1.57925	1.91978	1.21848	0.985488		0.038974	0.134571		0.331669
0.369252	0.656996		0.5233						0.145069						0.496492	0.735837	0.942533	0.144706	0.126659	0.214467	0.742503		0.094142	0.746765	0.527588	0.617922	0.216375	0.690247		2.25069	1.00661	1.86909	0.763141	1.09596	2.5775	1.82111	2.37147	1.81534	2.74021	1.83277	1.13354	5.63836	1.08714		0.123818	0.105092		0.072874
0.082198	0.172167		0.425583						0.739636						0.09898	0.763846	0.182155	0.122893	0.362625	0.122274	0.520364		0.148116	0.390467	0.354299	0.075253	0.432245	0.50991		2.0389	0.80449	2.15735	2.30444	1.51746	0.901943	3.9542	1.91936	0.769343	1.2932	1.10177	2.40505	3.78436	1.80787		0.636272	0.166351		0.255087
0.13536	0.784557		0.477471						0.212396						0.924876	0.160878	0.07091	0.45121	0.237923	0.231373	0.492617		0.302819	0.132637	0.56568	0.549024	0.485391	0.113718		1.46317	2.69365	2.70505	0.988823	1.45245	2.30089	4.01508	1.40937	2.21469	1.00562	2.47007	1.0502	6.48472	4.73216		0.081456	0.143572		0.629636
0.594082	0.67357		0.345887						0.806819						0.926373	0.274282	0.87799	0.089413	0.177641	0.228907	0.275772		0.193246	0.358635	0.141467	0.530588	0.633783	0.238397		1.21322	2.23861	1.66524	1.67928	0.859087	0.937433	1.38566	0.922132	0.999078	0.916727	1.60451	3.38895	11.1913	1.85186		0.40008	0.392744		0.245574
1.021	0.114445		0.085707						0.237153						0.621644	0.069567	0.389405	0.521288	0.707478	0.092399	0.629132		0.189592	0.104009	0.562796	0.465098	0.456015	0.725525		1.28304	1.0823	2.38433	1.76193	0.963563	1.22185	2.56816	0.928333	1.00115	1.54528	1.35636	3.48047	4.31168	3.01167		0.413769	0.862065		0.5233
0.160334	0.115548		0.435377						0.090483						0.884399	0.143487	0.152665	0.596293	0.609629	0.628118	0.1319		0.450655	0.454303	0.220204	0.245859	0.592129	0.573866		1.72647	2.64223	2.8578	2.83135	1.80686	1.2652	2.28602	1.72358	1.20419	1.65508	1.34748	1.37772	5.78035	2.49284		0.197819	0.421714		0.425583
0.781634	0.771623		0.689636						0.641925						0.958494	0.354449	0.170983	0.572221	0.06946	0.712092	0.610693		0.506956	0.55038	0.302443	0.495685	0.574724	0.617657		1.12861	1.62319	4.09779	2.58534	1.35268	1.22989	1.93961	1.77885	1.46554	1.24213	1.97037	1.7691	4.78842	1.55264		0.309818	0.857021		0.477471
0.674793	0.5724		0.093603						0.171283						0.876388	0.613961	0.988899	0.220286	0.565837	0.136416	0.177461		0.368475	0.753188	0.279829	0.639652	0.208485	0.391155		1.22953	1.43408	2.85714	1.12752	1.25677	1.93136	0.963212	1.52725	2.05428	2.92227	1.60782	2.2496	4.07394	3.26757		0.172039	0.784557		0.345887
0.755648	0.629472		0.089738						0.81998						1.0156	0.218988	0.560098	0.114636	0.233248	0.550223	0.554539		0.104186	0.322207	0.511839	0.300555	0.244641	0.440459		2.27158	3.38898	2.74566	1.39801	2.11113	0.778408	1.23954	1.49484	2.87869	2.92235	1.38638	2.22022	10.1115	2.92449		0.171437	0.67357		0.085707
0.441133	0.413759		0.165349						0.371238						0.645947	0.692399	0.930993	0.553935	0.035779	0.085945	0.774273		0.465883	0.245259	0.150633	0.107583	0.523249	0.137049		1.45346	2.65198	1.87385	2.19936	1.12375	1.39069	1.36384	2.32747	4.2079	2.64502	1.58672	1.87164	4.99652	1.77014		0.151574	0.28278		0.435377
0.562883	0.040751		0.404878						0.7997						0.816521	0.42888	0.407909	0.610872	0.155541	0.453774	0.318777		0.417645	0.166361	0.399283	0.519215	0.243753	0.183744		1.6605	2.00282	2.763	2.47915	1.80616	0.902465	1.10236	1.87848	1.59015	3.20197	2.65401	1.71052	10.452	1.58947		0.427905	0.172296		0.093603
0.988686	0.426501		0.467038						0.205641						0.373137	0.120907	0.119193	0.682542	0.238092	0.187765	0.543975		0.689673	0.315163	0.182895	0.329922	0.073771	0.33591		1.65313	1.24006	2.3732	1.32731	2.41323	1.01839	1.53871	2.3823	1.39794	2.59299	1.41554	2.96588	4.20725	2.15078		0.070422	0.107403		0.089738
0.044488	0.782365		0.509899						0.682755						0.608819	0.739143	0.253669	0.289672	0.500318	0.124799	0.268655		0.487698	0.023562	0.089904	0.123278	0.140926	0.259242		1.65893	2.90541	1.14875	3.35601	1.30155	2.05847	1.47832	1.74113	0.934454	3.30054	1.96751	1.65561	8.60048	1.98776		0.654537	0.833708		0.165349
0.066332	0.276778		0.585269						0.4036						0.74335	0.741189	0.723958	0.716072	0.251931	0.759084	0.700131		0.407645	0.755114	0.22452	0.122064	0.226121	0.616725		1.77942	2.45056	2.39208	2.43557	1.32998	1.1194	0.960543	1.18019	1.35314	3.65115	0.937281	2.73212	8.71537	2.39255		0.126958	0.209265		0.220875
0.15977	0.703484		0.113424						0.308611						0.676481	0.606842	0.814565	0.672694	0.55534	0.233899	0.23098		0.134817	0.829939	0.21912	0.674678	0.133216	0.445503		2.0587	2.85184	2.53801	1.58801	0.802087	1.92987	1.39606	1.22471	1.02898	4.36207	2.25367	1.23139	4.66324	1.05362		0.563735	0.771623		0.404878
0.230962	0.228312		0.190565						0.788167						0.675531	0.636777	0.596601	0.532317	0.704197	0.628913	0.379054		0.208072	0.515336	0.52761	0.161335	0.418797	0.377985		1.6328	1.56085	2.29281	1.48406	0.827707	1.84329	1.98059	0.806564	1.11266	2.41239	1.64344	2.54753	3.9862	1.32069		0.508122	0.511247		0.509899
0.149306	0.190154		0.183191						0.113879						0.704632	0.47147	0.63073	0.08245	0.100931	0.62431	0.112817		0.378663	0.065389	0.401513	0.592437	0.324678	0.385228		1.29334	1.11736	2.95701	2.76062	1.14913	1.90887	0.981061	1.32731	0.900386	3.42599	1.32609	2.16753	4.09448	1.60556		0.226343	0.17963		0.113424
0.349735	0.140434		0.269968						0.037168						1.05318	0.096624	1.04239	0.172328	0.197201	0.593097	0.096991		0.158028	0.133847	0.688054	0.541128	0.511879	0.360593		1.33729	1.93814	2.80113	0.93027	1.71895	2.3965	0.909859	1.62061	2.28169	2.48012	1.56159	1.83847	10.1859	1.00377		0.049863	0.5724		0.585269
1.06591	0.425425		0.356341						0.665955						0.912654	0.359933	0.165956	0.139435	0.446883	0.559376	0.550995		0.399681	0.096603	0.36129	0.320757	0.447876	0.562596		1.2606	1.46635	2.37006	0.795407	2.24777	1.61572	1.00978	1.76386	1.72474	1.83553	2.35248	1.66848	1.39534	0.873182		0.259159	0.413759		0.190565
0.590597	0.221525		0.724706						0.397146						0.860622	0.350186	0.665126	0.135854	0.365398	0.405873	0.41914		0.147244	0.548351	0.530197	0.476272	0.219439	0.283886		2.32481	0.988082	2.1078	1.07316	1.26661	1.13048	1.26295	1.16242	1.47311	3.31128	0.879179	3.40838	5.98275	1.80718		0.18183	0.172167		0.183191
0.173416	0.534173		0.224717						0.250191						0.67869	0.517099	0.79742	0.090365	0.128805	0.143322	0.789123		0.31709	0.042464	0.453293	0.17761	0.10992	0.200035		1.40871	3.04979	2.36948	1.04464	1.37118	1.23957	1.77268	1.26017	1.19824	2.59348	1.36895	1.07785	0.70492	1.42021		0.096208	0.836219		0.437638
0.509436	0.758683		0.478184						0.085453						0.186824	0.776948	0.755066	0.209745	0.150258	0.104902	0.058939		0.155391	0.76663	0.326113	0.256829	0.540978	0.145849		1.70794	2.6437	2.73595	0.892116	1.49088	1.33798	2.0944	1.11567	0.895124	2.56666	1.78661	0.72054	1.10956	1.23533		0.610495	0.814435		0.269968
0.184617	0.404601		0.101347						0.390321						0.99211	0.140096	0.855224	0.110519	0.166571	0.732578	0.320794		0.201063	0.648593	0.088905	0.536745	0.627102	0.62746		1.4151	2.29916	2.81122	1.8671	1.8839	0.796362	2.1494	0.984574	0.901803	3.18119	2.19588	2.78807	2.04661	1.91371		0.167217	0.114445		0.356341
0.059647	0.256067		0.72591						0.721869						0.753458	0.2188	0.06298	0.635528	0.255955	0.668249	0.559479		0.204714	0.164998	0.254182	0.439123	0.105938	0.652216		3.44476	1.94888	2.60648	1.33742	1.46366	1.3287	1.99593	1.44844	2.18882	1.97393	3.01164	2.48144	2.56669	1.43791		0.118059	0.432437		0.724706
0.158164	0.720757		0.094458						0.336976						0.585415	0.265399	0.087298	0.694274	0.057266	0.476262	0.187744		0.293397	0.824512	0.044689	0.328611	0.45448	0.176698		2.88168	2.45394	1.26913	2.27193	2.55549	1.36487	1.53472	1.09635	1.03724	1.56301	2.0153	2.73553	1.78619	2.04487		0.236331	0.115548		0.224717
0.233781	0.132629		0.314309						0.125856						0.04792	0.085927	0.184244	0.303713	0.16407	0.539387	0.695472		0.236326	0.595907	0.50131	0.400265	0.163598	0.477928		1.5794	1.19588	1.72249	2.07223	0.988797	1.5489	3.08008	1.45122	2.70475	2.29773	2.03778	3.08895	2.11319	3.51523		0.664043	0.311724		0.478184
0.11572	0.675319		0.236645						0.287463						0.793997	0.126943	0.177329	0.341849	0.043738	0.631251	0.21631		0.612876	0.61166	0.374403	0.346294	0.108135	0.314149		2.02592	1.37495	1.77485	3.34268	1.67544	1.39708	2.00223	1.52884	1.59289	1.42216	0.759157	4.35735	1.96379	3.88209		0.190564	0.708017		0.101347
0.193539	0.378685		0.093937						0.868452						0.62823	0.139924	1.0046	0.62491	0.522088	0.523644	0.592392		0.572653	0.05989	0.577234	0.30257	0.505921	0.364295		1.21418	1.58847	2.72213	1.96019	2.53704	1.20229	1.77408	1.67802	2.46468	2.1724	0.725892	4.25686	1.67333	1.31218		0.178568	0.656996		0.72591
0.848824	0.119756		0.328152						0.876297						0.631565	0.459258	0.154378	0.136923	0.56791	0.687934	0.211272		0.199337	0.673788	0.486658	0.574036	0.160724	0.104309		1.8546	1.03369	1.3169	1.09048	1.70462	1.89596	2.20124	1.26905	0.87378	3.09283	1.58653	2.24015	1.55422	2.50859		0.216788	0.629472		0.094458
0.059479	0.710239		0.03996						0.177189						0.844431	0.332277	1.03801	0.645604	0.282728	0.67795	0.159149		0.306434	0.773306	0.585778	0.115594	0.401327	0.353817		1.45031	2.7444	2.04976	1.38344	2.32723	2.13746	2.33172	2.26402	0.772316	2.49137	0.822235	2.2263	2.463	2.82461			0.040751		0.651109
0.83559	0.141221		0.567319						0.708633						0.084967	0.507919	0.664427	0.274585	0.020564	0.731178	0.342377		0.273766	0.044985	0.482102	0.502188	0.408213	0.478927		1.45659	1.1625	1.89671	0.989167	1.81028	1.15941	2.34011	1.58047	1.46016	2.02431	1.95095	1.8941	2.32288	2.50192			0.426501		0.314309
0.492158	0.216478		0.14262						0.538876						0.529657	0.528798	0.515011	0.353264	0.293899	0.356052	0.564402		0.277689	0.093258	0.477988	0.241463	0.30298	0.421031		1.47922	0.913174	3.45642	1.62821	1.4376	0.765575	1.25403	1.058	0.886059	1.78775	1.54892	1.76698	1.40593	2.24447			0.276778		0.093937
0.228407	0.15177		0.278902						0.490655						0.81369	0.457076	0.919592	0.113003	0.62024	0.745278	0.205082		0.291742	0.547926	0.331742	0.159624	0.689021	0.420049		1.35417	1.36034	3.38158	1.60323	2.56734	0.943736	1.36107	2.30298	1.83593	3.94722	2.7147	1.05082	2.32935	1.60136			0.703484		0.328152
0.140457	0.180493		0.566138						0.152061						0.821245	0.301585	0.206667	0.180837	0.277291	0.18197	0.326211		0.724608	0.56636	0.145063	0.216792	0.396712	0.280079		1.4868	1.24681	3.2765	1.38708	1.20665	1.4126	1.04993	1.54224	2.42375	1.51537	1.21169	1.43169	1.68852	1.47495			0.190154		0.03996
0.129865	0.039997		0.12186						0.876959						0.16713	0.619852	0.499074	0.190172	0.151258	0.672248	0.344974		0.069524	0.823001	0.606639	0.55794	0.323577	0.328074		1.74891	0.802534	1.43074	2.2748	1.3125	1.59034	1.58395	0.843193	2.27823	1.86641	1.02877	1.86165	1.26408	1.79011			0.228312		0.14262
0.068141	0.659333		0.643532						0.723068						0.847009	0.482383	0.435624	0.153265	0.235251	0.589329	0.603962		0.544753	0.13781	0.524865	0.216572	0.164254	0.318382		1.19681	1.3763	2.69468	2.96419	2.67279	1.43084	1.90443	2.40241	0.992738	1.35362	1.15688	1.9854	0.966846	2.51476			0.140434		0.643532
0.425092	0.533912		0.039266						0.504776						0.147079	0.1009	0.247567	0.246543	0.095821	0.694873	0.519557		0.53976	0.409642	0.520792	0.399602	0.291857	0.313018		1.39031	1.10112	1.674	1.69997	1.73372	1.47065	1.99394	2.1921	1.15785	1.4897	1.2026	1.58226	1.86514	0.926262			0.095688		0.278902
0.796224	0.079205		0.24732						0.075501						0.050539	0.341585	0.827862	0.557751	0.21765	0.344587	0.077863		0.158791	0.316015	0.453393	0.102346	0.201841	0.352704		1.42098	0.89104	2.28059	3.83503	1.39225	1.8498	1.67368	1.36722	0.91363	1.05514	1.24579	2.65366	1.30358	0.909863			0.425425		0.567319
0.910166	0.538306		0.25124						0.253722						0.126271	0.244013	0.361827	0.631521	0.217683	0.744547	0.351757		0.075695	0.508878	0.223766	0.269336	0.554501	0.163536		1.77905	1.65058	3.37653	1.01734	3.25903	1.09886	1.08308	1.60444	1.21932	1.82548	2.49202	0.73684	3.1955	1.76822			0.221525		0.12186
0.959251	0.1726		0.260514						0.101469						1.07406	0.111739	1.03921	0.597427	0.0805	0.653163	0.041657		0.481024	0.269503	0.575727	0.128426	0.040873	0.400035		1.08509	1.45466	1.85065	2.29767	1.48725	1.16851	0.994569	1.13811	1.84073	2.37463	1.01521	0.92816	1.34147	1.9797			0.406713		0.039266
0.40008	0.132079		0.363525						0.818034						0.761169	0.624319	0.50052	0.702029	0.686106	0.024909	0.522779		0.677272	0.111086	0.247714	0.650851	0.172527	0.418224		1.68625	1.36566	2.34741	2.18465	2.09509	1.33285	1.09703	2.15544	1.4165	2.33144	1.26513	1.06878	2.44129	1.30555			0.659333		0.24732
0.844513	0.1922		0.345958						0.843513						0.231503	0.19937	0.415191	0.706005	0.151028	0.061267	0.135431		0.203942	0.162773	0.350744	0.088835	0.203429	0.226324		1.21488	2.0678	1.99075	1.20949	2.38909	1.35684	1.66216	1.25723	1.04962	1.63492	0.751467	2.01189	1.32381	4.15801			0.256067		0.25124
0.141453	0.489836		0.166006						0.073412						0.145828	0.473268	0.816781	0.027689	0.200566	0.717619	0.502037		0.090053	0.148875	0.518582	0.462828	0.209065	0.69785		1.16784	1.36494	2.44187	1.43322	1.94401	1.99094	2.9602	1.76673	1.22812	1.20319	0.892252	2.88558	2.0237	3.90343			0.720757		0.260514
1.00734	0.146553		0.607517						0.111502						0.099061	0.534216	0.088748	0.210208	0.373335	0.658293	0.751092		0.470637	0.241061	0.469849	0.307799	0.32807	0.47411		2.20531	1.82257	2.54757	3.75722	3.5319	1.04826	1.29747	1.39615	1.86561	4.20333	1.36492	1.61491	2.13084	1.41245			0.132629		0.363525
0.290695	0.617591		0.628408						0.852132						0.406761	0.123254	0.288988	0.390856	0.704075	0.737851	0.081501		0.52856	0.649866	0.481305	0.634924	0.687947	0.369122		1.4128	1.17303	1.08425	3.13591	1.84739	1.27983	1.52563	2.29788	1.2219	4.55806	0.715625	2.61686	1.41271	1.07526			0.759366		0.345958
0.150296	0.525971		0.237469						0.087051						0.64553	0.69977	0.755627	0.093232	0.183276	0.163938	0.530736		0.536535	0.57301	0.567295	0.242974	0.554085	0.108217		1.3322	1.53288	3.69054	3.31074	1.00775	1.50793	1.76163	1.87662	1.25987	0.885854	1.07171	1.40839	1.40611	2.68544			0.566653		0.166006
0.18895	0.686184		0.404431						0.278395						0.038403	0.377062	0.542306	0.143931	0.257418	0.635159	0.201181		0.215273	0.144498	0.200715	0.515494	0.331934	0.668887		2.05804	1.68123	1.10877	3.82707	1.45864	1.67601	1.7072	1.5852	1.20911	2.8012	2.20773	2.66533	0.848926	2.59339			0.119756		0.422995
0.02158	0.504217		0.616894						0.055303						0.105442	0.383339	0.142133	0.208459	0.555539	0.381942	0.765772		0.249308	0.875543	0.15139	0.078934	0.368551	0.482695		1.79182	1.3769	1.75146	4.35939	1.27265	0.768221	1.9157	1.74634	2.15923	1.06154	1.47709	1.99991	1.45426	2.89196			0.141221		0.607517
0.515789	0.05447		0.352267						0.083956						0.616362	0.107913	0.448761	0.249075	0.155253	0.16911	0.81008		0.292915	0.783419	0.448627	0.583894	0.630301	0.657812		1.36567	3.7946	2.67085	1.78089	2.63127	1.35832	1.15594	1.28908	1.82706	1.64757	1.99462	0.903559	1.11839	1.52297			0.216478		0.237469
0.248541	0.219705		0.646961						0.232861						0.735564	0.550415	0.964847	0.465322	0.685692	0.639898	0.084647		0.392239	0.067173	0.531168	0.577199	0.336307	0.70583		2.13038	2.43846	4.47063	1.32231	1.18313	1.42269	0.919805	1.74858	1.68998	2.60409	1.61078	1.63545	1.15145	1.90712			0.15177		0.547688
0.903542	0.547474		0.48788						0.08429						0.783258	0.169053	1.03905	0.388321	0.14592	0.098247	0.147597		0.631574	0.865067	0.435151	0.506178	0.182401	0.117085		1.49839	2.28842	2.37798	2.9837	0.856205	1.73535	1.10963	1.13597	1.45842	1.65128	3.63651	2.1324	1.31088	1.62145			0.856174		0.404431
0.228862	0.216692		0.086429						0.706317						0.375152	0.079343	0.968019	0.680965	0.250907	0.753107	0.382454		0.409617	0.358081	0.355018	0.138598	0.30454	0.089023		1.84959	2.29273	2.77436	1.94485	1.30309	1.05098	1.15376	2.11023	1.50218	1.33786	0.877991	1.23775	1.53649	1.82325			0.180493		0.616894
0.134428	0.156077		0.078136						0.430909						0.705048	0.070924	0.921687	0.218983	0.198222	0.669292	0.464115		0.264262	0.078838	0.116059	0.359234	0.676647	0.520361		1.92091	3.5872	1.65109	2.23899	1.44211	0.817064	1.03593	1.47414	1.52959	3.31595	2.27364	1.35236	0.964231	1.54524			0.525971		0.646961
0.116009	0.437686		0.205017						0.290625						0.69319	0.154131	0.758061	0.204778	0.318778	0.613205	0.160183		0.340849	0.148847	0.465857	0.042794	0.369701	0.131211		1.77296	1.38309	1.70091	3.24741	0.891511	1.22571	1.18888	1.12136	1.25198	2.25845	2.60896	1.99049	2.33253	1.12419			0.686184		0.48788
0.043472	0.144263		0.117087						0.476761						0.65727	0.636714	0.585407	0.72307	0.318797	0.318635	0.323517		0.620484	0.44773	0.478232	0.48693	0.466668	0.207141		1.26377	4.23118	3.1356	3.45396	1.02075	1.32316	2.22621	1.05816	1.03461	1.79989	1.45131	1.09281	1.89994	2.85492			0.534173		0.086429
0.709241	0.386528		0.077344						0.639737						0.622148	0.763859	0.135359	0.535884	0.685898	0.284493	0.196781		0.165314	0.193538	0.694401	0.231881	0.102832	0.158768		2.37064	0.870612	2.67319	3.27065	1.49417	1.83961	1.18846	1.39172	2.42608	1.96181	1.71499	1.17846	1.01927	2.53169			0.039997		0.078136
0.156409	0.042994		0.156058						0.147838						0.478939	0.51821	0.133249	0.68919	0.223018	0.140606	0.812134		0.121668	0.215528	0.625471	0.139791	0.519903	0.32765		1.39129	0.962528	2.74759	2.90355	1.0788	1.90006	1.58639	0.85343	1.12877	3.75048	2.75265	1.99978	0.831353	1.94235			0.533912		0.205017
0.122942	0.512866		0.35299						0.486354						0.514031	0.635798	0.355356	0.039992	0.379141	0.466725	0.215022		0.124079	0.785989	0.027656	0.585833		0.167231		1.69195	0.806641	1.15251	2.6192	1.48712	1.35453	1.04892	2.56812	1.90617	3.16148	0.779471	1.04798	1.32702	2.58896			0.079205		0.117087
1.05313	0.128329		0.167788						0.040482						0.405807	0.207797	0.81268	0.266321	0.423077	0.553577	0.143017		0.524767	0.161718	0.663951	0.118347		0.468342		1.33578	1.67304	1.72732	1.49818	0.967763	1.84955	1.25849	1.69207	1.17122	3.01189	1.45477	1.35622	1.27912	2.76064			0.538306		0.352267
0.89953	0.726561		0.696526						0.341932						0.634269	0.135364	0.753512	0.102782	0.113626	0.735174	0.712818		0.570969	0.503031	0.480368	0.144383		0.480711		1.2154	0.97304	1.52876	2.36767	2.89712	1.79548	0.945332	1.40322	1.78166	3.3983	1.96765	2.29784	1.84302	2.82472			0.816254		0.077344
0.062587	0.054774		0.143661						0.446246						0.10511	0.746049	0.921293	0.429471	0.208357	0.187976	0.151611		0.578012	0.62323	0.14447	0.461882		0.221519		1.13486	1.03315	2.48848	2.59592	1.67055	1.67419	1.52523	1.80941	0.814589	3.42671	1.54615	1.8618	1.47376	2.89162			0.1726		0.696526
0.038974	0.41957		0.089148						0.846405						0.51633	0.257367	0.581632	0.072634	0.347366	0.673494	0.33359		0.369699	0.144767	0.604239	0.183709		0.624303		1.91465	1.15677	1.0779	1.57049	1.38242	1.27925	1.15812	1.89212	0.782809	2.56313	0.793568	2.0251	2.25256	1.51027			0.132079		0.156058
0.95222	0.105653		0.128349						0.829222						0.518363	0.109066	0.170086	0.405087	0.440341	0.454188	0.250404		0.353122	0.085066	0.65626	0.557553		0.561453		1.20546	1.52228	3.10722	1.94826	1.75247	2.09131	1.86064	1.02833	1.40344	2.57606	0.761441	1.92865	1.72196	2.01921			0.1922		0.523926
0.123818	0.248021		0.587916						0.11812						0.150361	0.113766	0.844384	0.50507	0.155608	0.544279	0.045041		0.246408	0.193614	0.262489	0.038466		0.511284		1.18299	1.93685	2.09925	4.42608	2.70758	1.85067	1.10022	0.950354	1.63043	1.4947	1.72158	2.53755	1.28033	1.46417			0.437686		0.35299
0.636272	0.180307		0.427035						0.309806						1.0704	0.110816	0.936446	0.622328	0.497973	0.478953	0.088573		0.426252	0.099494	0.592415	0.503709		0.509814		1.15963	1.2175	3.08848	2.46732	1.23556	1.68637	1.03663	2.82842	1.00484	2.63844	0.808795	1.82513	1.61075	2.61825			0.146553		0.167788
0.081456	0.137392		0.257707						0.636485						0.076921	0.683702	0.850729	0.050007	0.134311	0.672609	0.05756		0.372728	0.335711	0.173959	0.095448		0.687455		1.47014	1.60824	1.97027	2.34462	1.99848	1.51594	1.15793	1.43783	1.36506	3.50305	1.28761	1.00843	1.75621	2.16732			0.617591		0.143661
0.930598	0.287625		0.25679						0.095791						0.489679	0.651305	0.135758	0.644074	0.080553	0.569547	0.121539		0.566896	0.412852	0.209647	0.569429		0.319729		1.20596	1.05913	3.88162	1.40778	1.80451	1.82124	1.59844	2.55512	1.58193	2.64944	0.799171	0.76029	1.00732	2.3432			0.504217		0.089148
0.171437	0.194147		0.383913						0.473718						0.728	0.230994	0.603986	0.682366	0.513967	0.731547	0.141577		0.301944	0.087402	0.653232	0.233806		0.206693		1.17297	0.92928	1.16556	2.85545	1.09733	0.892914	1.75978	1.61588	1.09233	1.92622	1.92506	3.15741	1.5561	1.56217			0.695152		0.128349
0.413769	0.055805		0.371406						0.101905						1.06372	0.051636	0.143576	0.137129	0.198852	0.53259	0.748202		0.735436	0.569406	0.541516	0.370479		0.655241		1.18572	1.3648	2.64367	1.21038	2.30667	1.09094	1.70985	0.937763	1.5524	2.02778	0.715067	1.30232	2.23349	2.18101			0.05447		0.587916
0.552842	0.204179		0.251802						0.848982						0.502047	0.038714	0.115722	0.127469	0.552674	0.181893	0.344526		0.597153	0.866271	0.377774	0.111197		0.720919		1.3932	1.61734	4.96021	0.740411	6.32262	2.02517	1.7808	1.73544	1.56921	3.0276	1.04156	2.41647	0.712488	3.17203			0.219705		0.257707
0.197819	0.172081		0.464246						0.465977						0.744598	0.022335	0.654862	0.094627	0.092645	0.155782	0.317245		0.565042	0.099272	0.31777	0.200296		0.123033		1.36227	1.51382	3.14309	1.6914	1.62555	1.05864	1.60429	1.13345	1.30988	1.8657	0.972914	1.68071	5.34048	1.85144			0.547474		0.720708
0.172039	0.036062		0.383634						0.012761						0.075394	0.584399	0.198013	0.271016	0.106481	0.248093	0.152927		0.417005	0.67518	0.265196	0.610971		0.15115		1.41216	1.42194	2.00196	1.77352	1.45607	1.01742	1.12023	1.01008	1.10019	1.33588	1.3723	2.68519	1.23895	1.9727			0.216692		0.677648
0.151574	0.09054		0.151284						0.093455						0.594655	0.722142	0.763531	0.177271	0.06871	0.216492	0.494638		0.253556	0.542097	0.153073	0.442546		0.147471		1.69274	0.878441	2.98522	2.21502	2.04735	1.01106	1.35912	1.90413	3.07574	1.82647	2.23531	1.5086	1.56479	3.23555			0.156077		0.260243
0.309818	0.177077		0.617439						0.606302						0.825363	0.692619	0.256823	0.482498	0.166425	0.333514	0.368483		0.273105	0.828428	0.51752	0.21451		0.726115		1.23928	0.965068	3.40163	2.96015	2.00215	1.81874	1.89931	1.79971	0.862418	1.14518	2.18443	0.998941	1.26381	2.38622			0.489836		0.25679
0.427905	0.116608		0.104965						0.058673						0.97043	0.401642	0.695524	0.593734	0.084715	0.690593	0.763425		0.107061	0.250662	0.054356	0.538604		0.199029		1.46378	0.876651	2.51658	2.42845	0.829746	0.78099	1.46664	1.3251	2.29575	1.57389	1.81107	2.96976	0.768466	1.61448			0.144263		0.371406
0.965559	0.130689		0.077746						0.115044						1.06108	0.084832	0.063047	0.542346	0.394153	0.745032	0.355132		0.285514	0.279975	0.581579	0.177709		0.611878		1.09074	1.80221	2.01754	3.61525	1.53984	1.62799	0.862961	1.0225	1.47605	1.38219	1.94046	1.34396	1.77129	1.76323			0.826689		0.604846
0.623409	0.366843		0.193165						0.740463						0.883354	0.0869	0.140938	0.685502	0.175406	0.699989	0.208894		0.314125	0.091316	0.382282	0.056956		0.539738		1.7229	1.17004	2.62612	3.5162	1.21732	2.10787	1.73259	2.32823	1.83124	1.25933	1.08261	4.00023	1.05816	2.50052			0.868212		0.251802
0.654537	0.671935		0.136313						0.060587						0.499701	0.472139	0.076258	0.368171	0.128197	0.108331	0.807038		0.14623	0.727557	0.377966	0.069918		0.317939		1.1625	1.11707	2.38497	3.21864	2.41779	1.10953	1.54609	0.969972	1.14626	5.10564	1.25243	1.58141	1.13799	1.82434			0.769305		0.37018
0.070422	0.707168		0.662602						0.611838						0.384618	0.433827	0.77713	0.7267	0.105806	0.105676	0.31649		0.667796	0.819794	0.280482	0.560537		0.471005		1.49128	1.29206	1.61366	2.36836	2.58652	1.24614	2.37089	0.91687	1.30445	1.38376	1.57518	1.48324	1.73832	2.07575			0.792413		0.383634
0.721381	0.195396		0.09062						0.18537						1.07198	0.200147	0.104389	0.18211	0.682658	0.103235	0.051816		0.205719	0.317737	0.695979	0.347886		0.125616		1.52427	1.54438	1.68079	2.41717	2.98495	0.986031	0.877793	1.1425	2.0779	3.45537	2.6507	0.890986	0.99536	1.8806			0.386528		0.151284
0.91901	0.560511		0.324874						0.405531						0.69483	0.708838	0.934606	0.091042	0.408621	0.431992	0.592388		0.591955	0.29085	0.655546	0.255554		0.210082		1.39738	1.46004	4.40498	1.92937	3.80458	2.33807	2.16242	1.63157	2.46118	2.87426	1.47911	0.713872	1.00303	1.3036			0.042994		0.104965
0.978541	0.339973		0.162708						0.324189						0.5415	0.342322	0.161996	0.144397	0.390833	0.564793	0.387898		0.120491	0.728811	0.156448	0.143339		0.417292		1.61788	1.23858	1.7293	2.76862	2.08862	1.92042	1.15798	1.15869	2.42248	1.85287	1.32786	3.33514	1.13396	2.54491			0.512866		0.077746
0.997295	0.217428		0.220875						0.430438						0.092654	0.09628	0.428874	0.060728	0.579213	0.643727	0.08595		0.35509	0.101664	0.360476	0.343631		0.448334		1.1333	1.19087	2.26259	3.02502	2.68476	0.790629	0.914563	2.63533	1.95259	0.934484	1.76927	1.41545	1.43904	0.741787			0.128329		0.193165
0.126958	0.218162		0.11392						0.818041						0.476404	0.057423	0.201372	0.193521	0.326176	0.116856	0.678383		0.705727	0.483205	0.584984	0.41614		0.342972		1.19383	0.854065	2.16244	4.78531	1.16052	1.43967	1.45327	3.3919	2.12611	2.33056	0.968807	0.917134	0.920277	2.03971			0.726561		0.136313
0.92604	0.128786		0.133152						0.146795						0.200127	0.773783	0.421202	0.35551	0.16706	0.093167	0.162996		0.30125	0.718101	0.097398	0.470027		0.189989		1.17084	1.19053	3.51601	2.46043	2.09132	0.962016	1.86411	2.16679	1.48557	2.21139	0.708399	1.16166	2.51106	1.94546			0.054774		0.662602
0.563735	0.284071		0.437638						0.403089						0.957633	0.073455	0.941163	0.361749	0.169268	0.532876	0.805408		0.396874	0.537525	0.243357	0.602124		0.511087		1.38328	1.18398	3.55583	5.06475	2.68784	1.49196	1.61022	1.18288	3.07271	3.74821	0.819713	2.48331	1.35316	1.65335			0.882147		0.09062
1.0453	0.147071		0.634946						0.847267						0.750491	0.066946	0.208571	0.533272	0.045251	0.651785	0.278249		0.688876	0.234775	0.446417	0.610535		0.130951		1.65284	1.696	1.16362	3.94679	2.17234	1.03586	1.68145	1.43256	2.23463	7.02072	1.55527	2.13287	0.863123	2.81711			0.503077		0.324874
0.508122	0.706292		0.145574						0.164092						0.161438	0.757598	1.00776	0.147992	0.453403	0.097685	0.622097		0.23515	0.172769	0.652341	0.157299		0.577171		1.11892	2.08821	1.39689	3.13711	1.58396	1.63059	1.54293	2.98116	1.51139	5.82583	0.904017	2.81715	2.29563	2.04193			0.41957		0.162708
0.226343	0.583249		0.656038						0.77146						0.091061	0.131538	0.233294	0.297952	0.158667	0.671611	0.253682		0.581965	0.511898	0.593979	0.26048		0.62079		1.12003	1.48449	2.12209	1.72909	2.66589	1.06447	2.05698	1.56576	2.13431	3.95357	0.877697	0.696223	2.51909	2.25632			0.105653		0.689636
0.049863	0.683991		0.204578						0.757626						0.335126	0.100663	0.139411	0.392338	0.34261	0.682266	0.112263		0.401573	0.385042	0.436655	0.54733		0.543862		1.58791	0.953445	1.69551	2.32353	2.78021	1.29987	1.00249	1.88286	2.11903	5.53792	2.09109	1.29173	1.37742	2.4231			0.877518		0.11392
1.04163	0.785871		0.149589						0.429833						0.766011	0.335139	0.743944	0.147178	0.627303	0.514679	0.595929		0.729642	0.107445	0.38499	0.515234		0.356931		1.20556	0.91262	2.44495	1.89894	2.50217	1.73347	0.878093	1.51177	0.848199	6.85596	1.12533	2.51627	1.45148	2.10933			0.180307		0.133152
0.259159	0.471648		0.048356						0.253002						0.209571	0.101128	0.164854	0.07121	0.663714	0.09361	0.584674		0.271585	0.398892	0.078901	0.0801		0.556461		1.31836	1.12849	2.23723	1.23836	0.830624	1.17718	0.884977	1.34326	1.43874	4.05841	1.07254	1.5772	4.0288	1.98846			0.864217		0.109344
0.927893	0.175522		0.54514						0.622451						0.134917	0.130251	0.315435	0.67196	0.225337	0.501844	0.520433		0.417773	0.160143	0.485137	0.426935		0.249366		1.48252	1.01948	2.28048	1.1605	3.46936	1.15545	1.43618	2.50632	4.1434	3.78843	0.963291	1.47006	1.31711	1.89274			0.137392		0.145574
0.775898	0.634665		0.205893						0.111156						0.775952	0.152675	0.280762	0.322574	0.005434	0.672575	0.191342		0.21801	0.094174	0.433694	0.355689		0.180548		1.28541	1.20753	2.19914	1.02405	1.74651	1.7409	1.35854	2.03367	3.88434	1.12435	2.61665	1.92964	0.966724	2.49276			0.248021		0.656038
0.236331	0.691762		0.207412						0.795374						0.723612	0.784276	0.961633	0.16393	0.36467	0.122243	0.203062		0.390672	0.404123	0.502756	0.559319		0.490757		1.28919	1.19812	2.04475	2.85415	2.07838	1.54375	1.27945	1.91261	1.79799	3.7296	0.938152	1.987	1.41509	1.21941			0.194147		0.204578
1.00095	0.086525		0.643807						0.852794						0.954666	0.281996	0.987515	0.538984	0.488224	0.389582	0.207312		0.411504	0.453283	0.663594	0.140347		0.339439		1.4919	0.88048	2.33405	3.79953	3.42972	1.40505	1.00597	1.83401	1.63678	3.76324	0.94008	1.61669	2.6282	3.23058			0.366843		0.149589
0.664043	0.122755		0.312571						0.802569						0.065461	0.096213	0.083932	0.149669	0.122739	0.661031	0.700895		0.737339	0.725471	0.448356	0.652284		0.376553		1.09234	1.08572	2.27397	1.61755	1.34389	1.04573	1.26942	1.27459	1.71213	3.15713	1.45932	2.03251	1.77868	1.781			0.055805		0.048356
0.18183	0.108597		0.280716						0.789314						0.211065	0.424431	0.866483	0.661546	0.201514	0.703972	0.525538		0.339212	0.158411	0.186732	0.476744		0.530601		1.14064	1.55693	3.15438	2.38241	2.75769	1.78226	1.23413	2.34005	1.67379	3.70859	1.95239	1.70353	1.40373	1.50502			0.204179		0.205893
0.776812	0.719177		0.061021						0.68742						0.989406	0.077581	0.122963	0.180333	0.544899	0.537471	0.41728		0.089156	0.424262	0.397157	0.634487		0.436092		1.47894	1.22202	1.6053	1.42307	2.86102	0.84541	1.41914	1.34903	1.45403	2.77369	2.52661	1.50742	1.8881	2.09247			0.172081		0.723893
0.096208	0.400676		0.585573						0.204784						0.869856	0.532848	0.603934	0.04888	0.132838	0.459351	0.6286		0.607398	0.691872	0.15602	0.451215		0.074905		1.62631	1.16315	2.6892	2.10046	2.74581	1.08249	1.14717	2.438	1.5395	2.14482	1.22377	0.8502	1.45666	1.36176			0.287625		0.207412
0.974043	0.15047		0.303597						0.723948						0.149413	0.413445	0.337437	0.08072	0.591102	0.321024	0.459811		0.298225	0.73657	0.308123	0.416137		0.444878		1.49167	1.1757	2.57078	2.15165	3.95573	1.15219	1.04641	2.80024	1.89801	3.35748	1.4071	2.48901	1.30575	1.16855			0.036062		0.643807
0.167217	0.059505		0.523926						0.212164						1.02279	0.094507	0.634349	0.396873	0.554041	0.107503	0.203638		0.418339	0.690063	0.479926	0.568478		0.698242		1.69007	1.76485	2.34006	2.52744	1.00301	1.33317	2.15083	1.67237	2.0367	4.27094	2.55857	0.748584	1.59187	1.20217			0.09054		0.312571
0.216788	0.739516		0.497797						0.192562						0.703907	0.133026	0.454845	0.202475	0.436394	0.112092	0.153825		0.050559	0.737028	0.629982	0.518423		0.605371		1.19267	0.881848	2.22974	1.09293	2.49797	0.794046	1.8439	1.59604	1.67181	4.23864	0.802186	1.66101	1.02729	0.860069			0.177077		0.280716
0.118059	0.071571		0.106851						0.568427						0.505756	0.409023	0.755614	0.076774	0.569581	0.634924	0.80977		0.357793	0.393891	0.489599	0.401248		0.205832		2.01325	0.901071	1.22202	1.99698	2.75672	1.57328	2.02126	2.58592	1.34489	1.64484	0.838516	1.169	1.56527	1.98383			0.116608		0.061021
0.946537	0.040326		0.230397						0.625007						0.375249	0.617001	0.309254	0.087487	0.22845	0.727543	0.734411		0.651301	0.27275	0.671966	0.392247		0.482352		1.69025	0.955914	2.96157	1.07656	3.27292	1.7204	3.61763	1.62378	1.63271	5.26814	1.2831	1.76361	0.99938	1.26216			0.130689		0.585573
0.901771	0.058879		0.043649						0.522291						0.757891	0.47534	0.293861	0.256236	0.21646	0.327828	0.143309		0.216086	0.095379	0.628606	0.020273		0.518596		1.08871	1.14157	3.13037	4.38152	3.03218	0.88284	2.47593	1.1423	0.941789	3.81115	1.70442	1.57295	1.6733	0.812548			0.671935		0.303597
0.190564	0.540799		0.500974						0.654541						0.525671	0.117316	0.155769	0.165746	0.219587	0.554282	0.14222		0.24009	0.084751	0.113612	0.386181		0.200609		1.32224	1.16195	1.32722	2.7892	1.44056	0.867244	1.04352	2.35507	2.81747	5.13282	1.35662	1.3944	1.42806	1.36971			0.339973		0.106851
1.05338	0.133739		0.346977						0.298655						0.512901	0.786375	0.970513	0.276507	0.088914	0.721229	0.586914		0.173632	0.870167	0.346965	0.064672		0.679165		1.4089	0.813532	1.64139	2.24646	1.93227	2.23795	1.20858	1.78358	2.08854	6.4551	1.03911	1.33125	1.01839	1.50988			0.707168		0.230397
0.178568	0.202665		0.391258						0.537065						0.741157	0.486671	0.87386	0.530656	0.605257	0.553145	0.681418		0.54255	0.108346	0.263029	0.095901		0.562174		1.41185	1.69113	1.43365	3.11098	1.23583	0.84932	1.54135	1.59114	2.73034	4.44231	0.869335	1.65886	1.37948	1.90153			0.195396		0.043649
	0.776975		0.096345						0.180828						1.06099	0.413828	0.216976	0.498	0.410835	0.747009	0.326312		0.357346	0.07416	0.412454	0.061404		0.616584		2.2745	1.37541	1.0924	3.61339	1.28447	0.963624	2.78315	1.28647	2.12404	0.950137	0.709761	2.72529	1.4404	1.14148			0.217428		0.26371
	0.734392		0.26371						0.159166						0.961213	0.698595	1.05391	0.18543	0.143419	0.499642	0.757917		0.452989	0.814018	0.074278	0.188612		0.132228		1.45774	0.840785	2.34767	1.98333	0.934551	0.946739	1.19759	1.98032	1.97594	5.30775	1.10241	2.27395	1.08943	0.810232			0.560511		0.500974
	0.027588		0.702889						0.859564						0.911348	0.655801	0.142643	0.137642	0.446617	0.763445	0.13064		0.230058	0.824254	0.679433	0.645525		0.10617		1.43537	0.919258	1.73361	2.6461	1.43028	1.82332	2.58317	1.74691	1.38909	1.33716	1.83073	1.76739	1.20593	1.74239			0.762822		0.49623
	0.432437		0.49623						0.110157						0.156296	0.085362	0.911094	0.194202	0.244602	0.753256	0.590189		0.221709	0.881171	0.079264	0.636945		0.097157		2.14193	2.71574	2.13379	3.19962	1.19292	1.95986	2.35582	0.915872	1.44078	4.9139	2.22523	0.787693	0.831789	2.1602			0.218162		0.391258
	0.518622		0.424858						0.127741						0.68641	0.303222	0.041013	0.38129	0.439896	0.055369	0.235246		0.2939	0.596592	0.598624	0.309746		0.547555		1.40761	3.22501	2.98132	0.993981	1.43825	1.56697	1.03358	1.62262	1.06866	2.03795	2.60012	1.03014	1.46106	2.66909			0.128786		0.725155
	0.225479		0.105324						0.750188						0.423501	0.446939	0.27442	0.650149	0.250071	0.690652	0.201828		0.270906	0.056526	0.29344	0.653202		0.314364		1.90518	1.34597	1.20859	1.15784	1.14799	1.85233	0.959154	2.46419	1.18978	3.57656	1.58371	2.03132	1.59649	3.19245			0.284071		0.497797
	0.049318		0.108005						0.129727						0.474613	0.34926	0.186889	0.162456	0.578044	0.131857	0.477303		0.198179	0.406494	0.333624	0.431504		0.624407		1.53694	0.826623	3.43825	1.57202	1.34147	1.55356	1.23897	1.15982	1.34723	3.16849	1.28186	1.23341	1.58522	3.58926			0.147071		0.424858
	0.286127		0.663725						0.796093						0.701959	0.325601	0.72857	0.07921	0.154305	0.056647	0.46914		0.250167	0.820846	0.237512	0.296556		0.198641		1.28789	1.35596	4.42554	2.78325	1.93863	1.51747	1.08761	1.92177	1.93866	2.83306	1.92749	2.45518	1.26793	2.38078			0.583249		0.096345
	0.104663		0.672332						0.053237						0.452376	0.133736	0.959503	0.254106	0.658365	0.577669	0.722331		0.421334	0.843273	0.345347	0.606173		0.127382		1.82222	1.90239	3.30691	3.14868	1.38118	1.38946	1.50774	3.04065	1.59021	4.73821	1.34498	1.19825	1.10931	1.07518			0.787705		0.346977
	0.195706		0.10576						0.369234						0.131595	0.076773	0.226339	0.612718	0.59715	0.346016	0.680061		0.370449	0.19729	0.466437	0.118409		0.182478		1.12451	3.57549	3.67201	2.18291	0.939838	1.3836	1.14395	1.38983	1.64999	4.41881	2.09356	1.69191	2.76892	3.1397			0.785871		0.105324
	0.475933		0.589813						0.172127						0.736639	0.105874	1.01437	0.137894	0.699964	0.143585	0.785121		0.53955	0.11898	0.629726	0.183978		0.342654		1.71896	1.76408	2.58382	3.28269	1.85476	1.34948	1.24861	2.00249	0.747468	5.01719	3.93232	0.908436	3.48468	2.51034			0.175522		0.663725
	0.644984		0.37018						0.495255						0.131571	0.519364	0.371363	0.704045	0.246396	0.503988	0.050315		0.108827	0.538985	0.113405	0.243662		0.512392		1.51083	2.62068	3.95978	2.16981	1.25501	1.3278	0.982023	1.26417	1.09721	4.00915	1.2533	1.60994	2.32951	2.01045			0.691762		0.702889
	0.363788		0.144699						0.14105						0.612799	0.28945	0.848033	0.312734	0.1401	0.36327	0.807105		0.600745	0.615329	0.304283	0.156485		0.454154		2.14889	1.03977	3.71089	3.98987	0.790775	1.02934	0.873548	2.48698	1.01908	3.87297	2.17363	2.3801	3.29866	2.8879			0.340859		0.108005
	0.499309		0.350141						0.118962						0.08539	0.783885	0.62778	0.269037	0.258887	0.571334	0.568655		0.418432	0.516046	0.050425	0.486524		0.311425		1.55667	2.31071	4.74103	1.37864	1.70232	1.14894	1.58592	2.73217	1.60558	2.15974	1.11648	1.4912	1.83078	1.64026			0.086525		0.672332
	0.095098		0.68916						0.78284						0.037494	0.366342	1.02154	0.21441	0.25929	0.744435	0.321237		0.661999	0.453845	0.473792	0.509977		0.311656		1.30054	2.65907	4.17309	3.61402	1.6586	0.926956	1.12661	2.16103	2.31289	3.04956	1.48597	1.82716	1.51183	2.84437			0.122755		0.10576
	0.30033		0.162535						0.165321						0.896858	0.630908	0.024927	0.140677	0.23652	0.762076	0.698492		0.320409	0.117034	0.203453	0.627576		0.13217		1.70513	2.32613	4.32485	0.903606	1.78812	1.03109	0.906662	2.17731	1.04613	5.46696	1.00714	1.80309	1.70711	2.13868			0.108597		0.144699
	0.079547		0.081559						0.503226						0.05212	0.412796	0.163769	0.52274	0.065742	0.451348	0.716685		0.322257	0.277533	0.285619	0.350135		0.355368		1.32046	2.21398	3.12011	2.79471	0.962557	1.4031	1.28805	1.58712	1.31267	2.64362	2.22886	2.39661	1.07964	1.63545			0.400676		0.350141
	0.467576		0.456731						0.591275						0.365716	0.487445	0.1034	0.187824	0.569947	0.598802	0.39878		0.311989	0.365416	0.46178	0.489858		0.248539		1.30292	1.71824	2.49341	1.95461	1.49914	0.983444	0.942988	2.65883	0.864507	2.43605	2.99952	1.59808	1.71821	2.02001			0.15047		0.68916
	0.364265		0.111199						0.648132						0.445338	0.058505	0.306375	0.422995	0.180506	0.639453	0.059479		0.46279	0.877629	0.1658	0.350664		0.258226		1.2273	1.00301	3.62565	1.58056	2.20325	0.876592	1.02345	0.827021	1.84896	4.14593	0.908096	2.01034	1.49739	2.06546			0.059505		0.162535
	0.759074		0.088353						0.453665						0.38111	0.695262	0.222105	0.638795	0.49846	0.604043	0.718637		0.173226	0.546976	0.489923	0.454068		0.043762		1.36922	4.36209	4.30095	2.12186	1.62757	1.2501	1.45041	2.90259	1.42917	4.27767	0.928201	2.20127	5.37611	0.953539			0.827128		0.456731
	0.653946		0.534628						0.864354						0.08904	0.717672	0.953339	0.332858	0.116304	0.374788	0.807383		0.577191	0.096641	0.629539	0.214969		0.380283		1.0958	2.5215	3.69093	1.88255	1.9561	1.24904	2.41583	1.64015	1.72329	4.39075	1.73695	1.57754	0.838048	1.65237			0.071571		0.668565
	0.032256		0.131572						0.107541						0.762152	0.075475	0.588168	0.155074	0.385246	0.273875	0.744744		0.214587	0.054393	0.365956	0.362161		0.140059		1.36223	1.01931	3.99791	4.41175	1.5147	1.58173	1.20811	1.88055	1.42308	3.59976	1.78405	1.56485	1.86562	1.80802			0.776975		0.111199
	0.054468		0.188196						0.026393						0.564343	0.494613	0.120304	0.48911	0.296192	0.161382	0.805339		0.135828	0.027826	0.08264	0.187121		0.452024		1.30947	1.25098	1.53363	1.27332	2.12995	0.851687	1.52816	1.85826	1.66167	4.4466	0.818085	1.30999	1.07553	1.67046			0.040326		0.088353
	0.37029		0.101598						0.335673						0.910316	0.222598	0.128712	0.110737	0.695107	0.723289	0.435248		0.362375	0.286566	0.053067	0.63581		0.683411		1.55985	1.5567	2.82154	0.84056	1.14887	1.09788	1.0666	0.845635	2.46767	5.98545	0.719644	3.7943	3.26764	1.57376			0.540799		0.534628
	0.212312		0.364249						0.763813						0.140892	0.181447	0.074449	0.139842	0.058491	0.079416	0.626507		0.573216	0.127158	0.342761	0.06816		0.629261		1.44456	2.43659	3.57797	3.54023	0.821817	1.20561	1.36931	1.96916	1.52711	4.13535	1.01231	6.79577	1.80652	2.62845			0.058879		0.131572
	0.769305		0.060046						0.879718						0.450966	0.12066	0.920418	0.090784	0.24735	0.313601	0.345613		0.308403	0.758574	0.460808	0.529516		0.156995		1.59743	1.70185	3.70998	3.79622	1.57367	0.839745	2.34706	4.25181	1.04288	6.4553	2.34883	3.89912	1.82719	0.747197			0.202665		0.081559
	0.155535		0.336257						0.589875						0.016858	0.124379	0.600586	0.196761	0.155973	0.276399	0.381508		0.334344	0.606544	0.184451	0.346875		0.110492		1.81262	1.67911	2.08965	1.63651	1.64251	0.861173	1.56755	3.17667	1.78545	2.80299	2.70707	3.01183	4.32623	2.56696			0.590442		0.188196
	0.492288		0.369988						0.075086						0.31507	0.622609	0.607743	0.724023	0.20636	0.668905	0.457766		0.199158	0.107283	0.391096	0.529767		0.197064		1.47025	1.45063	2.20102	1.63439	1.7071	0.885213	0.849023	3.84797	0.963557	4.36029	0.848117	3.20957	1.94125	2.6662			0.518622		0.364249
	0.085092		0.088203						0.351898						0.725871	0.203957	0.632136	0.070503	0.381222	0.642653	0.796063		0.679337	0.050319	0.341606	0.632707		0.18636		1.41221	1.76538	2.40022	2.95841	0.826897	0.978087	1.3351	2.45236	1.0695	5.19862	1.5718	2.41073	1.75096	3.69226			0.027588		0.101598
	0.704685		0.114393						0.748173						0.728171	0.276227	0.597713	0.099507	0.245118	0.704774	0.518341		0.726035	0.065029	0.123347	0.599982		0.630985		1.31745	1.55935	2.44368	0.891569	2.12876	1.47675	1.43267	3.33611	0.81202	3.48939	2.54446	1.99945	1.62697	1.39901			0.596337		0.369988
	0.566685		0.227768						0.300414						0.662294	0.716455	0.713503	0.158807	0.260557	0.613639	0.389843		0.684525	0.147251	0.675732	0.172195		0.163078		1.19924	1.06561	3.37693	2.5516	1.17153	1.56069	2.05622	1.35297	0.894317	2.17211	2.20148	5.60537	1.92187	0.95805			0.225479		0.060046
	0.664626		0.407232						0.131184						0.247609	0.368982	0.296576	0.477454	0.098274	0.105476	0.147738		0.622945	0.163399	0.252047	0.070015		0.351693		1.55229	1.03008	2.33981	4.55753	1.75304	0.940451	1.03688	1.37394	1.89276	2.34538	0.897407	0.99339	1.46975	1.29978			0.886301		0.336257
	0.761622		0.396665						0.708086						0.059989	0.058226	0.692325	0.457552	0.062712	0.083116	0.202912		0.386559	0.282705	0.08171	0.497129		0.60027		1.26832	1.05622	1.78881	0.795422	1.82811	1.14953	1.91078	1.02816	0.987755	5.50134	1.13281	4.85812	1.23398	1.05855			0.049318		0.088203
	0.656828		0.723893						0.832238						0.082589	0.284939	0.97037	0.185942	0.144376	0.02147	0.384678		0.194423	0.80361	0.543334	0.091801		0.123072		1.3738	1.06971	1.75922	2.57166	2.03444	1.79612	0.892938	0.875558	1.94713	4.56427	1.29369	0.874122	1.9857	1.04013			0.286127		0.114393
	0.191868		0.126695						0.178621						0.077422	0.528962	0.771252	0.522418	0.535333	0.212349	0.256807		0.409394	0.509603	0.334551	0.351222		0.391445		1.56327	1.00162	2.42991	2.09767	1.01238	1.83903	1.1837	1.56652	2.26591	2.2154	1.34183	2.37521	3.64321	1.03945			0.500752		0.227768
	0.667001		0.595493						0.566376						0.023522	0.373591	0.075055	0.546576	0.216874	0.410717	0.19984		0.449115	0.741095	0.532417	0.550448		0.286687		1.40085	1.65064	3.21721	1.02007	1.08494	1.94156	1.92321	2.09049	1.32108	4.2979	0.789733	1.77739	2.00357	1.64059			0.104663		0.407232
	0.174176		0.077037						0.700064						0.978179	0.076181	0.081284	0.688492	0.673582	0.48273	0.153649		0.625485	0.123968	0.665221	0.259091		0.100756		1.72013	0.988508	3.1299	1.72498	1.86169	1.62766	1.7671	1.88017	1.83897	3.22699	2.34152	0.924665	1.50524	1.5524			0.363788		0.40041
	0.213933		0.230262						0.366933						0.772336	0.265026	0.913031	0.312195	0.401462	0.101588	0.129866		0.493968	0.060697	0.311674	0.484525		0.047804		1.74284	1.38154	1.53583	1.68568	0.906075	1.0157	1.24207	0.837448	2.34991	2.13324	1.11588	1.98814	4.19218	0.891595			0.195706		0.54514
	0.229522		0.286862						0.105386						0.707163	0.142335	0.818318	0.243443	0.562294	0.463903	0.116509		0.560099	0.335973	0.668743	0.054949		0.071685		2.45301	1.09599	3.25391	1.607	1.0256	1.56538	0.981376	1.75806	0.856771	1.69405	1.39906	3.49028	0.907953	0.989457			0.644984		0.126695
	0.218631		0.329013						0.618527						0.084806	0.285494	0.29674	0.441385	0.667521	0.682761	0.495466		0.471093	0.754225	0.390068	0.124048		0.317828		1.88423	1.76287	3.60808	1.60158	1.55583	1.32906	2.15909	1.44402	1.75986	5.11862	1.25309	3.0351	1.19734	2.16828			0.499309		0.396665
	0.503301		0.318986						0.224101						0.182306	0.703283	0.764218	0.720708	0.09282	0.190358	0.23247		0.559932	0.182418	0.310883	0.07195		0.07661		1.14586	0.873653	1.18482	2.82056	2.17225	2.17563	2.02783	1.57742	0.773242	3.76632	0.825781	4.07807	1.54581	1.92089			0.095098		0.595493
	0.524661		0.424449						0.879288						0.298276	0.161275	0.327912	0.500809	0.094297	0.599993	0.120536		0.21529	0.738514	0.361574	0.11527		0.236871		1.73846	1.91866	1.55123	4.50908	1.49573	1.76537	1.95423	1.49705	1.51178	5.35629	1.36881	3.78391	1.06196	1.78731			0.30033		0.077037
	0.063769		0.087153						0.693049						0.622383	0.247534		0.547457	0.680636	0.568591	0.652927		0.023653	0.712791	0.683697	0.4709		0.13402		1.56324	1.03464	2.95676	1.43053	1.2999	1.5062	1.39737	1.0808	1.51724	1.04274	2.11802	3.09544	1.96037	1.16629			0.782365		0.230262
	0.314701		0.059696						0.408343						0.280246	0.149445		0.113892	0.103626	0.471647	0.633326		0.177633	0.667605	0.072894	0.640597		0.188367		1.283	1.82896	2.02622	1.83139	1.61381	1.55451	1.81974	1.82139	2.12326	1.91778	2.10429	1.96462	0.813457	1.6126			0.467576		0.286862
	0.181157		0.184863						0.220913						0.938606	0.130421		0.100677	0.108772	0.330681	0.248068		0.161168	0.692907	0.690983	0.185425		0.508407		1.69229	1.37333	3.53729	2.11862	1.54606	1.7643	1.19609	1.86544	1.59578	4.33112	0.89996	1.41862	1.10069	1.41882			0.079547		0.329013
	0.26036		0.569943						0.018864						0.464132	0.28278		0.604846	0.405007	0.472615	0.390656		0.197055	0.575784	0.502458	0.587533		0.132339		2.33482	2.19964	3.46541	1.98484	1.70957	1.40014	1.02483	1.32833	1.87679	2.36304	1.83187	2.7897	1.72328	0.996846			0.032256		0.424449
	0.127523		0.618428						0.135617						0.985982	0.790318		0.374809	0.119101	0.473139	0.762753		0.381753	0.853067	0.623902	0.528111		0.279185		2.22432	2.03885	4.3451	2.51355	1.23092	0.884964	0.840546	1.0222	1.54417	2.16528	0.815535	1.62946	1.28253	1.82389			0.054468		0.087153
	0.188495		0.152604						0.327646						0.550663	0.561182		0.138562	0.126157	0.341575	0.686962		0.587826	0.27198	0.535845	0.603171		0.412647		2.35041	1.0223	3.38485	2.41386	1.28924	2.32459	1.37345	1.47253	3.1193	2.73599	1.37905	4.00415	1.30922	2.65422			0.37029		0.059696
	0.76319		0.118281						0.403747						0.800686	0.234266		0.709651	0.049529	0.666751	0.247711		0.473201	0.091325	0.359831	0.583983		0.053993		1.74512	1.16632	1.81729	2.21104	1.65753	1.25446	1.13169	0.972149	1.5582	5.131	1.65572	3.29133	1.3491	2.00704			0.212312		0.459557
	0.625064		0.460466						0.380356						0.748393	0.68957		0.653984	0.101955	0.128101	0.211783		0.138342	0.509162	0.578358	0.661828		0.238212		2.47444	0.825705	3.83672	1.8295	2.17505	0.917364	2.45379	1.01937	0.9118	2.85934	1.24563	2.3593	1.81736	1.93908			0.155535		0.618428
	0.124783		0.349844						0.881272						1.0327	0.67602		0.630079	0.078506	0.335828	0.131207		0.587934	0.286375	0.277909	0.528542		0.349253		1.43974	1.0265	1.57936	1.37618	0.812606	0.765374	1.42413	1.72369	2.09236	2.49752	1.72553	3.31631	1.7231	2.15059			0.756639		0.742453
	0.100801		0.303574						0.301228						0.578496	0.075826		0.087205	0.3088	0.67086	0.266727		0.633017	0.531578	0.237734	0.193975		0.449759		1.30595	1.06701	3.21743	3.11648	0.724126	1.49754	3.60908	1.21722	1.95445	1.92523	1.9767	2.89284	1.60276	2.59139			0.085092		0.184863
	0.657431		0.105644						0.291256						0.113396	0.756903		0.133241	0.164176	0.131703	0.509898		0.075014	0.762812	0.321891	0.521609		0.168133		2.12124	1.3474	1.34453	2.77552	1.35782	0.983691	1.33189	2.40852	1.86148	3.51823	1.5309	2.24633	2.15633	2.35013			0.492288		0.569943
	0.469855		0.195426						0.773426						1.01298	0.095721		0.076891	0.170697	0.497771	0.12251		0.471169	0.663656	0.324098	0.174262		0.17822		1.77669	1.86033	3.06846	2.79638	0.981145	1.8714	1.8544	1.88677	2.3433	4.65295	0.912871	2.70295	0.876644	1.81617			0.761622		0.152604
	0.74314		0.459557						0.719714						0.821966	0.111482		0.044482	0.273506	0.671369	0.105921		0.578121	0.058978	0.444339	0.174227		0.319918		1.60227	1.66899	3.06811	2.79651	1.40422	1.63746	1.34978	1.53189	2.34091	4.68596	1.27387	2.63826	3.18948	1.20708			0.566685		0.303574
	0.13608		0.541792						0.439993						0.950889	0.404058		0.187125	0.113766	0.023673	0.244261		0.378144	0.404928	0.591146	0.15556		0.228635		1.08838	1.22114	3.27734	2.11717	1.06298	1.32202	0.941572	1.8118	1.5531	5.79918	0.932461	2.03626	4.655	1.10366			0.503301		0.118281
	0.162128		0.554967						0.142061						0.121358	0.056474		0.159095	0.565181	0.069925	0.285849		0.549311	0.312468	0.372188	0.166848		0.706011		1.48714	1.504	1.18546	2.61758	1.43516	1.85096	3.16491	1.19045	2.51906	2.07472	1.69983	2.09987	3.00171	2.44315			0.191868		0.460466
	0.713314		0.105388						0.249728						0.486038	0.316957		0.176676	0.065707	0.682805	0.356718		0.321257	0.776457	0.628303	0.158363		0.684944		1.88914	1.24192	1.89861	1.58722	1.06754	1.03266	1.10739	1.10509	1.72662	1.08626	0.975691	2.90761	5.00525	2.4902			0.174176		0.349844
	0.663025		0.278014						0.111937						0.883941	0.20502		0.718398	0.422601	0.080365	0.214541		0.095471	0.537881	0.596075	0.5432		0.22694		1.89076	1.68544	2.13834	0.895253	1.65098	2.16048	2.63778	1.80089	1.08449	0.952541	2.66342	1.7188	1.55864	2.76761			0.213933		0.105644
	0.318705		0.112748						0.130638						0.82376	0.586625		0.375805	0.514207	0.693889	0.39979		0.26128	0.04804	0.350469	0.276794		0.44531		1.93154	1.21232	2.07889	6.61452	1.79166	1.32017	1.15475	2.6985	2.56433	2.32891	0.791447	1.31992	0.861887	2.57895			0.229522		0.195426
	0.161303		0.431005						0.81856						0.887371	0.147367		0.138154	0.231227	0.488517	0.388507		0.445925	0.219726	0.633446	0.285597		0.663457		2.15751	0.999464	1.9806	5.9499	1.3472	1.79658	2.04049	1.8097	1.04929	1.23057	1.68012	2.64372	1.25202	2.31281			0.218631		0.541792
	0.699194		0.123875						0.2617						0.710421	0.582545		0.700501	0.131098	0.512764	0.470198		0.08721	0.758292	0.390158	0.530544		0.09642		1.69822	1.53492	2.52593	1.43713	0.8325	1.05896	2.91962	1.98025	1.398	1.23318	2.99322	2.33739	0.865681	1.34422			0.656828		0.105388
	0.176893		0.094093						0.743925						0.245104	0.726288		0.30797	0.231691	0.177629	0.527816		0.230502	0.147558	0.591158	0.326602		0.285171		1.79198	0.946268	2.18014	5.68814	1.14995	1.12873	1.1441	0.831788	1.24987	1.96284	0.933277	1.23464	1.65075	2.6675			0.063769		0.318986
	0.190458		0.183867						0.545222						0.418515	0.548413		0.439918	0.600334	0.0939	0.469502		0.70306	0.850817	0.480729	0.067149		0.252445		1.16466	1.05782	2.36505	4.77321	1.16958	1.36285	1.60549	1.28301	0.912904	3.27202	1.20237	1.18434	1.86157	1.77161			0.314701		0.278014
	0.099014		0.340934						0.835452						0.176942	0.251836		0.198131	0.131805	0.100727	0.317502		0.20748	0.878059	0.63797	0.140511		0.173085		1.80191	0.833254	3.85609	4.91524	1.35565	1.65969	2.22465	2.60684	1.19178	3.30172	1.94874	1.63826	1.96933	1.09495			0.181157		0.112748
	0.720602		0.205776						0.058123						0.760003	0.062036		0.169572	0.205474	0.53784	0.35714		0.363976	0.161951	0.30493	0.104589		0.101316		1.77408	1.05798	2.01636	1.20539	1.22078	0.95633	2.29427	4.40981	1.78436	3.23529	1.43641	0.69066	1.86523	1.43593			0.26036		0.431005
	0.340859		0.352437						0.649085						0.82657	0.095688		0.679791	0.465683	0.303952	0.310577		0.321872	0.630299	0.331686	0.47751		0.223383		1.50008	2.18746	2.67706	3.3759	1.45013	0.891823	1.12732	3.12684	1.22428	2.7563	0.800236	0.973522	1.00126	2.02837			0.127523		0.123875
	0.745375		0.133286						0.664581						0.575835	0.205831		0.582804	0.07695	0.162926	0.62341		0.211149	0.6554	0.192483	0.638161		0.082489		2.2453	2.35896	2.79373	2.84954	1.22703	1.1863	2.85588	1.57255	1.44162	4.95119	0.932734	1.4664	0.920996	1.94266			0.469855		0.094093
	0.153864		0.176687						0.107775						0.112667	0.605786		0.652798	0.149548	0.45881	0.1286		0.046964	0.124115	0.626369	0.586762		0.495689		1.84293	1.4719	2.78967	3.40872	1.29708	1.10107	1.26342	1.13535	0.992075	1.21472	2.26998	1.46635	1.39569	2.88288			0.188495		0.183867
	0.601191		0.538342						0.569123						0.867577	0.637993		0.152207	0.265108	0.530563	0.199572		0.428142	0.56703	0.505608	0.621269		0.300036		1.96464	1.01535	1.80765	2.01007	0.927097	1.67529	2.90573	1.2534	2.45203	1.62253	1.0217	2.12932	1.44148	0.755724			0.524661		0.340934
	0.211496								0.705104						0.916846	0.242599		0.19934	0.681843	0.134433	0.272908		0.158763	0.084923	0.108061	0.30019		0.23835		1.81502	2.06056	2.82233	1.88854	2.23787	2.14151	3.16684	4.79071	1.29311	3.82118	1.20249	1.74615	3.46884	1.81179			0.76319		0.205776
	0.705758								0.154257						0.10529	0.554927		0.355595	0.197699	0.215763	0.654644		0.253202	0.25872	0.563616	0.50345		0.645091		1.50261	2.03409	2.4934	3.24953	1.021	2.11682	1.03517	0.93293	0.74345	3.6016	1.04531	1.4209	1.19025	2.91727			0.761882		0.352437
	0.602848								0.779331						0.164251	0.172412		0.418386		0.634191	0.583632		0.150291	0.671019	0.146716	0.123175		0.588605		2.20273	1.36047	3.0033	4.03117	1.40903	1.18238	2.33553	1.46626	1.15509	2.58054	2.40381	3.84502	2.17357	1.10862			0.162128		0.133286
	0.191148								0.190611						0.668433	0.344259		0.109344		0.112103	0.074718		0.140633	0.716071	0.622521	0.097906		0.688928		1.87514	1.86224	1.99512	0.960874	1.39049	1.19284	2.00708	0.916808	0.750562	3.14343	1.3142	4.00517	1.69176	1.07345			0.124783		0.176687
	0.304634								0.059369						0.870567	0.048392		0.067407		0.352575	0.477715		0.728955	0.639598	0.596448	0.305287		0.345652		2.61492	1.86259	1.11674	6.12824	1.53792	0.91911	2.80521	1.91276	1.40912	3.84503	2.48942	2.11841	1.09103	1.11022			0.100801		0.538342
	0.769946								0.093531						0.040299	0.566653		0.06667		0.549327	0.45722		0.43689	0.518566	0.326868	0.305861		0.058375		1.17432	1.45977	1.65875	3.49438	1.07814	1.44557	2.92311	0.813787	1.15242	3.06367	2.4913	2.30519	1.55159	1.02435			0.657431
	0.108009								0.104891						0.621335	0.423384		0.090494		0.490787	0.147108		0.082587	0.800277	0.131294	0.117434		0.046245		2.21785	1.88892	2.07891	2.73642	12.1614	0.875562	1.383	1.97102	1.20353	1.00413	1.18042	0.762435	0.718267	1.04848			0.74314
	0.754701								0.802379						0.839123	0.299164		0.172766		0.711742	0.110899		0.48316	0.767188	0.178175	0.082572		0.443713		2.43707	1.78533	3.7495	2.48319	0.739875	1.16904	1.61374	1.7283	0.932699	2.61246	1.33985	1.15602	0.854056	1.77133			0.13608
	0.229013								0.403083						0.862842	0.406713		0.21125		0.112134	0.177789		0.178405	0.236813	0.503367	0.142996		0.547446		2.33246	0.974146	2.04442	1.3429	0.97952	1.20189	1.59632	1.69533	0.762488	2.6737	1.67489	1.65417	1.45738	1.19468			0.625064
	0.787245								0.158674						0.137098	0.456039		0.355789		0.616971	0.725923		0.185713	0.414254	0.566163	0.37307		0.574682		1.49396	1.50192	2.20272	3.57479	1.52791	1.50983	1.54891	2.30095	1.00371	4.28744	1.61211	1.33115	1.39266	3.22879			0.713314
	0.260833								0.262325						0.429523	0.786417		0.194737		0.376658	0.555201		0.57634	0.319965	0.086335	0.603846		0.099456		2.72004	1.44676	2.84958	3.35723	2.52059	1.41449	1.58427	1.49158	1.84082	1.31537	1.24706	2.86017	4.62338	2.16984			0.70775
	0.104965								0.092835						1.06413	0.166258		0.171694		0.065203	0.17079		0.546413	0.738695	0.205052	0.649799		0.658447		2.86479	1.31211	2.44101	3.49669	2.12448	0.837356	1.73837	1.79339	1.91654	2.3614	0.754022	2.54886	2.26616	1.60224			0.318705
	0.688359								0.523404						0.37146	0.3892		0.02964		0.051056	0.383607		0.629376	0.082877	0.23142	0.56729		0.69419		2.40673	1.48984	1.4318	2.34912	2.055	1.80713	0.954964	0.968538	1.408	3.49978	1.76096	2.03827	1.42032	2.42774			0.161303
	0.037794								0.096549						0.093302	0.599904		0.104599		0.092248	0.744916		0.206113	0.853939	0.189936	0.328138		0.363502		2.68053	1.05919	1.38162	4.87381	3.55189	2.45501	2.22862	1.92469	1.23538	2.5957	1.0753	1.7046	1.80696	1.61979			0.153864
	0.1101								0.859904						0.688423	0.090008		0.642904		0.487437	0.791662		0.196855	0.101213	0.417081	0.67627		0.173371		2.78806	0.993961	1.13198	2.4865	5.37064	1.55877	0.93329	0.967355	0.818427	2.34789	1.08428	2.89906	0.930346	2.17375			0.683991
	0.090632								0.290108						0.498808	0.129409		0.167069		0.588167	0.256968		0.545855	0.723708	0.31233	0.340285		0.256119		2.83189	0.916147	1.44624	5.17666	4.94442	0.808322	1.71175	1.58839	1.49898	1.48452	3.12282	1.38834	2.30109	2.09396			0.699194
	0.674241								0.458161						0.761461	0.191259		0.410525		0.18768	0.792554		0.538157	0.398676	0.325274	0.468955		0.507713		2.3161	2.74652	1.99468	5.01883	2.89781	0.920535	0.956732	1.94096	0.852871	3.21864	1.45281	2.37795	1.53279	1.64915			0.601191
	0.285841								0.170884						0.034558	0.745421		0.578676		0.713561	0.135916		0.605547	0.130924	0.281565	0.573907		0.275356		2.14297	1.94394	2.65848	2.74342	1.64539	1.53651	1.81308	2.54568	1.01463	4.05242	0.943035	1.16954	1.25196	1.77257			0.471648
	0.040528								0.183972						0.886438	0.709		0.69927		0.762376	0.554387		0.153941	0.39137	0.636306	0.142666		0.253189		2.14131	1.26724	1.24984	2.00101	1.77793	1.18156	1.17118	1.78431	1.05046	4.25944	1.12171	0.927565	1.38454	1.86934			0.176893
	0.133187								0.75663						0.204974	0.295183		0.153499		0.162424	0.812887		0.515893	0.721043	0.604366	0.425		0.246916		1.80228	1.06143	2.57793	5.00757	1.14306	0.954621	1.81559	2.41347	2.20528	4.61285	1.13505	2.47493	0.764693	1.26808			0.190458
	0.143865								0.387154						0.448414	0.732453		0.213257		0.040061	0.816181		0.136858	0.874995	0.687846	0.401358		0.230327		1.98603	3.08913	1.89062	2.08027	4.51022	1.48748	1.79677	1.62054	2.20756	1.26957	1.84108	1.58523	2.33922	2.29382			0.211496
	0.51589								0.358498						0.444071	0.0601		0.348463		0.182027	0.373669		0.132106	0.759144	0.314281	0.601058		0.699333		2.35481	2.68394	2.93474	1.45478	1.29436	1.48248	0.925306	1.34501	1.4386	1.4942	1.38034	2.1354	2.58727	2.31746			0.099014
	0.073759								0.265123						0.70396	0.270726		0.155108		0.756468	0.822286		0.731991	0.414617	0.17321	0.08916		0.110753		2.65913	1.96448	1.19361	3.82582	0.838054	1.46164	1.70655	1.24883	0.959901	2.06943	1.96173	2.02299	2.14358	2.01538			0.6909
	0.085506								0.670091						0.726745	0.296248		0.148475		0.036064	0.788522		0.147007	0.118794	0.692642	0.464307		0.547052		2.21015	2.41756	1.93288	3.59961	1.70142	1.67306	2.07846	1.64312	0.931917	3.68632	1.11277	0.912521	2.15001	1.89826			0.719177
	0.219975								0.13413						0.79401	0.317514		0.394864		0.048611	0.099346		0.571029	0.25412	0.48828	0.084228		0.659382		1.558	4.9701	1.64966	4.20126	1.69726	1.85632	1.34548	1.78952	1.70636	3.95614	1.37572	1.91132	1.22486	2.20496			0.705758
	0.069816								0.483277						0.458025	0.235283		0.694843		0.629507	0.72912		0.733042	0.54857	0.510732	0.480778		0.589087		1.4072	7.64513	2.45365	3.36311	1.82726	1.64749	1.09889	1.47334	0.743989	4.42946	1.72555	2.65667	1.66688	2.36494			0.602848
	0.101759								0.088973						0.180032	0.639358		0.384361		0.680645	0.786842		0.262601	0.086111	0.559794	0.521347		0.149517		1.69774	1.29455	2.75863	2.06676	2.5123	1.16254	1.35425	1.22973	1.29103	1.73556	0.824599	1.02047	1.52772	0.913217			0.191148
	0.201862								0.508464						1.0123	0.421956		0.219343		0.227867	0.614405		0.054407	0.846123	0.537684	0.302749		0.54289		1.24664	1.41334	2.64255	2.41145	1.43643	1.21527	1.8149	1.22981	1.3564	1.30972	1.35772	1.21751	3.74154	1.06284			0.304634
	0.510644								0.643541						0.527641	0.137672		0.070297		0.494145	0.096961		0.241479	0.4445	0.624021	0.65838		0.22218		1.83249	2.71215	3.1585	4.10817	0.806658	0.860223	2.25365	2.21391	0.7916	2.38548	0.849225	1.2327	1.05068	2.70899			0.787245
	0.293949								0.114545						0.111228	0.169022		0.341466		0.373505	0.201403		0.359553	0.658424	0.173761	0.352357		0.699991		2.03135	2.66759	2.12928	1.36041	2.74686	1.41734	0.917982	1.67806	1.98725	2.56358	1.97051	1.65809	1.59773	3.65336			0.684646
	0.095706								0.6356						0.155285	0.427854		0.363314		0.582698	0.039227		0.582758	0.733463	0.466765	0.30264		0.082713		2.39483	1.91697	1.61922	3.49226	2.42096	1.34176	1.96557	1.14879	1.99763	3.91403	0.704756	1.66862	1.00293	3.00973			0.133739
	0.093231								0.156757						0.808935	0.1046		0.334253		0.471241	0.763734		0.697352	0.35714	0.257005	0.339896		0.115942		1.38328	1.05461	3.33132	4.15572	1.05118	0.896605	2.7382	1.38752	0.955464	2.79262	1.67498	1.95673	0.937509	1.94391			0.108009
	0.033167								0.101253						0.496379	0.434612		0.183132		0.06212	0.208088		0.142736	0.783987	0.461177	0.618426		0.549377		1.55289	1.06908	1.2517	1.87862	1.4587	1.28532	2.28229	1.72349	1.0717	1.95172	1.22174	2.254	1.45606	1.65503			0.229013
	0.20363														1.06827	0.078187		0.199777		0.729287	0.118815		0.736871	0.179919	0.145997	0.197385		0.608061		1.8839	0.999263	2.26037	2.56463	1.38708	1.31834	1.28045	1.12704	0.77588	1.80245	1.05358	1.2258	3.37842	1.86115			0.260833
	0.068961														0.2145	0.742188		0.274758		0.564466	0.691223		0.07679	0.607798	0.445982	0.204061		0.38619		1.9148	0.82339	1.74661	2.16492	1.61253	1.51753	1.69231	1.89141	1.99356	3.60826	0.940811	0.979426	2.53844	1.51464			0.104965
	0.526891														0.041893	0.510425		0.157442		0.656921	0.285541		0.182209	0.494447	0.480505	0.523541		0.688503		1.81166	3.17589	1.89603	3.71281	1.44187	1.37084	1.32771	1.20707	2.19696	5.1453	1.31337	1.15484	1.20757	2.77253			0.037794
	0.103937														0.136736	0.707874		0.725155		0.391079	0.20537		0.629193	0.80873	0.421382	0.511002		0.61235		1.31273	1.9347	1.7105	3.25866	1.29798	1.36072	1.61459	1.04312	2.15269	3.06436	1.3491	1.33348	0.735218	1.98314			0.1101
	0.249786														0.795536	0.124444		0.237015		0.728221	0.808184		0.12318	0.061533	0.380017	0.189115		0.355627		1.77921	1.27122	2.77036	2.83536	1.56148	0.827235	2.20777	1.27599	2.54372	3.74772	0.950934	1.46491	4.45782	2.37435			0.090632
	0.15897														1.06603	0.039296		0.641847		0.675926	0.147031		0.25784	0.678933	0.552852	0.241065		0.451437		1.37065	1.73609	1.58383	3.41524	1.12343	1.21402	1.47648	1.21239	2.21179	1.61706	1.4031	1.33723	1.21834	1.15061			0.674241
	0.70775														0.219483	0.083926		0.629123		0.676571	0.091219		0.063061	0.674524	0.185844	0.177055		0.696272		1.19975	1.0943	1.32282	2.12958	3.309	1.47381	1.2617	0.994218	0.861987	4.35794	1.61863	4.04626	1.92347	1.89452			0.51589
	0.154736														0.125528	0.477475		0.652473		0.565222	0.389932		0.386423	0.652139	0.244405	0.637577		0.275302		1.46752	1.4165	1.08509	3.37054	2.31904	1.69895	1.48551	1.40118	1.65614	1.85524	0.872501	4.05724	1.78428	2.81195			0.285841
	0.6683														0.887011	0.084171		0.449938		0.179399	0.42895		0.699421	0.525911	0.387016	0.166677		0.479447		1.22123	2.04997	1.35709	4.19373	2.80515	1.35468	1.00209	0.992456	1.63323	2.1412	1.32584	2.34477	0.856892	3.0357			0.040528
	0.215799														0.95166	0.580847		0.323606		0.727109	0.795038		0.237128	0.338766	0.498461	0.082824		0.468716		2.04344	0.906706	2.33345	3.39345	2.70119	1.46839	1.61735	3.36353	2.17768	4.55262	1.47512	1.78334	1.50664	2.80407			0.133187
	0.415005														0.390439	0.32019		0.102314		0.303308	0.793296		0.394005	0.102763	0.150422	0.309779		0.143376		1.64873	1.23168	1.5403	2.64121	2.06103	1.04792	1.85151	4.2207	1.53825	2.39044	1.15082	1.72516	1.71085	1.77915			0.143865
	0.49692														0.908123	0.116996		0.209806		0.061921	0.204001		0.338578	0.192242	0.3587	0.098851		0.274659		1.60879	2.29324	3.72262	1.43563	1.48966	2.31302	1.43519	5.58065	1.47537	2.52226	1.79254	1.83698	2.7559	1.57748			0.073759
	0.42272														0.145829	0.209234		0.465282		0.698587	0.768597		0.431823	0.133533	0.380973	0.116839		0.711297		1.31212	3.22135	1.43887	1.8957	1.9621	2.13563	2.64291	2.11555	1.54812	1.01021	1.47689	1.53367	3.37645	2.26435			0.085506
	0.681976														0.953842	0.217983		0.587255		0.639086	0.788968		0.627212	0.199663	0.527447	0.065471		0.146816		1.51308	2.89159	2.93834	3.29803	3.08637	0.950014	1.79656	1.17676	2.25161	2.55017	1.60916	1.97169	1.71907	2.47635			0.219975
	0.111061														0.137045	0.457824		0.306154		0.7616	0.63765		0.153283	0.28722	0.182444	0.084535		0.386504		1.54549	3.10029	1.95194	4.38434	2.59302	1.11349	1.68129	2.83238	1.66036	2.45615	1.4048	1.55106	3.19856	1.70987			0.364265
	0.020837														0.156432	0.099221		0.563263		0.742114	0.785919		0.22447	0.881103	0.212726	0.156242		0.51507		2.07522	1.07369	1.8277	2.18292	2.69958	1.69692	1.08767	1.77247	1.29852	2.37544	1.77567	1.92723	1.46365	1.85687			0.653946
	0.050699														0.22492	0.787705		0.668565		0.11891	0.777094		0.500769	0.123804	0.251099	0.559452		0.533902		2.39423	3.81629	3.83152	3.87445	1.73448	1.50708	1.39112	1.9772	1.60113	1.13013	1.28025	1.14932	1.62037	1.03286			0.069816
	0.732104														0.650524	0.085623		0.394468		0.052397	0.38719		0.273584	0.644841	0.449658	0.24084		0.1336		2.42633	4.77539	2.7254	3.58505	2.12548	1.24165	1.67052	0.911869	2.96975	2.72745	1.62728	2.44061	2.53435	3.94172			0.101759
	0.456127														0.960966	0.362155		0.482356		0.615435	0.735334		0.632077	0.793883	0.657353	0.656		0.282795		1.71586	4.7357	3.02199	3.88902	3.45871	1.2904	1.65998	1.41472	1.96412	1.72387	1.57362	2.03574	0.747493	2.2275			0.201862
	0.303143														0.058866	0.500678		0.670826		0.711774	0.326247		0.066847	0.101091	0.425987	0.579846		0.511686		1.11198	4.12229	3.02576	2.44596	3.28084	1.0309	0.83105	1.64654	1.83142	2.53455	2.74077	1.27842	0.91592	0.875069			0.510644
	0.702472														0.987665	0.087637		0.548018		0.287551	0.171417		0.588553	0.107607	0.666076	0.136052		0.632301		2.05681	1.9831	2.20314	3.33702	2.83051	1.41723	0.994684	1.22377	1.28338	5.21293	1.30182	2.11827	0.952914	0.828133			0.293949
	0.179971														0.982453	0.120795		0.627834		0.387579	0.796981		0.517185	0.825008	0.330026	0.094587		0.466868		2.01743	2.43182	3.51161	2.12833	2.14913	1.65428	1.3966	2.32052	1.0932	3.21305	1.2507	1.64479	1.52573	1.13197			0.095706
	0.036222														0.81078	0.154772		0.072487		0.557887	0.442936		0.191269	0.106201	0.105132	0.286869		0.58602		1.23732	4.02043	1.13508	4.93074	0.862335	1.76969	0.861702	2.71045	2.01987	2.72358	1.37663	1.25873	2.39812	1.33635			0.093231
	0.732534														0.619986	0.113699		0.642539		0.450925	0.697985		0.423567	0.399065	0.496366	0.397827		0.422288		1.35339	2.83288	2.52453	6.63338	1.70271	0.936505	2.20563	0.844406	1.23788	2.95578	1.89112	3.23438	1.08774	2.00073			0.667686
	0.094297														0.880699	0.761975		0.117081		0.743528	0.086541		0.228677	0.816706	0.190767	0.593418		0.17389		1.58157	1.53832	1.07935	2.91048	1.04075	0.998183	2.50134	3.96097	1.13364	3.40929	1.43233	1.43279	1.33102	1.0197			0.033167
															0.960082	0.52748		0.121861		0.626952	0.816046		0.061368	0.875009	0.575448	0.422443		0.155337		2.66523	2.85863	1.06618	1.68213	0.878094	1.90519	1.47816	2.59476	1.38493	1.33449	1.71107	3.20327	1.56692	2.75268			0.20363
															0.05226	0.625154		0.07877		0.518908	0.342471		0.173326	0.842535	0.430855	0.130935		0.692899		1.09401	0.833594	1.91225	3.88924	1.79482	1.97516	2.00831	3.07124	2.77131	2.04115	1.26702	1.99525	1.55837	1.33264			0.068961
															0.087368	0.75961		0.19796		0.41734	0.234637		0.319917	0.581962	0.099513	0.210321		0.260026		2.07986	2.33346	1.53433	3.24861	2.25287	1.90052	2.26561	2.02331	1.92285	2.38634	1.29838	1.18433	2.20085	1.38079			0.49692
															0.865468	0.573729		0.08528		0.463723	0.68502		0.47578	0.562121	0.190235	0.338981		0.660469		1.52993	3.28478	2.81762	4.00311	1.7747	0.886938	1.36388	1.55539	1.52928	2.11555	1.52028	1.34729	2.44563	1.11871			0.42272
															1.06203	0.457623		0.02635		0.215489	0.168832		0.125872	0.211234	0.125667	0.373116		0.605187		1.22599	3.57107	2.21825	1.0756	2.29779	1.34841	2.08847	0.939549	0.806426	2.35278	1.87215	2.38094	1.88341	1.34868			0.103937
															0.434259	0.630942		0.648829		0.23225	0.465071		0.117602	0.343138	0.390429	0.667641		0.401034		1.71772	2.53314	3.97593	1.36177	2.26809	1.32873	1.70701	1.89587	0.875061	2.03467	2.49871	1.88091	0.742557	1.1776			0.249786
															0.997234	0.390908		0.683201		0.075618	0.346854		0.03	0.291507	0.444477	0.152867		0.131137		1.80139	3.84834	2.0114	3.79068	2.22245	1.06687	0.896765	1.28141	3.37212	1.85672	1.11669	1.80661	2.34229	0.929536			0.15897
															0.742479	0.576925		0.333266		0.472497	0.152364		0.05477	0.091201	0.106059	0.458622		0.138703		1.43621	1.53251	3.60254	6.00759	3.66165	1.8119	2.5595	2.18644	1.08999	2.01326	1.22876	0.921624	2.66218	2.3211			0.154736
															0.279056	0.06619		0.330216		0.48779	0.108252		0.636699	0.638043	0.096777	0.618849		0.70217		1.53694	3.60147	2.69764	3.07776	3.26283	1.41977	1.13619	1.06426	1.23905	1.24629	1.34101	1.66848	2.32555	2.31548			0.6683
															0.066891	0.078573		0.40041		0.152186	0.607956		0.35355	0.181238	0.482701	0.372968		0.11182		1.56185	1.06096	1.56158	1.02813	1.84113	1.40642	2.43245	2.93235	1.21932	1.41135	1.43559	0.705152	1.97173	4.19665			0.215799
															0.120453	0.792965		0.163369		0.252768	0.781082		0.180987	0.112037	0.270703	0.292274		0.594659		2.0804	2.40666	3.35628	5.32816	1.68861	1.23527	1.145	3.97317	1.40964	3.87555	1.95747	2.00919	1.98944	1.98176			0.415005
															0.9174	0.08886		0.058584		0.76297	0.55738		0.42383	0.301194	0.476216	0.22415		0.339704		1.20284	2.56777	2.24245	2.6548	1.21205	1.54668	1.42366	2.00811	1.13718	1.36632	0.74464	1.42794	1.90647	1.75085			0.805438
															0.824265	0.322561		0.210865		0.616895	0.15636		0.100027	0.136326	0.138964	0.116906		0.095295		1.76179	3.11235	3.27728	2.34158	2.09125	1.55675	1.66489	2.63682	1.31886	3.14325	1.33338	0.860259	1.23518	0.83203			0.886602
															0.745449	0.227727		0.644554		0.021604	0.592954		0.60407	0.560032	0.163319	0.148655		0.187225		2.3399	3.41384	3.30678	2.13604	1.08071	1.67793	2.86935	0.919911	1.37093	2.46553	1.23386	1.20247	1.18268	4.54977			0.111061
															0.932985	0.723391		0.163241		0.652388	0.094649		0.409451	0.096771	0.188222	0.522915		0.6876		1.96467	3.68988	1.94603	1.42844	2.1482	1.71242	3.36369	0.915505	1.12094	1.8971	1.13759	1.68695	1.30892	1.17504			0.681976
															0.84877	0.098208		0.327505		0.646938	0.040401		0.487865	0.873117	0.189741	0.597517		0.165403		1.20756	5.48217	3.78061	3.81881	1.6077	1.68298	3.47909	1.37534	1.21048	2.36495	1.41437	2.07422	1.41521	1.39294			0.020837
															0.946097	0.653568		0.563058		0.060519	0.167085		0.191696	0.065226	0.12382	0.119119		0.465669		1.0808	3.01832	2.89084	0.915732	1.51889	1.6334	1.81356	2.46516	0.803959	2.00685	1.62995	2.75305	1.63852	2.94675			0.825085
															0.052716	0.663113		0.65497		0.758084	0.220634		0.082506	0.555044	0.373035	0.408327		0.5472		1.48588	2.85621	1.26823	1.58908	1.81993	0.843251	3.29476	2.02506	1.00416	1.30789	0.965376	2.65807	1.19865	1.36886			0.050699
															0.100477	0.214913		0.460191		0.445463	0.508656		0.143324	0.123385	0.607985	0.514536		0.485979		1.58745	2.04985	1.61649	1.05557	2.23815	1.53267	1.72269	1.58473	1.91629	3.15108	1.80354	3.44622	2.81949	1.4663			0.456127
															0.086936	0.150956		0.098436		0.569335	0.259541		0.049811	0.151745	0.164117	0.215928		0.709522		1.56009	5.36902	2.4892	1.40226	1.91795	1.29828	2.09783	1.63396	1.80351	2.36834	1.02785	1.98489	3.47231	2.07365			0.303143
															0.694412	0.01748		0.235814		0.088989	0.386647		0.715393	0.69079	0.234146	0.174802		0.191205		1.4447	1.27772	3.20577	3.4881	2.52135	1.09248	2.10182	1.7828	1.11632	2.13712	0.926739	1.67188	0.973294	2.56126			0.036222
															0.694093	0.683994		0.219497		0.443068	0.452452		0.3301	0.091453	0.29172	0.420716		0.152105		1.13521	4.70006	3.48224	2.2816	2.63945	1.36751	2.24486	2.01349	1.14572	3.00087	1.01475	1.36916	2.82412	2.85043			0.663025
															0.689052	0.778785		0.114367		0.482421	0.252461		0.70787	0.448857	0.140696	0.512362		0.602821		1.54776	2.46423	2.2077	3.18088	3.82489	0.986181	1.52597	2.04588	1.50209	1.77876	1.11471	1.25279	1.54725	0.98416			0.094297
															1.01241	0.454178		0.464454		0.474821	0.094089		0.295823	0.047547	0.619262	0.219753		0.127068		1.09782	3.13226	1.48764	2.72057	3.31804	2.22888	1.75916	1.65026	1.01063	2.38937	1.78746	1.16564	1.76108	2.03672			0.179971
															0.109789	0.724304		0.077654		0.280786	0.224423		0.3793	0.80049	0.622071	0.555559		0.678931		2.01581	2.28402	1.26461	2.63926	3.77136	0.963779	1.87229	1.43289	1.74269	2.41866	1.24671	1.69525	2.51833	1.00542
															0.727638	0.693194		0.172745		0.71343	0.624426		0.6355	0.163933	0.420864	0.512569		0.505725		1.60416	5.05463	1.66533	3.55083	3.45715	2.09118	1.72316	2.53106	0.844473	2.25039	0.996072	1.55244	1.74403	1.89511
															0.575878	0.704382		0.100608		0.114595	0.105041		0.458323	0.161216	0.643932	0.518266		0.445979		1.11073	2.64692	2.97658	3.42147	3.39969	0.922525	1.55053	3.28986	2.15494	1.26304	0.909073	1.08861	1.26945	1.62432
															0.541015	0.7819		0.105173		0.496247	0.11561		0.018202	0.0818	0.167025	0.071405		0.408288		1.11017	2.85165	1.6134	6.13968	3.56038	1.68997	1.17867	2.96753	1.52029	1.55657	1.12282	0.856785	1.45318	1.81165
															0.128601	0.322339		0.041285		0.663945	0.739042		0.085319	0.130987	0.438428	0.12316		0.611262		1.19622	1.28519	2.08218	2.67265	3.18465	1.06556	1.88915	3.75964	0.867582	1.99364	0.975911	1.82891	1.23632	1.34968
															0.724645	0.590442		0.553097		0.515073	0.35147		0.382725	0.774088	0.563239	0.659603		0.501803		2.79813	1.09492	2.45761	4.8184	2.60687	1.10226	1.20233	0.823579	0.920081	3.38617	1.43938	2.54749	1.27346	1.37719
															0.643449	0.500752		0.623631		0.709612	0.720993		0.047991	0.776908	0.136925	0.202598		0.183767		2.34505	1.99284	1.68973	0.913977	2.15089	1.62406	1.93215	3.52819	1.19671	2.99744	0.952893	2.33911	2.47042	3.729
															0.956334	0.171772		0.091482		0.347537	0.153838		0.162643	0.758164	0.166759	0.629952		0.667963		1.26042	0.884574	3.02155	4.42203	0.739955	1.60186	1.69032	2.44821	1.73049	3.47828	1.56037	2.58562	3.95873	3.57161
															0.037556	0.25242		0.246443		0.578951	0.084182		0.092775	0.380001	0.186246	0.582939		0.376433		1.79717	2.52151	2.21144	0.880037	2.39215	1.6656	1.85717	1.04028	1.45844	2.05874	1.34919	1.21727	3.00888	2.14104
															0.150183	0.342789		0.494064		0.673335	0.450663		0.709777	0.1505	0.112594	0.188855		0.341286		1.45487	3.17031	3.27281	5.23777	2.57743	0.949398	2.00592	0.875717	1.78185	1.57063	2.07273	0.904661	1.1746	1.38726
															0.771882	0.671523		0.261869		0.115902	0.437297		0.506409	0.737253	0.460682	0.571665		0.274745		1.39692	1.99602	1.43739	2.31543	3.98274	1.12634	1.37137	2.0446	0.784139	4.2201	0.885885	1.08639	1.95585	2.45521
															0.110605	0.129388		0.024478		0.122929	0.417265		0.720252	0.484578	0.629451	0.432779		0.331752		1.15447	3.14093	4.06955	3.83019	2.25318	1.1895	1.54765	2.36187	1.19815	2.02833	0.965392	1.76693	2.33131	2.7502
															0.199452	0.514287		0.451321		0.740862	0.760643		0.393964	0.486502	0.120383	0.098122		0.11368		1.61669	2.2851	3.88842	2.29044	0.776238	1.27426	1.47114	2.62712	3.25565	2.47648	1.68808	1.93142	1.90824	3.09232
															0.385831	0.09127		0.08819		0.34811	0.45864		0.097584	0.668136	0.472144	0.072845		0.342649		1.45258	4.57268	4.93644	4.65423	1.59335	1.71895	1.26456	2.03833	0.89792	1.67674	1.10029	1.43759	2.88224	2.34926
															0.436971	0.258709		0.555191		0.071172	0.721147		0.262032	0.799607	0.683096	0.16692		0.205173		1.61545	2.35164	1.31909	2.22231	2.60961	0.859411	1.07567	0.920797	1.79707	2.68946	1.34833	0.897638	1.37542	1.51499
															0.883965	0.608989		0.082867		0.422125	0.413847		0.15349	0.880831	0.123846	0.586806		0.104749		1.12836	0.809831	1.76782	4.54865	2.71425	2.04279	2.07694	2.83295	1.09403	3.14591	0.987546	2.57761	1.22847	1.9373
															1.01435	0.152818		0.101892		0.498613	0.200333		0.017808	0.286122	0.572544	0.150872		0.428407		1.33579	2.75412	2.23127	4.24056	1.69681	0.881986	1.95535	1.92725	1.13189	2.0619	1.30309	1.50223	1.07269	2.93939
															0.645005	0.089493		0.091073		0.062128	0.078103		0.133589	0.061685	0.1127	0.228398		0.105345		1.71331	1.75243	2.85526	3.82072	0.797763	1.606	1.6438	1.61387	1.22958	2.80343	1.73423	0.918547	1.93271	2.45797
															0.898082	0.526372		0.455112		0.175064	0.68262		0.639418	0.668036	0.246905	0.356371		0.260829		1.24455	1.87331	3.36832	4.05932	1.13814	1.71348	1.99017	1.99652	0.927626	3.54573	1.21027	1.65205	1.28961	1.43666
															0.8576	0.133584		0.24204		0.640568	0.117827		0.033558	0.477563	0.208271	0.583086		0.217658		1.43818	0.879908	3.50226	3.74888	1.20013	1.49819	1.88746	2.42848	1.07136	2.7897	2.11245	3.51212	2.47595	1.41693
															0.215998	0.236177		0.191112		0.144986	0.514366		0.08678	0.365168	0.568933	0.202094		0.196594		4.13427	1.52503	4.92886	3.82892	0.809583	1.94829	1.83491	2.41159	0.857596	2.40668	1.38103	1.05169	3.54641	2.45345
															0.916741	0.042565		0.234198		0.264172	0.406453		0.536351	0.167748	0.273561	0.164508		0.214929		3.41386	1.23489	1.69601	3.19972	1.72181	1.29531	1.88492	1.31385	1.14983	2.86052	1.54859	8.42029	3.31983	2.70947
															0.641202	0.469082		0.59972		0.1157	0.471678		0.108949	0.86039	0.508524	0.583959		0.537405		1.63437	0.986529	2.10037	2.42949	1.14712	1.14431	1.45889	1.68236	2.2151	2.108	1.21442	2.16541	1.64855	0.827149
															0.416826	0.074564		0.173935		0.170357	0.626656		0.404006	0.489846	0.533112	0.589751		0.529138		1.43471	1.2863	3.92358	2.54132	1.70874	1.36131	1.38566	1.69071	1.17783	1.76624	0.758149	1.81287	1.47635	2.90283
															0.251011	0.091297		0.324603		0.16531			0.262708	0.130648	0.092612	0.639		0.422775		1.48044	0.990065	3.98802	2.96336	1.74826	1.85408	1.20185	1.39626	1.74291	1.11833	2.23385	9.3109	2.09086	2.2227
															0.072455	0.056262		0.054304		0.192821			0.542331	0.150591	0.318774	0.524391		0.650385		1.43842	1.48099	4.89051	3.68616	1.76389	1.99845	2.03966	1.03798	0.998634	1.10758	1.51399	2.27884	1.12907	1.014
															0.810696	0.5938		0.609583		0.075476			0.643744	0.042253	0.607107	0.271955		0.029388		1.70967	1.79309	4.19217	4.4119	1.47535	2.31047	1.13513	2.26484	1.31273	2.91351	2.05721	4.04909	2.05412	2.6749
															0.075877	0.085577		0.427523		0.152577			0.412404	0.714343	0.393041	0.087127		0.117642		1.85927	1.23818	2.43785	3.80846	1.95491	2.7663	1.11726	1.36434	1.54187	2.48036	1.1292	4.35307	1.40302	1.62347
															0.563377	0.333603		0.232917		0.079298			0.347348	0.621099	0.368758	0.16245		0.12551		1.09594	0.932664	3.18566	3.24392	1.27779	2.12897	1.87251	0.987901	1.58542	2.456	2.86492	7.68194	1.76226	1.75254
															0.710734	0.228524		0.522834		0.322455			0.464484	0.866935	0.535105	0.592024		0.623893		1.2906	1.09689	1.2113	2.55039	2.31586	1.79596	1.35754	2.49443	1.76261	2.38293	0.884355	3.67909	2.28687	2.68808
															0.249565	0.6909		0.056937		0.162749			0.329103	0.784496	0.203266	0.345349		0.127537		1.99132	1.38062	1.26242	1.67011	2.11469	1.12013	1.19027	2.32993	2.06735	1.93192	1.76502	6.47496	2.81755	0.967257
															0.957946	0.257474		0.709454		0.653224			0.07393	0.213455	0.243766	0.6108		0.189243		1.49344	1.38596	4.13364	3.99675	1.42313	2.25281	1.37889	3.08153	1.70985	2.58001	1.89688	4.65674	0.910722	2.76782
															0.788663	0.111061		0.26791		0.6645			0.24703	0.154138	0.599143	0.646303		0.546834		1.24552	3.23069	1.90971	2.8622	2.18033	0.852495	1.23205	1.184	1.14213	2.81408	1.8769	1.98503	2.18684	1.26656
															0.763145	0.605446		0.065632		0.038686			0.310142	0.102246	0.39865	0.478765		0.197872		2.55125	2.5228	1.2813	2.78925	1.75045	2.26309	1.32286	2.2158	1.08867	2.53455	1.67025	1.47437	1.31314	1.64739
															0.347113	0.435965		0.146135		0.183599			0.731226	0.865128	0.484376	0.346173		0.607791		1.30515	1.76217	2.20761	3.08546	1.03749	0.814117	0.900956	1.38891	1.98031	2.34321	1.26752	1.09092	4.39306	2.03452
															0.738549	0.08129		0.338487		0.197394			0.564874	0.844494	0.349608	0.541391		0.111717		1.21792	1.67495	1.3979	3.51236	0.910547	1.89663	1.15168	3.90406	1.36109	3.64878	0.932987	2.35732	2.81683	2.60275
															0.305621	0.75239		0.251993		0.389771			0.405021	0.786813	0.593898	0.568142		0.390526		2.21091	2.42004	2.12556	1.91987	2.35671	1.09994	1.9699	2.78433	2.02713	1.94747	0.701362	1.21018	3.57962	3.54469
															0.06474	0.095593		0.146269		0.648846			0.178726	0.447336	0.08194	0.156972		0.091205		1.6971	1.53495	1.46813	2.84294	2.6629	1.00867	1.47414	3.20535	0.890503	2.30223	1.10581	5.71028	1.52832	1.66706
															0.328459	0.086155		0.06781		0.085231			0.672796	0.860129	0.605709	0.37769		0.114345		2.27205	1.39964	2.34209	2.30975	1.74787	0.858199	1.1162	2.91169	1.17123	2.53145	0.756244	1.62164	1.49709	2.60803
															0.92464	0.119761		0.504246		0.139705			0.099696	0.131892	0.349155	0.225797		0.532886		2.3068	0.954522	1.35767	2.26685	1.25867	0.846592	1.1669	5.19204	1.27258	1.8127	1.61666	1.75505	0.780394	1.70111
															0.967144	0.128117		0.05792		0.086243			0.025555	0.64569	0.116679	0.170173		0.128594		1.44354	1.80628	1.78957	3.60255	1.22003	1.97715	2.17846	1.09909	2.81657	2.54921	1.22009	2.10978	0.954848	3.2047
															0.902037	0.059109		0.058385		0.644467			0.178607	0.413912	0.62407	0.244093		0.628475		1.95376	1.44733	2.13736	4.3369	1.56026	1.24904	1.6525	2.56318	1.3059	2.83788	1.0289	1.29027	1.10591	0.843149
															0.586775	0.094455		0.089922		0.526331			0.537743	0.517583	0.41498	0.317516		0.725397		3.09623	1.77556	1.87089	3.66905	1.98955	1.22436	1.79393	1.49125	2.49663	1.1734	1.86655	3.3488	2.3887	0.921892
															0.050648	0.7033		0.102958		0.522586			0.698511	0.039366	0.306911	0.139083		0.17966		1.45227	1.73334	2.74773	4.52745	0.958587	1.2922	1.11486	1.61279	3.40073	1.87384	1.88542	1.68412	1.87426	2.98915
															0.358456	0.292424		0.223441		0.731308			0.42545	0.387013	0.119187	0.472312		0.141055		1.62927	1.53056	1.55795	2.65402	2.31757	1.21348	0.839621	1.66807	1.36489	3.53163	1.09945	3.82622	1.41446	2.63131
															0.557964	0.609038		0.096757		0.168757			0.554197	0.131439	0.489158	0.495642		0.380051		1.83145	2.02915	2.81816	2.74094	1.00534	1.52987	1.24448	1.88711	1.60028	2.23497	1.05591	2.63123	2.37052	2.59592
															0.57894	0.373042		0.114351		0.144536			0.651022	0.061821	0.539975	0.163094		0.72208		3.25781	1.08336	3.17332	5.51801	2.03088	1.42491	0.88121	1.54022	0.832536	3.04511	0.873396	2.67204	4.86971	2.64109
															0.875189	0.197484		0.335661		0.383359			0.165732	0.754725	0.35476	0.611708		0.156149		1.39642	1.07786	3.59938	4.79378	1.53078	1.61403	1.10846	2.27748	1.50462	1.07587	0.86437	1.1149	3.05294	1.91523
															0.852591	0.09771		0.059466		0.333511			0.542649	0.744955	0.634223	0.487605		0.111065		1.4689	1.07472	1.83957	1.59318	1.77005	1.13231	1.59768	1.26711	3.0743	1.01361	1.15671	1.15834	4.55175	2.4768
															1.07418	0.066513		0.171301		0.581832			0.158302	0.877558	0.418245	0.637152		0.123297		2.62971	1.10666	3.50885	4.41654	1.9389	0.925475	1.06317	2.82462	2.43685	1.77452	2.08445	0.773606	2.58285	3.26965
															0.893244	0.724193		0.608941		0.189724				0.653223	0.402867	0.628416		0.131463		2.40044	1.07106	1.3864	2.25498	0.821537	1.50711	1.31147	2.73895	1.92301	1.20413	1.42886	1.39093	1.70144	3.99339
															0.382448	0.36965		0.363999		0.698554				0.233769	0.577848	0.214023		0.251888		1.75463	1.10084	1.11765	4.6255	1.72207	1.44427	0.995805	3.14794	2.26914	2.92803	1.5658	1.46086	1.65989	2.08143
															0.034564	0.120571		0.138451		0.096389				0.665596	0.611559	0.537317		0.214035		1.87697	1.52961	1.47966	3.09116	2.52634	1.28402	1.05471	2.79605	0.975722	2.73269	1.84259	7.57875	2.41002	3.57255
															0.1954	0.262747		0.116048		0.669771				0.331546	0.637561	0.560971		0.521895		2.27349	1.06739	2.86082	2.43095	1.88883	0.949315	1.01794	1.36733	1.26349	1.7736	1.32043	8.92508	5.34158	1.88018
															0.347797	0.70063		0.194166		0.729543				0.753021	0.279993	0.504499		0.103971		1.78956	1.3163	1.59989	3.00352	2.13433	1.61349	1.22397	2.37318	2.16562	2.25566	1.84215	6.63873	1.92652	1.76953
															0.181765	0.725849		0.245971		0.143513				0.865067	0.668433	0.541498		0.319918		1.50952	1.71503	1.72013	1.3571	1.46846	0.80247	0.987101	1.85902	2.50634	1.18062	1.67454	1.91462	1.54048	0.909743
															0.891381	0.122644		0.500887		0.546845				0.579001	0.601583	0.252911		0.059594		1.937	2.52324	2.35328	2.1378	2.24503	1.79817	1.59892	1.66396	2.73032	2.85204	1.19048	1.47115	3.02562	0.828366
															0.249611	0.748905		0.606348		0.177291				0.756804	0.570128	0.582863		0.519302		1.16698	2.94386	2.4891	1.07031	1.67566	1.42377	1.97336	1.88791	1.44612	1.59594	0.942161	3.35259	1.94612	0.784662
															0.895092	0.643366		0.065751		0.613766				0.846855	0.646005	0.058709		0.008944		1.8282	2.72471	1.86361	1.93976	1.52805	1.48509	3.66829	1.57132	1.70231	1.82558	1.01639	1.94766	2.13346	2.07237
															0.115165	0.459122		0.301411		0.241818				0.2314	0.354964	0.544316		0.173034		1.68592	2.18511	2.24972	2.28134	1.33424	1.48845	2.45449	2.18952	1.5536	2.82476	0.995131	1.21902	2.75426	2.81567
															0.140258	0.172604		0.115955		0.162969				0.836404	0.317458	0.090709		0.10608		1.20899	1.9229	1.88586	2.02946	2.48156	0.791509	1.96497	2.53952	1.14511	2.10121	1.54811	3.45921	2.50953	1.72512
															0.541098	0.033541		0.339247		0.584315				0.063477	0.566897	0.420682		0.201149		2.90837	0.921348	1.32287	0.946644	4.72846	1.50727	1.8802	1.36969	2.02021	0.945443	1.24876	3.98206	2.67118	2.43814
															0.1998	0.465936		0.099597		0.655238				0.243132	0.242192	0.103833		0.719777		1.77598	4.1257	1.75919	2.76289	4.66137	1.30115	4.98135	2.94406	2.52815	2.56969	1.05549	1.61528	2.83179	3.42408
															0.05701	0.721648		0.167262		0.540394				0.54714	0.690229	0.267594		0.062954		1.14911	1.45492	2.37757	3.52438	5.4119	2.18148	1.87526	1.81273	3.42933	1.80682	1.19887	3.16892	1.94131	2.80799
															0.74193	0.758174		0.064653		0.156216				0.858057	0.192102	0.372624		0.270222		1.49047	3.33223	1.4465	0.789713	4.79899	1.22377	1.02863	0.971896	0.861482	2.223	1.38579	1.28961	1.63616	1.92357
															0.165012	0.294714		0.10862		0.639997				0.712221	0.295741	0.599901		0.577087		1.59535	2.74704	1.95106	1.26861	2.19903	1.0205	1.42709	1.81619	1.3028	2.29576	1.32771	6.07028	1.94348	1.75539
															0.371526	0.640044		0.214559		0.759171				0.078778	0.692903	0.654676		0.185492		1.72373	1.85686	1.66297	1.70049	1.05752	0.765799	1.54609	0.825303	1.59962	2.41451	1.49287	5.68524	1.27411	2.68251
															0.221987	0.294637		0.458809		0.226061				0.074028	0.387204	0.294914		0.251541		2.06489	2.05813	2.40776	1.89902	3.86918	1.21845	0.860061	1.62351	1.28636	0.926654	1.4707	5.23356	2.79782	3.30903
															0.086268	0.554065		0.049398		0.590387				0.081571	0.605634	0.244439		0.304314		1.74658	0.843925	1.46957	2.20544	3.93761	0.969278	2.01035	0.844143	0.82596	1.93527	1.88222	4.86342	1.17413	3.82198
															0.279276	0.380811		0.652123		0.596087				0.143738	0.54767	0.356354		0.130267		2.16909	1.35799	2.59582	1.0676	1.04557	1.69156	2.01497	1.40103	0.978307	1.79366	1.94166	2.83189	2.54571	4.69193
															0.061538	0.069395		0.040203		0.4163				0.815324	0.473315	0.497457		0.117204		1.08902	4.13006	2.26723	2.70561	3.24048	1.2359	2.61435	1.81467	1.50564	2.95382	0.830329	1.17266	1.76059	2.47309
															0.778107	0.172499		0.639798		0.062859				0.280677	0.290541	0.203342		0.06362		3.55009	1.82909	2.05771	1.87646	2.29424	1.41271	1.56476	1.13257	1.26635	2.52498	1.35032	2.40308	2.69328	2.65904
															0.06033	0.055752		0.623504		0.333406				0.355631	0.582612	0.042838		0.290016		1.39034	2.00426	1.88579	1.19665	2.327	1.62113	1.36251	1.30181	1.64888	2.51135	1.66455	1.28937	3.46099	3.86056
															0.499007	0.178711		0.059547		0.661827				0.440539	0.666309	0.20322		0.49261		1.48065	3.8576	1.87837	1.03945	3.02704	0.790291	0.85346	5.11656	1.70985	2.03905	0.866089	2.03639	3.40702	3.71445
															0.857366	0.143775		0.466193		0.12202				0.159204	0.333274	0.18326		0.690837		2.6043	1.22785	2.88154	1.27857	1.13597	1.28497	1.20655	2.49638	1.85563	0.950131	1.01283	3.31616	2.37468	2.53332
															0.399355	0.139088		0.404573		0.552736				0.825296	0.604146	0.408405		0.692016		2.61011	2.03738	1.52152	0.956566	1.84178	0.924857	1.07289	0.871727	1.12835	2.60986	1.09917	2.48941	3.25096	2.21269
															0.92488	0.712101		0.064975		0.702662				0.324496	0.396459	0.421262		0.165791		2.19996	0.824683	1.85343	2.10786	1.06125	1.35221	1.24698	1.57759	1.06571	2.0709	1.24913	1.69598	2.17232	1.1438
															0.946158	0.094025		0.206896		0.713615				0.85879	0.339655	0.226846		0.320874		2.04113	1.44294	2.34123	1.99933	0.768253	0.795026	2.56077	2.50614	1.08685	1.3944	1.278	0.868205	3.10488	1.39405
															0.100375	0.114097		0.40064		0.677438				0.577851	0.370911	0.497828		0.530259		2.34286	1.68777	1.91249	1.87585	1.29288	1.18139	1.52904	0.970461	1.23202	1.98518	1.20571	3.64912	2.53472	2.61234
															0.147456	0.71716		0.620231		0.366897				0.247671	0.13207	0.055723		0.519022		1.64959	1.87884	1.96001	3.24759	2.01938	1.07429	1.24072	5.58722	1.66896	1.13824	0.758	3.45246	2.35993	1.501
															0.661045	0.474937		0.330801		0.479423				0.055888	0.419134	0.595122		0.565908		1.08913	1.51466	1.51883	3.31588	1.96649	1.11987	1.84292	4.78523	1.49169	1.64198	1.66865	3.37442	2.97273	2.63291
															0.076367	0.012386		0.667895		0.250999				0.142753	0.153728	0.120138		0.376679		1.78684	5.06005	1.6005	1.44685	1.66955	0.889223	1.48742	3.18781	0.810122	1.23942	1.78584	3.74146	1.86799	1.39239
															0.04877	0.123735		0.585135		0.089157				0.156247	0.307202	0.09142		0.153923		1.38849	3.28287	3.37721	2.05574	1.72926	1.20245	1.85501	0.880222	1.30538	1.80004	1.93922	3.58043	2.47732	3.95711
															0.151395	0.189845		0.328632		0.512438				0.238038	0.538439	0.094908		0.619304		1.72636	3.15664	1.08524	4.69527	1.9157	0.893929	1.81971	1.59253	1.66398	2.03849	1.99192	2.58837	2.996	2.48107
															0.075599	0.065016		0.082218		0.641554				0.066914	0.413003	0.418775		0.292504		1.13748	1.62947	1.76095	0.798156	2.41481	1.58018	1.31199	2.14296	1.19281	2.30452	0.740713	4.44464	2.45847	1.95137
															1.03646	0.642544		0.389123		0.407343				0.461973	0.176192	0.130454		0.095915		1.31887	2.0895	1.94438	5.71957	3.64106	2.05079	1.24647	1.37139	2.85282	1.37237	0.728514	2.37124	1.88718	3.09364
															0.977784	0.05468		0.120944		0.181996				0.07191	0.261215	0.198003		0.134467		1.4594	1.50633	1.48764	2.51692	0.763321	0.922814	2.14022	2.11093	2.2974	1.93906	2.11139	2.64096	3.05591	4.95373
															0.625011	0.618172				0.750445				0.813945	0.114163	0.117071		0.418128		1.27775	1.87443	1.5208	2.18054	1.17304	1.05145	1.83195	1.82436	2.30515	1.61106	2.23356	2.84144	2.48107	1.87696
															0.335896	0.08079				0.524439				0.098369	0.130016	0.666492		0.084302		1.48116	1.28973	3.6554	7.02547	2.28514	1.37236	1.04059	2.15663	1.10406	1.60111	1.45981	3.08414	1.6126	3.46697
															0.95662	0.440465				0.369449				0.075997	0.649022	0.157137		0.206902		1.95815	1.45527	1.42333	0.999174	1.69263	2.19376	1.31181	1.34296	1.30559	0.882327	1.18499	3.52103	2.85505	1.95879
															0.834167	0.380832				0.473962				0.534494	0.449119	0.329712		0.246264		1.77712	0.859357	2.22962	2.32248	2.17024	0.816768	1.10475	2.3852	2.31102	1.49366	1.97743	3.38353	2.32801	1.98561
															0.594003	0.508092				0.101242				0.601794	0.471138	0.231694		0.311067		1.42651	2.21466	1.0709	2.0791	0.820484	1.55589	1.06389	1.36248	2.0756	1.32544	2.76403	1.71296	2.39724	1.39476
															1.05996	0.142601				0.7458				0.648083	0.683762	0.275418		0.133089		2.45464	0.842282	3.22046	4.23993	1.48063	3.13808	0.860156	3.22295	1.69731	1.14801	2.07863	0.700493	3.0074	1.39133
															0.590115	0.438903				0.295107				0.846049	0.331854	0.273952		0.569196		1.38743	1.48522	2.21256	1.60201	1.40895	1.86957	0.848797	4.09141	1.84809	2.89981	2.35339	2.54171	2.88074	0.837523
															0.815331	0.024512				0.258193				0.039829	0.392354	0.39393		0.721882		1.26627	1.64984	1.36899	0.808416	1.09556	1.87164	2.1808	1.36575	0.880539	1.92398	1.48687	3.77854	2.52792	4.42123
															0.901252	0.175229				0.497232				0.828705	0.557602	0.109638		0.182156		1.35629	2.77299	1.06194	5.48464	3.89084	2.04499	2.24982	2.53632	0.826978	1.32706	2.46666	2.93551	2.42128	3.43232
															0.436272	0.171109				0.698952				0.416122	0.620898	0.166551		0.720668		1.87152	3.58116	2.34172	4.15299	2.47028	1.45672	1.21307	3.15201	1.06737	2.18536	2.60496	3.58783	3.77349	2.62394
															0.061655	0.128264				0.542865				0.257469	0.60017	0.616264		0.502839		1.84117	1.82983	1.62571	2.02868	7.6065	2.33841	1.48287	2.83232	1.74661	1.48312	1.78397	4.94984	2.67755	4.51843
															0.85536	0.030063				0.374315				0.169856	0.09631	0.105228		0.501048		1.41909	1.49438	1.67227	3.59237	1.49151	2.29418	0.958209	3.30931	2.6036	2.49975	1.65731	2.27809	1.32022	1.5995
															0.782912	0.045058				0.492258				0.07944	0.547874	0.082222		0.227031		1.1972	1.48924	1.14341	3.93903	4.6954	1.45073	2.72422	3.77776	1.85729	1.51725	1.31598	1.79735	2.05976	2.09377
															0.766915	0.057206				0.612523				0.573609	0.683025	0.17855		0.094278		1.96266	1.10057	1.62347	2.59922	1.00488	1.76897	2.02151	1.47893	0.892292	1.31809	0.87292	2.29577	2.71624	2.96004
															0.08788	0.115321				0.642646				0.704208	0.589278	0.114911		0.26086		1.13378	1.48282	1.29366	3.38671	4.26454	2.18929	2.03995	1.49584	1.82964	1.6405	2.0953	3.32581	2.91878	1.30204
															0.934103	0.243706				0.121385				0.123126	0.20267	0.274853		0.252019		1.69575	2.30992	1.49451	2.31272	2.68634	2.65305	3.85713	1.0413	2.41763	1.94609	1.86852	2.343	6.44424	2.85486
															0.125863					0.668598				0.244549	0.100884	0.543459		0.122145		1.13037	1.22958	2.10358	3.22653	2.26562	3.04226	1.97466	1.27083	1.91686	1.21999	0.804423	1.01529	2.69111	4.49442
															0.747777					0.664456				0.546464	0.25758	0.427622		0.680959		1.08709	3.13192	1.83469	3.20014	0.902644	1.53837	2.01655	1.36481	2.05066	1.49528	0.821288	1.6371	3.50219	2.12381
															0.710585					0.212462				0.662512	0.647768	0.431155		0.547694		1.34919	1.02014	1.99082	4.02512	1.68578	2.69969	1.22583	2.54753	1.76446	0.930215	1.5803	3.76069	1.62871	0.865606
															0.945991					0.103665				0.057593	0.099866	0.214066		0.132368		1.41188	1.75117	1.16739	3.17785	3.23675	1.27411	1.7659	0.945036	2.87995	2.29496	1.51149	1.12237	1.24573	2.98723
															0.522984					0.067812				0.137469	0.583215	0.395416		0.703326		1.30458	2.13505	3.35542	2.08941	2.82406	1.48551	1.2266	1.44619	1.78493	1.23551	1.03922	1.75855	1.06501	1.64397
															0.672616					0.404317				0.739268	0.698548	0.0511		0.309323		1.36256	0.878559	6.51816	2.19206	2.53074	3.21779	2.20851	0.885005	1.42084	1.85449	2.38534	1.98625	1.91052	1.4493
															0.802813					0.598923				0.490713	0.403012	0.571802		0.112319		1.35929	1.85825	4.02179	2.09167	1.68923	1.13816	2.08921	1.18339	1.32113	1.48073	1.5917	1.1639	1.86917	3.94923
															0.563209					0.696215				0.060357	0.257606	0.191674		0.310014		1.29876	1.3313	2.09993	4.08586	1.12195	2.27115	2.16909	1.26735	3.24848	1.31922	1.38339	1.25722	1.70938	2.20899
															0.47639					0.085492				0.050205	0.199331	0.192943		0.128723		1.72493	0.914429	1.84786	1.0319	3.37321	1.77031	1.5302	1.99526	0.953872	1.82458	1.9178	3.56902	1.29423	2.51882
															0.751743					0.377047				0.843438	0.661088	0.66844		0.22192		1.18819	6.23467	2.15208	4.39076	1.97751	1.66652	1.12091	2.58267	1.8583	1.0582	1.29011	2.26031	1.58084	3.48179
															0.524581					0.257731				0.727315	0.162761	0.653824		0.542951		1.53986	0.899902	2.66802	2.54716	1.49771	1.28004	2.11949	3.3485	1.50331	1.33948	1.17365	2.94398	1.03855	1.98483
															0.353047					0.123726				0.39511	0.103276	0.543523		0.605673		1.49527	1.88047	1.75354	2.83741	5.01678	1.13453	1.45342	1.60954	1.82296	1.33813	1.10861	3.98553	2.34034	1.84927
															0.172427					0.439296				0.077795	0.693795	0.084312		0.228919		1.2952	1.77197	2.44476	2.45341	1.26832	1.24841	1.82102	2.96036	2.66003	1.10094	1.86505	3.51807	1.24798	2.8555
															0.896611					0.17635				0.11582	0.164226	0.259726		0.111438		1.19926	1.06091	2.18537	1.41002	3.8865	1.55551	1.37191	2.19371	2.74088	1.23845	2.35555	3.93565	1.37501	2.04353
															0.496285					0.094302				0.818284	0.689877	0.277712		0.268278		2.00164	2.73919	2.97913	1.30594	3.48275	0.994167	1.21794	2.53023	1.21723	2.50042	1.90502	1.68264	1.60962	2.33604
															0.479667					0.495935				0.872125	0.699059	0.364249		0.55812		1.29638	2.00758	2.23685	1.69665	2.48679	1.08738	0.917201	1.78143	2.23472	2.34733	2.20703	2.33471	1.25865	3.84652
															0.752981					0.0496				0.226143	0.167497	0.624131		0.297336		1.26519	1.70963	2.25882	1.70434	1.0415	2.18465	1.56808	1.72771	1.14345	2.25223	1.69328	1.76423	2.85714	2.63488
															0.082608					0.732282				0.564155	0.213712	0.143622		0.400657		1.47528	1.14828	1.87799	1.38886	1.65163	1.1236	2.80115	1.57202	0.917289	2.52997	0.934233	2.60797	1.1658	2.89903
															0.920512					0.0632				0.135603	0.690288	0.402753		0.639277		1.92099	2.34359	2.00169	3.56334	1.2092	1.18401	3.50629	2.92198	3.07826	2.68114	1.00576	1.85896	1.15861	2.077
															0.968332					0.610669				0.567899	0.667473	0.274423		0.114421		1.64359	1.98853	2.55045	1.82857	2.13558	2.00308	1.15043	1.25978	2.22782	2.16934	1.21047	3.95188	1.82869	1.77391
															0.345358					0.170973				0.872075	0.12722	0.5926		0.66693		1.60586	1.47798	2.22196	1.72901	1.96693	1.88885	1.35223	1.56439	1.33263	1.79033	1.85028	1.4738	1.87576	3.85199
															0.246051					0.077092				0.74681	0.590332	0.202109		0.027837		1.99267	1.03741	2.49212	6.4369	1.18668	1.54517	1.6575	1.01022	1.91018	1.0915	1.94762	1.76575	2.33276	2.68773
															0.982599					0.141487				0.627274	0.099609	0.373518		0.343976		2.41442	1.5918	2.33946	1.72034	1.41863	1.07065	1.10668		0.831278	1.95989	1.07327	1.07079	1.89641	2.98632
															0.850893					0.237898				0.573082	0.595137	0.393581		0.165481		2.29322	0.84023	2.67424	2.69339	1.71992	2.71456	1.54942		0.874354	2.29602	1.46035	1.76271	2.4156	2.36914
															0.870005					0.395862				0.660923	0.557831	0.438159		0.368508		2.71381	0.940582	2.6728	0.835887	1.40664	1.04523	2.45995		1.76468	2.80558	1.68084	2.51256	0.793492	5.20261
															0.592391					0.760713				0.563921	0.423686	0.669772		0.069116		1.40356	3.65	2.54562	1.16832	1.61367	1.45926	1.19274		0.867409	2.8591	1.46304	2.6654	1.7269	2.05466
															0.046448					0.497256				0.748893	0.662111	0.462258		0.706929		2.95914	1.8514	2.47715	2.88247	1.92862	2.89899	1.06725		1.4891	2.77267	1.32294	3.05914	1.56116	2.00488
															0.198951					0.466131				0.670701	0.519231	0.231				1.34528	2.565	2.43351	1.85355	1.17696	0.917408	1.01345		1.43773	1.80725	1.35635	0.717438	1.88025	2.15737
															0.971586					0.138396				0.656005	0.613657	0.642997				1.23597	4.59891	1.62074	3.81366	0.834481	2.61551	1.71487		1.32947	2.19549	2.039	1.78577	2.01808	3.19632
															0.398552					0.247488				0.300449	0.192142	0.12556				1.10315	3.96503	1.49329	2.12927	1.27001	0.96841	2.2778		1.68696	2.33954	2.26061	1.36279	1.15378	2.30933
															0.767678					0.145775				0.105216	0.117087	0.315535				1.79775	3.63832	3.26482	2.57969	1.28899	3.34581	1.32437		0.855425	2.22527	1.30208	1.80175	1.29538	2.14677
															0.645897					0.541462				0.750582	0.075121	0.278313				1.78467	2.47659	2.30475	1.55925	1.49703	3.44927	2.85754		1.17919	4.12281	2.25773	2.7548	1.08873	1.90104
															0.811277					0.700915				0.580112	0.653889	0.122574				2.09278	1.68147	3.39186	2.99605	1.18404	1.34109	2.2175		2.03845	3.54892	2.39507	0.699746	1.80136	3.42143
															0.598523					0.186515				0.559913	0.063535	0.406762				1.90276	2.65521	1.67469	1.37626	0.712731	0.825119	3.28517		3.01188	2.07442	1.8584	2.06578	1.8369	2.16394
															0.096489					0.63799				0.552844	0.617671	0.392604				1.86172	3.26396	1.37395	2.56912	1.58074	1.9005	2.7719		2.08188	2.32344	2.28375	3.08131	1.65518	1.14272
															0.354828					0.45105				0.36356	0.584387	0.194168				1.15881	2.2504	1.62976	4.68529	1.21568	1.6228	1.73998		2.48607	2.59195	2.27937	2.64916	1.15726	2.27178
															0.949161					0.415328				0.394664	0.446764	0.547572				1.1633	2.32598	1.8185	1.40983	0.794568	1.53666	1.82023		2.03409	2.11698	1.25409	1.44173	1.61315	2.23326
															1.05903					0.621937				0.428775	0.608595	0.398414				1.50903	2.10706	1.84688	1.83653	1.52593	1.10104	1.24522		1.66012	3.61936	1.61683	2.97115	0.709852	1.13888
															0.372241					0.220735				0.339349	0.671765	0.495694				1.49645	1.93149	1.95955	1.90077	1.39594	0.993339	3.51736		2.17165	3.48568	1.72217	2.50968	1.21553	3.18783
															0.684413					0.105781				0.034516	0.421219	0.219997				1.56092	1.53535	1.90212	1.4711	0.9752	1.2573	2.06366		1.5499	2.56405	0.998177	1.54698	1.33985	2.20986
															0.192775					0.14757				0.125745	0.153891	0.573308				1.20201	1.03715	2.48044	1.64027	1.79359	1.88192	1.51335		2.03295	1.45232	1.22144	2.30695	1.57622	0.854884
															0.860437					0.763543				0.828236	0.567902	0.505382				1.35941	1.18348	2.68715	2.06636	0.853396	1.69076	1.76577		1.96501	2.1243	1.00628	3.95847	2.56894	2.01541
															0.860364					0.118582				0.482747	0.044247	0.170907				1.24113	1.28811	2.74253	1.83538	1.57966	1.386	1.88867		1.41628	1.87803	1.32524	2.21072	1.78686	1.45086
															1.01251					0.095282				0.642532	0.164485	0.130397				1.15282	2.25779	1.27049	6.87637	0.78842	1.15317	2.3591		2.13964	2.7541	1.46469	1.63695	0.773519	1.77978
															0.886431					0.082813				0.820388	0.542746	0.645009				1.53294	1.31401	2.80007	1.70954	1.04593	1.14302	2.16326		2.04772	2.05422	2.30483	1.10883	1.59081	0.743987
															0.125211					0.201513				0.635405	0.635118	0.308138				1.18064	0.891433	3.69291	3.78616	1.13272	1.38856	1.65999		1.37138	1.52402	2.81964	0.816631	2.01735	1.89078
															0.673964					0.749414				0.179128	0.080423	0.497658				1.41889	1.38729	2.28704	1.57183	1.68645	2.41897	1.43123		0.914375	2.05527	2.00269	1.56348	3.07463	1.90645
															0.449867					0.47504				0.367435	0.698249	0.182167				1.43628	3.37054	1.97806	1.34047	1.69491	1.33536	1.83238		2.33813	1.82154	1.53479	1.91871	1.83163	3.0278
															0.869405					0.638933				0.530442	0.497902	0.629812				1.82775	1.01612	1.64562	3.62562	1.44285	3.76734	1.65508		1.24139	2.00942	0.949179	0.862359	0.907795	2.32357
															0.769851					0.125317				0.21245	0.020295	0.370134				1.17373	5.49375	1.82296	2.26283	1.76698	2.91063	1.12888		1.95961	1.82903	1.24933	3.58815	3.1278	1.05673
															0.489516					0.163367				0.508801	0.412683	0.271264				1.40898	2.58104	3.4887	1.29962	3.03585	1.78175	1.26434		0.841911	2.60883	1.59125	3.54883	1.25733	3.09747
															1.07109					0.146614				0.267373	0.375199	0.325829				1.85772	3.88668	1.64526	1.82731	0.884212	1.40403	1.937		1.30049	3.10405	1.88531	2.27347	2.21351	1.68498
															0.482039					0.08772				0.815093	0.200982	0.347636				1.66319	2.36852	1.85094	1.73949	1.47862	2.00449	0.844616		1.36737	1.32903	1.7021	2.53248	2.40333	1.84642
															0.955185					0.285935				0.65018	0.21263	0.199844				1.12075	0.91232	1.60218	1.55574	1.07025	1.64564	2.08342		2.05874	2.21417	2.64547	1.94582	1.47912	2.22866
															0.696352					0.222022				0.231427	0.337715	0.054715				2.05591	4.05296	2.09709	1.77118	0.943372	1.62732	1.35174		2.07753	1.46568	1.97034	2.98178	1.74183	1.82815
															0.176469					0.16696				0.701733	0.608639	0.197059				1.94411	1.54582	2.01089	2.26305	1.48261	1.22109	1.27522		1.07953	1.37899	0.768083	3.72897	2.75117	1.30985
															0.956714					0.502523				0.176597	0.054341	0.207223				1.99917	1.95314	1.63964	0.990453	1.94648	2.14606	2.68933		1.52565	1.07255	1.62442	2.28948	2.59047	3.27617
															1.03249					0.112155				0.748477	0.216802	0.379037				1.72687	1.79998	1.89591	1.70171	1.88254	0.962628	2.14284		1.20034	0.99643	1.73143	2.13971	4.0236	1.86632
															0.777898					0.068958				0.863915		0.279206				1.96832	1.50712	1.7889	1.48085	1.01339	1.18174	2.12417		1.65313	1.2233	0.880674	2.59424	1.62885	1.68802
															0.690174					0.553669				0.79467		0.347226				1.24785	1.49487	2.95808	0.838753	1.84759	2.07254	2.91408		1.35886	1.44198	1.3396	1.81608	1.53144	0.976446
															1.01073					0.117519				0.20715		0.423166				2.65388	3.37241	1.86732	2.15141	1.56477	0.785849	0.839507		1.74369	2.33607	2.34364	1.47632	1.02022	1.35565
															1.00889					0.66018				0.623613		0.66685				2.20345	1.24169	1.29871	2.59531	1.5111	0.799885	1.50281		1.19308	2.19936	1.79299	1.65467	2.99005	1.95327
															0.791536					0.037841				0.134427		0.401857				1.68861	5.66085	3.48462	1.40037	2.07923	0.83456	2.09833		0.99876	1.25252	0.752934	1.9016	3.84944	1.812
															0.1476					0.363356				0.362244		0.137918				2.81532	1.91169	1.50295	1.72213	1.67228	1.32786	1.77094		1.1579	2.34771	1.34158	2.39009	3.53642	1.50343
															0.995305					0.368467				0.603048		0.197636				1.73176	3.57686	1.96007	3.5124	2.47015	2.49518	2.20651		2.01383	2.03326	1.20937	0.843898	1.22877	2.54618
															0.308278					0.149051				0.846021		0.186924				1.14706	2.26244	1.83082	3.19823	3.11381	0.971506	2.31247		2.01748	1.6479	1.19372	1.80055	0.828602	2.87989
															0.748856					0.116746				0.325426		0.19229				1.54387	2.37583	1.92525	3.58518	3.2027	1.49304	1.19543		1.79396	2.14663	1.21443	2.96534	4.13502	1.05259
															0.69515					0.311031				0.319578		0.352702				2.04874	0.958961	2.7445	2.92947	5.28619	1.21841	1.75195		0.880752	2.15839	1.31168	2.58265	1.68692	1.8104
															0.304641					0.365059				0.034594		0.621555				1.62185	1.9339	2.91714	2.63409	3.96826	1.85789	1.24573		1.48075	1.19633	2.44456	2.66106	2.5778	0.899591
															0.997465					0.19349				0.112228		0.062894				1.27447	1.14119	2.74291	2.89573	2.31154	1.00265	1.2182		0.769743	1.39691	1.15012	1.44373	1.33696	1.06889
															0.706452					0.117588				0.051869		0.246772				1.25898	1.77721	3.76324	2.53245	4.51856	1.6637	4.07526		2.09009	1.99932	1.11426	3.16347	5.76989	2.00666
															0.665402					0.565126				0.2839		0.108908				1.26148	4.38167	2.10576	2.62772	3.76237	2.14486	1.16274		1.0207	2.79635	2.09253	1.41608	4.32003	1.6167
															0.181469					0.384497				0.620154		0.565159				1.45667	2.27007	1.70145	1.43344	4.58776	1.14217	1.14058		0.858584	1.00989	3.03336	0.967689	1.24986	1.71876
															0.814854					0.269802				0.782881		0.27846				1.27521	3.16331	1.27905	1.91033	5.21342	1.23098	1.04787		1.85284	1.1677	2.3198	1.72922	1.49356	0.763707
															1.01394					0.32463				0.200168		0.162226				1.53617	3.65236	2.89997	1.96177	3.89045	1.84669	1.48155		1.36627	1.63558	3.04272	1.35954	5.31535	2.94333
															0.17278					0.136971				0.012981		0.121353				1.50158	4.54811	4.52321	0.755152	2.53227	1.21452	2.50726		1.34082	1.91769	1.82665	2.88307	1.46099	1.96683
															0.272522					0.213571				0.160427		0.610517				1.13475	2.65045	1.55932	2.3905	6.78548	0.917312	2.16243		0.805376	1.34655	0.742019	2.70337	1.85066	2.3268
															0.935591					0.71862				0.26303		0.348961				1.36336	4.01433	1.826	2.94228	6.61673	0.898785	1.12227		1.55896	1.12013	1.16265	2.34919	1.88137	0.91518
															0.680307					0.366713				0.534849		0.537957				2.52524	0.976272	3.25092	2.13249	0.85049	1.35016	0.96968		1.06575	2.39648	1.31967	2.02618	1.40398	1.25511
															0.160575					0.749663				0.768362		0.456734				2.24221	2.22819	1.53115	2.66615	1.22112	0.934776	1.15106		1.1082	2.03465	1.474	1.72025	2.04784	2.02283
															1.03582									0.045358		0.095978				1.2659	0.866395	1.94068	2.03124	2.83797	1.39317	1.02426		2.45946	2.14769	1.91434	1.33989	1.4685	2.64796
															0.784956									0.448751		0.262616				2.26823	2.65908	2.08101	2.07927	4.45004	1.30332	1.86693		0.93022	1.07723	1.02823	1.54354	0.725976	1.13675
															1.06311									0.529405		0.527288				1.49419	1.58316	2.33319	2.28135	3.71384	1.74403	1.24063		0.753176	1.80688	2.08496	2.2969	1.57995	0.822967
															0.136806									0.864229		0.308889				1.74198	2.82168	1.85406	3.14999	2.91274	1.23564	1.12716		2.26156	2.45175	1.92436	3.12829	1.74643	0.850439
															0.061143									0.172929		0.304948				1.5808	1.73902	1.28473	0.83763	0.976072	0.930493	1.20916		1.57825	3.17036	1.40755	0.714023	2.8064	1.88539
															0.905547									0.718375		0.073208				1.38973	1.83984	1.98587	3.08713	1.6043	1.1686	1.1402		1.48344	2.4741	0.886516	1.38807	4.53947	2.1388
															0.428197									0.189703		0.273198				1.18679	1.95278	2.95326	2.33749	2.58383	1.41989	1.84291		1.6701	2.5527	1.20199	0.835475	4.2892	2.63079
															0.143446									0.405273		0.599328				1.16917	2.91142	1.79855	2.99791	4.94944	1.49315	1.68937		1.00595	2.84008	0.736636	2.78801	5.40738	1.65584
															0.967141									0.775774		0.409951				1.92618	3.21418	2.33188	4.93511	4.44771	1.2901	1.8598		1.52916	2.46314	1.88392	2.9216	1.34195	0.924657
															0.854724									0.395201		0.27687				1.10371	0.811215	1.13654	4.16531	4.10652	1.32206	3.32512		1.03208	2.99796	0.988774	1.89949	1.26514	1.80009
															0.80235									0.739819		0.152085				2.32231	1.86373	1.89917	1.8289	4.1248	1.4771	1.20395		1.35016	2.06725	2.40586	2.53547	0.914818	1.62487
															0.222372									0.115098		0.624112				1.75594	2.81771	2.95474	1.37682	3.93229	1.79221	2.57938		1.51565	4.59142	1.89694	2.9641	0.828992	0.757673
															1.0343									0.199138		0.589728				1.66106	1.74687	3.69067	1.77863	3.22401	1.44181	1.92431		1.40007	1.34438	2.18279	1.77643	0.720549	2.41581
															0.107991									0.701412		0.035911				1.62836	1.12827	1.63116	2.13457	4.72359	1.14845	1.2405		1.57286	4.46864	1.06903	1.72239	0.803015	1.64132
															0.574465									0.874695		0.407248				1.96611	2.21142	1.43763	2.89426	3.72267	0.804794	1.17654		1.58785	4.58785	1.99883	2.08624	1.90942	1.25113
															0.248521									0.635053		0.523372				1.87958	1.13922	4.40363	2.86402	3.29634	0.975544	1.9709		1.68512	2.82242	2.3378	1.26988	1.29003	0.94743
															0.15195									0.068955		0.623153				1.8228	1.51466	2.62262	1.94976	2.39562	1.39574	0.884924		1.62173	1.79118	0.835051	0.826144	1.75959	0.818892
															0.735831									0.682846		0.17608				2.35692	1.1002	2.31242	1.94766	3.18805	2.03111	0.99478		1.49724	3.70318	1.24999	2.46527	0.737908	1.11519
															0.164355									0.838611		0.128041				2.11742	1.38265	2.34658	4.43082	1.35208	1.88397	1.24922		1.74293	5.49376	1.50689	2.59592	2.15686	1.35459
															0.414471									0.114107		0.134317				1.54973	1.42603	3.69319	3.11347	1.86934	1.55971	1.17611		1.81594	3.97978	2.83252	2.67899	1.09827	1.479
															0.086928									0.186434		0.57398				1.20571	1.08888	2.6292	2.34121	2.34693	1.68984	1.33797		2.01067	5.074	1.46644	1.57199	2.16015	2.21449
															0.862527									0.210524		0.448365				1.63924	1.83538	2.64802	3.67437	4.37397	1.78532	0.962479		2.11617	5.24079	1.88474	1.82951	1.73073	1.8706
															0.101409									0.580788		0.095979				1.23228	1.39571	1.61781	2.48027	1.93204	1.52726	1.76059		1.21925	3.54471	1.70798	1.89605	1.8544	2.09652
															0.838074									0.788707		0.086977				1.14483	1.09878	2.05431	2.43426	1.69766	0.935849	2.76143		1.00598	2.18302	1.9305	2.0082	1.21186	1.03571
															0.72132									0.659957		0.393366				1.19247	1.21381	1.26175	1.17384	4.50402	0.896303	1.46496		1.22533	3.73703	1.24981	0.744194	1.18558	1.73877
															0.5538									0.047692		0.449148				1.70177	1.6004	3.48872	4.53579	4.58653	1.4286	1.29167		2.57045	5.48861	1.29925	3.68201	1.38921	1.697
															0.12836									0.880078		0.332728				1.58677	1.35136	1.59744	2.50232	3.64977	1.74491	0.956931		1.87687	3.44788	2.139	1.40119	1.63712	2.32796
															0.851954									0.632447		0.573967				1.83233	0.859686	2.03485	1.07828	1.66582	1.30724	0.998714		2.16596	2.50986	1.67778	2.71314	3.56058	1.72134
															0.541576									0.542005		0.191557				1.19295	1.1234	2.72527	2.38307	3.44479	1.54246	0.886747		1.13798	2.38127	0.761191	1.59469	1.6851	3.04585
															0.602148									0.838		0.429773				1.29535	1.47486	1.45661	1.48122	2.35585	1.50794	1.31188		1.31117	3.08165	1.54324	2.55433	1.6279	3.13287
															0.125987									0.440775		0.148085				1.885	1.41577	1.74394	2.84073	3.3722	1.24057	1.81659		1.25043	7.02737	1.24387	1.5511	4.29284	2.0736
															0.733176									0.857851		0.475791				1.80192	1.02283	2.58542	2.64098	2.82365	0.943253	1.07015		1.66221	1.04243	1.45549	2.10298	1.59095	3.30721
															0.707749									0.602706		0.116982				1.27261	1.46354	1.58186	2.47286	7.11757	0.854582	1.50084		1.5317	2.67367	1.06196	3.10499	1.59267	2.37808
															1.05215									0.275347		0.289217				1.78422	1.27672	3.34891	2.46643	6.10635	2.03909	0.98552		1.41413	2.17002	0.780141	2.97872	1.30079	1.85337
															0.796093									0.798588		0.167903				1.77929	1.31518	1.57899	2.96624	5.85283	1.59694	1.04567		1.14621	0.907704	1.44395	1.68777	1.44209	1.24604
															1.05228									0.061329		0.130104				1.78153	1.45157	3.32804	1.36655	6.56059	1.41867	0.882424		1.81503	2.35172	2.27373	1.43286	0.965824	1.91571
															1.06655									0.322612		0.510843				1.39337	0.98946	3.43535	1.83697	2.07902	1.8908	1.49392		1.98678	1.75611	1.66999	1.78744	1.35332	1.57977
															0.201601									0.177172		0.265385				1.21908	0.948588	3.01064	1.64106	1.94784	1.85046	1.04701		1.10849	4.14655	1.18798	0.683694	1.06486	1.27725
															0.783688									0.119517		0.190921				1.65058	0.908126	2.86938	2.34672	1.87322	2.42299	2.66283		1.8393	2.56244	1.11866	0.75199	1.27094	1.2257
															0.927022									0.191932		0.414686				1.23944	1.26009	1.66177	3.30633	1.11031	1.43531	2.44572		2.60637	2.31386	0.972928	0.808873	1.70965	1.74498
															0.597624									0.467893		0.461893				1.25112	1.05218	1.51221	1.78032	2.20336	1.70816	1.27598		1.32517	1.70488	2.8567	1.59482	2.31294	0.933456
															1.06849									0.61288		0.25257				1.51725	1.31282	1.2311	2.43407	2.04057	1.46924	2.09487		2.19937	1.92636	0.961735	1.18505	1.50783	1.21271
															0.128759									0.192835		0.402412				1.32904	1.35782	1.56181	4.53793	1.87326	1.25231	1.5199		1.43563	2.93252	1.18744	0.955957	2.08155	1.2392
															0.6815									0.232017		0.146472				1.48313	2.27906	1.3176	2.63695	1.50426	1.28803	3.56954		1.86773	1.50228	1.42411	1.60274	1.20716	1.52514
															1.04053									0.747591		0.031677				1.44894	1.49312	3.32667	1.37043	2.59897	1.59504	3.73847		1.5436	3.4353	1.53564	1.67844	4.54984	0.98309
															0.457312									0.754551		0.663368				1.93081	1.69179	2.08515	1.74656	2.73398	1.06657	1.27018		2.10328	4.20216	1.3005	1.38858	1.29704	0.756857
															1.02305									0.325418		0.121744				1.30968	1.83753	3.96786	1.28459	2.66486	1.16844	1.60579		2.3968	4.09758	1.2991	0.928098	1.68529	2.93671
															0.737608									0.165826		0.402916				1.21966	1.20573	2.79304	2.47972	2.87667	0.80194	1.08213		1.14743	2.61075	0.901108	1.82175	1.59426	2.30314
															0.983938									0.076505		0.038785				1.75648	1.38543	3.07128	1.00523	0.861346	0.807229	1.45985		1.15917	1.93833	1.18866	1.06567	1.25212	3.13434
															0.979374									0.083921		0.280547				1.46588	1.19218	3.24748	1.01902	2.37128	1.10771	1.20159		0.999343	0.970986	1.81943	0.786384	2.82193	1.57353
															0.10287									0.459087		0.209295				1.58837	1.25003	1.81226	1.10868	2.29204	1.31746	10.0547		1.36082	1.41119	1.20613	1.52587	1.55429	1.75636
															0.063073									0.652553		0.183964				2.11947	1.00584	2.77397	2.68949	2.15459	1.48968	1.05831		1.36479	2.21362	0.829227	1.29676	2.07616	0.887493
															0.403744									0.100592		0.469096				1.23317	1.47804	1.82298	2.11655	1.73325	0.946452	1.55712		2.50214	2.62925	2.13245	2.99758	2.1899	0.909352
															0.174294									0.765174		0.146772				1.24118	0.96374	2.04124	2.14337	3.52217	2.14029	2.40335		2.88325	1.47984	0.959043	2.58257	2.35469	1.63165
															0.659258									0.881358		0.428377				1.22422	1.22603	2.87322	2.10311	1.32448	2.30922	1.44871		1.7144	4.61032	1.47803	1.55715	1.3704	1.6941
															0.662144									0.455797		0.437017				1.09261	1.55337	1.97676	2.09236	2.02641	1.30061	1.12624		1.74398	4.08106	1.35913	0.87364	1.56435	1.28771
															0.539276									0.737573		0.193401				1.71468	1.26208	1.07493	2.74182	1.19454	2.23577	1.2093		2.03611	2.42686	1.50769	1.19375	1.54903	1.21017
															0.946108									0.072704		0.57972				2.11185	1.11155	1.67642	1.58755	1.84125	1.4316	1.31806		2.21296	3.41727	0.862777	1.38545	1.67449	1.31905
															0.110687									0.250372		0.380005				1.35416	1.12858	1.06116	2.71778	1.2333	1.81921	1.77976		2.67323	1.09997	2.30435	1.34366	0.822447	1.95139
															0.647928									0.55605		0.097923				1.13152	0.875281	3.37426	2.36601	1.4636	1.85161	1.83397		1.91531	1.8219	1.26025	1.48877	1.11135	1.86367
															0.799775									0.60006		0.418916				1.4511	0.889354	2.6743	1.87957	1.64118	1.11634	1.7172		1.43531	1.92842	1.58128	1.79213	2.54883	1.38812
															0.253123									0.199157		0.521585				1.98512	0.973732	2.10824	2.5753	0.936257	2.14153	1.56423		1.61877	2.3862	1.8244	1.79985	1.75332	3.50916
															0.904065									0.556804		0.495646				1.87541	1.54679	1.17859	1.07251	2.13901	1.47855	1.60114		1.24276	2.50833	1.2802	2.08366	1.60004	1.19994
															0.791327									0.645976		0.293717				1.88188	2.22763	2.96764	1.57846	1.04365	1.98687	2.08218		1.88304	1.69572	1.66735	2.37168	1.44949	2.18421
															0.527402									0.106337		0.166447				1.28711	1.30107	2.97929	1.11884	1.44227	1.55258	1.31055		1.33678	1.9341	1.92285	2.24876	0.780525	2.68979
															0.957849									0.410665		0.667268				1.44244	1.70106	2.04826	1.3863	1.43101	1.56014	2.94377		2.78559	3.5403	1.8157	2.05078	1.24335	2.09096
															0.530183									0.194816		0.603151				2.23625	0.857021	2.36505	2.77888	0.821972	0.799062	1.62108		2.15337	3.38342	0.849548	1.5474	1.63574	2.60648
															0.211904									0.525839		0.257799				1.37804	1.0286	1.51363	3.33345	1.38175	0.881408	0.978958		1.30407	1.73206	1.80302	1.77614	1.69735	1.48997
															0.553244									0.076099		0.132725				1.96667	0.821478	1.48462	2.40735	2.07756	1.4077	1.11159		1.98236	1.78417	2.27363	1.48202	1.28065	2.7155
															0.669294									0.728724		0.293216				1.35968	0.806378	2.53138	2.12615	1.33097	1.06891	1.79781		2.22301	2.0174	1.9729	2.68472	1.41124	1.75617
															0.046081									0.641011		0.238352				1.3568	1.05826	1.55327	1.98154	1.48373	0.857187	0.978338		1.43135	2.61319	0.745166	1.4458	1.12301	1.23384
															0.910109									0.793359		0.401649				1.47123	1.82986	2.07501	2.94342	2.03054	1.45438	0.963091		2.38734	3.11159	1.53512	1.17117	1.98113	2.2737
															0.912032									0.203537		0.583166				2.27002	0.967413	1.1097	1.42753	1.40552	1.33589	2.03007		1.85032	2.9203	2.18981	2.13614	1.5102	1.72365
															0.101387									0.789423		0.167953				1.29346	1.73491	1.89263	1.65552	2.13043	0.837288	1.12735		2.25473	4.43273	0.844933	1.78985	0.959294	1.80715
															0.104924									0.543458		0.350306				1.3116	1.52488	1.43782	2.77934	2.0216	1.46103	1.33818		2.25566	1.71687	1.08359	1.75582	2.17798	1.51346
															0.112667									0.606272		0.40991				1.15386	2.07236	1.69105	1.64355	2.21335	1.32561	2.15851		0.93749	4.82559	0.759629	2.86958	2.45883	1.46533
															0.03351									0.526498		0.154038				1.26668	3.13411	1.25301	0.97654	2.09449	1.45019	1.92325		1.23914	3.42408	0.708832	1.1518	1.68255	1.24131
															0.442331									0.412473		0.155011				1.39088	1.40419	1.66539	1.50653	1.90474	1.80111	1.46015		2.15696	2.75478	0.888403	0.722119	1.16018	2.80783
															0.80358									0.67813		0.185814				1.18907	0.814435	1.45973	1.89388	2.18877	1.56432	1.2908		1.27217	2.98199	0.713	1.21824	4.44727	0.782876
															0.833515									0.727643		0.078258				1.39122	2.55161	1.36622	1.96938	2.27806	1.689	3.76905		1.60803	2.09676	1.74702	2.57758	4.10218	1.42636
															0.142207									0.850244		0.129733				1.49552	1.51807	1.47119	1.72211	2.48082	1.4867	2.62369		1.48006	1.90171	0.963534	2.82304	2.05282	2.18438
															0.425998									0.326326		0.598164				1.43475	1.80781	2.07108	1.48766	2.64426	0.862912	2.59802		1.05175	3.91841	3.18659	1.63864	1.33429	2.04934
															1.03087									0.113938		0.426435				1.19198	0.833708	2.88174	1.45956	2.04867	0.851111	1.71073		1.95488	0.906573	1.46307	0.821525	1.66996	1.35093
															0.850683									0.04602		0.672246				1.24605	1.1549	1.77471	1.74489	2.13826	2.41635	2.53183		1.44313	3.17648	0.702644	2.54676	1.44033	1.74015
															0.482932									0.810952		0.660257				1.96969	1.31184	1.1213	2.01336	2.24726	1.97576	1.99833		1.11745	2.67809	1.66707	1.32753	1.44337	1.08341
															0.323262									0.48232		0.1254				1.34148	1.06785	2.14276	2.04855	3.25011	1.23771	1.23667		2.14102	3.47778	2.15053	1.06503	4.77962	1.74262
															0.862823									0.830153		0.113662				1.55246	1.5838	1.52727	1.7225	1.87964	1.25054	1.27619		2.0711	2.6184	1.80366	3.11153	2.88608	2.26008
															0.605154									0.074827		0.505757				1.43184	0.954477	1.43544	2.08012	2.19296	0.936302	2.0519		2.04837	2.44782	2.51727	1.32963	1.19396	3.50063
															0.15763									0.14699		0.593881				1.11244	0.890627	3.17545	2.80164	1.9756	1.12406	1.4089		1.26614	3.35977	2.01478	1.8297	1.13592	1.48322
															0.061563									0.218285		0.057993				1.49958	1.17138	2.20718	1.07919	0.962671	1.37874	1.45596		2.31943	3.3537	1.66974	2.40762	2.08758	2.00421
															0.12551									0.496484		0.185488				2.96655	1.82482	1.20318	1.77142	1.2931	2.90013	1.17409		1.20794	2.17786	1.43464	1.56144	1.54135	1.67838
															1.03753									0.313082		0.615345				2.09308	0.862065	2.5613	2.83808	1.14686	1.06323	1.23335		2.03231	6.62567	0.721498	2.03104	0.766775	1.78448
															0.441252									0.720672		0.457217				1.78683	2.01166	1.76003	0.927692	1.68467	1.20969	2.28245		1.82566	1.81573	1.36338	2.29958	1.55135	1.84133
															1.05717									0.800852		0.257216				1.50492	1.2908	2.40099	3.5852	1.3884	1.67411	3.16173		2.04184	2.08978	1.90846	1.04718	2.33754	2.29672
															0.841318									0.190358		0.050912				1.83737	1.49153	2.4191	1.90758	2.01651	0.99769	2.28822		0.742262	4.60184	1.92383	2.12321	1.56151	1.09151
															0.678689									0.480229		0.621849				1.34641	2.04372	1.29591	1.9028	1.5525	1.63399	1.66192		1.84773	3.13651	1.0042	2.0825	0.757173	1.80402
															0.707578									0.0799		0.520924				1.56302	1.62626	3.9396	4.61686	3.13151	1.11734	2.20052		1.97643	4.99738	1.06818	1.88472	1.68418	1.87174
															0.722827									0.178895		0.4931				1.57445	2.18904	1.67914	2.61874	1.77896	1.51434	1.03519		1.30568	2.8952	0.708868	2.17124	2.41384	1.80802
															0.478899									0.764061		0.107648				2.54412	0.923238	2.23687	4.28934	2.09581	1.51063	1.14069		1.25095	3.20488	1.37381	2.43365	2.80579	2.08449
															0.909844									0.388769		0.548424				1.59203	4.52054	1.53841	2.17925	1.93845	1.04289	1.8305		1.37624	2.38362	2.09639	0.837494	2.99115	2.51434
															0.848867									0.622971		0.572873				1.78748	5.14349	2.33481	3.67747	2.31015	0.962014	1.47248		1.26439	3.71909	1.86569	0.739349	4.89965	1.72801
															0.992811									0.722822		0.375718				1.96807	4.29354	4.28367	2.74808	2.28072	1.82151	2.7963		1.96581	3.55008	1.33236	1.32555	1.39714	1.67395
															0.145202									0.697802		0.282449				1.82111	1.89965	3.70318	0.938497	2.0691	1.689	0.841569		1.48094	1.6301	0.70324	1.50202	1.3899	0.758241
															0.607192									0.622527		0.105064				1.07722	2.28464	3.00796	1.34548	2.72026	1.23132	2.70241		2.2026	5.6266	1.25543	1.84506	1.76323	3.20913
															0.800294									0.877035		0.106714				2.15416	1.37972	1.08225	1.12172	3.51845	0.891108	2.18251		1.8318	6.48627	0.829595	1.43389	1.3382	1.41497
															0.934953									0.809224		0.637597				1.24776	2.55145	1.78391	0.786959	2.15675	1.98898	1.64903		1.42101	5.71789	1.35027	1.94906	1.16186	1.43262
															0.10484									0.688287		0.615053				2.33309	3.19665	1.26075	0.815587	1.41361	1.26406	1.27289		1.56625	2.37934	0.854111	1.85376	1.55213	2.31399
															0.846407									0.823508		0.080976				2.28425	2.55403	1.08582	2.19832	2.69349	0.875759	1.68509		1.79907	4.02324	1.07102	1.07048	1.06891	2.36495
															0.685436									0.689337		0.586465				1.50575	1.18266	1.69952	1.31093	2.78355	0.90687	1.28077		2.37044	3.59964	1.77397	1.90388	0.819524	1.9492
															0.440652									0.425615		0.196861				1.19114	0.836219	2.07702	2.68628	1.99795	1.29467	2.21041		1.00815	2.20452	3.23511	0.830004	1.47781	1.42904
															0.965177									0.112094		0.15341				1.23262	1.02002	1.49512	3.37004	3.49138	1.00593	1.261		1.72783	2.70242	0.837272	1.79598	0.821113	1.90821
															0.629294									0.753655		0.49856				1.85886	1.67503	1.97681	2.33887	3.43338	1.21958	0.920024		1.17637	2.40758	1.43062	0.810649	1.85231	2.41498
															0.760056									0.594333		0.588832				1.17854	1.13414	4.90211	3.47892	3.4431	1.37661	1.81408		1.71492	3.0257	1.10457	0.841588	1.52505	1.33234
															0.569068									0.818846		0.045156				1.48443	1.43675	1.91828	3.49965	3.48928	2.64138	1.69179		1.99839	2.82955	1.94155	0.915921	0.818231	2.23305
															0.26661									0.793923		0.553494				1.88769	1.33715	1.15261	2.56097	3.0999	1.17463	1.26954		1.15069	3.19907	0.960081	1.6662	1.51061	1.13641
															0.97342									0.073467		0.128766				1.74179	1.36843	2.03517	2.31695	3.04712	3.02963	2.05547		0.798176	4.41016	2.8958	1.36795	1.3356	1.08595
															0.323581									0.422339		0.539494				1.42905	0.874147	2.30166	2.85953	1.68469	1.92779	1.32138		1.07255	5.06322	3.0054	1.11405	1.78409	1.50419
															0.697005									0.115479		0.447029				1.17232	1.66009	1.79314	3.81285	2.54294	1.83921	1.66476		1.89081	6.24268	2.04931	1.97079	1.86232	2.68925
															0.982283									0.565271		0.669479				1.39159	1.63782	1.64164	1.88314	1.9238	1.25454	1.26417		1.71895	6.31637	1.18078	0.74198	1.08008	0.945192
															0.557855									0.658793		0.13423				1.53625	1.72619	1.81218	2.0063	0.751486	1.03619	1.3381		1.39856	5.36946	1.00316	2.2506	2.04836	0.892405
															0.179193									0.129229		0.179732				1.29218	1.69683	3.14263	3.70972	1.55703	1.43041	1.4797		1.54963	5.23957	1.86119	1.44352	1.94024	0.838851
															0.207446									0.255386		0.488891				1.23702	1.65475	1.20025	2.05192	3.14756	1.03354	1.17272		0.898547	5.19949	1.80035	1.81085	1.75919	2.57554
															0.933562									0.242841		0.08302				1.58428	1.03881	1.15275	2.51096	3.76469	1.92599	1.73713		1.2551	4.39081	1.90551	1.17663	2.38933	1.32803
															0.163427									0.199896		0.060272				1.97469	2.87452	1.30899	2.64304	1.10665	2.86927	1.28071		0.869053	2.44591	0.835743	1.26878	1.70878	0.745495
															0.964845									0.652833		0.31633				1.85116	1.33156	2.47134	2.35779	1.11243	1.17969	1.06604		1.09911	2.3433	1.26774	1.83459	2.29155	2.26164
															0.142559									0.128631		0.331654				1.20274	1.2039	3.43428	1.57818	1.6439	1.47211	1.59161		2.37734	1.74662	0.911737	0.752696	1.89549	1.45323
															0.958359									0.271787		0.567343				1.1013	1.67757	2.1613	2.19473	3.87263	1.05014	1.60705		1.45268	1.06958	1.54657	2.52383	1.11654	2.2772
															0.072435									0.413422		0.075992				1.45315	1.27184	2.07258	1.38829	3.3076	1.77093	1.71713		2.53097	1.6036	1.10991	2.30369	6.09562	3.62329
															0.672962									0.612054		0.621417				1.18505	1.69516	1.97137	0.898199	5.4615	0.983312	1.57427		2.37129	0.965256	2.13223	1.55507	0.834637	1.53752
															0.903708									0.565646		0.453729				2.12626	1.33714	1.33097	3.46335	8.99024	1.35063	1.16972		1.29991	2.00683	1.54263	1.52864	1.55663	1.73323
															0.29966									0.806496		0.385891				2.65566	1.92112	3.08553	2.66574	2.18738	1.40396	1.33023		1.24187	3.84191	0.984379	2.39051	2.15793	1.63753
															0.251522									0.110458		0.097125				1.2737	1.44023	3.41473	1.94057	2.04085	0.76688	0.932651		2.5251	5.00156	2.17999	0.781786	1.73308	1.7109
															0.423045									0.214998		0.240545				1.85895	2.01338	2.37815	2.91073	2.26721	1.29239	1.00843		1.34069	3.20157	0.708746	1.08354	2.04313	3.09988
															0.339054									0.409067		0.281823				1.2403	2.34475	1.35859	0.981757	0.755142	0.80781	1.19157		0.742215	2.93305	1.46254	1.74758	2.43527	1.80315
															0.451208									0.205724		0.357336				1.44571	2.16336	2.58524	1.58617	2.3186	0.968935	1.73587		1.1716	2.89277	1.65257	1.25269	0.735597	2.241
															0.560314									0.242795		0.674066				1.66886	1.41431	2.06554	3.21232	1.14187	0.93149	1.47772		1.66012	2.42202	1.56282	2.83442	0.739924	2.06874
															0.681217									0.077457		0.37453				1.55724	1.38109	3.05996	2.12095	0.858509	1.2646	1.01511		2.33928	1.56363	2.10029	2.78716	4.50795	2.22305
															1.07434									0.076699		0.504955				2.39856	2.56141	2.26535	1.49094	1.10686	1.1233	1.02405		2.33769	2.92583	2.44393	1.89173	1.60483	1.78282
															0.108812									0.356759		0.336969				2.30043	2.41016	1.81646	1.58534	2.20676	1.70343	1.8507		1.92322	2.95625	1.38973	1.12992	2.76554	2.15526
															0.092958									0.79257		0.15522				1.2617	1.85985	2.43081	1.19709	2.76544	2.31289	1.41656		2.59868	3.29432	1.93972	1.74823	0.928815	2.25119
															0.783791									0.132162		0.592427				1.38379	2.41606	1.72148	1.64903	2.32134	1.99265	1.61017		3.04353	5.00396	1.32558	2.03048	1.70008	0.877455
															0.441822									0.723995		0.674969				1.9089	2.43006	1.18656	1.06068	5.03058	1.96703	2.01469		2.08278	3.61695	1.33706	1.40362	1.35815	2.00384
															0.596543									0.329192		0.093056				1.79033	1.48535	1.43126	2.08419	4.70334	0.795454	1.28055		2.21359	2.35382	1.15926	1.35074	1.78216	1.94806
															0.575294									0.307109		0.174363				1.2766	1.50729	1.45608	1.98031	2.29429	1.35603	1.44556		2.35507	1.50329	1.38476	1.67814	2.51502	0.785035
															0.951872									0.522938		0.658337				1.77247	1.40611	3.14472	1.4742	3.72172	0.950039	1.80667		1.38699	2.23566	1.04591	2.15224	2.15869	1.2092
															0.235879									0.105817		0.340702				1.48547	1.0782	3.77958	2.28337	4.28442	1.31921	0.916978		1.53269	2.38896	1.99188	1.4334	0.993933	1.2918
															0.754543									0.672593		0.378502				1.22292	1.11328	4.0451	3.7165	3.2592	1.55752	1.53261		1.80385	2.93855	1.331	1.32144	1.08386	2.28669
															0.639645									0.12404		0.229596				1.08614	1.15255	3.3159	2.32848	4.46944	1.84999	1.37097		1.32871	2.92581	1.15556	2.90813	5.75998	2.61425
															0.635281									0.596328		0.52254				1.82513	2.34195	3.0513	4.15916	2.86198	0.870604	1.3975		0.884206	2.94538	1.72444	2.04917	1.14734	2.21598
															0.93133									0.091035		0.406629				1.15895	1.94216	2.06339	3.60283	0.916685	1.29482	1.21203		2.74967	1.77142	1.28653	1.16873	1.34098	2.61743
															0.102682									0.13949		0.116063				1.44361	1.85765	1.52777	0.857952	2.37574	2.00326	1.22405		3.67491	2.93393	1.41305	1.5802	1.74209	1.97491
															0.879182									0.39181		0.131133				1.61286	1.90377	2.03128	2.18024	1.86817	2.18341	1.92119		1.579	2.50708	0.872451	2.0993	2.78743	2.34216
															0.045001									0.470044		0.58501				1.182	0.900599	3.25479	1.85592	1.24448	1.4081	0.937357		1.44266	2.62431	1.4975	2.42495	2.40378	1.89576
															0.968314									0.338559		0.654477				1.27504	1.87607	1.09944	2.58663	1.9079	1.75103	1.33823		2.3289	2.29228	2.10381	2.11418	1.24597	2.33597
															0.159129									0.138444		0.086654				1.22038	2.26588	2.24086	1.05594	1.30358	1.81309	1.68512		2.10108	1.70316	1.95728	0.798935	1.48832	2.44239
															0.772925									0.559251		0.213936				2.3165	3.35548	2.46556	1.22936	1.22477	1.96546	1.21947		1.76255	1.74709	2.61709	3.79921	1.82399	2.88384
															1.03187									0.783539		0.371924				2.0027	1.68866	2.42721	2.53676	2.37478	1.69846	1.84415		2.45093	2.72414	1.68353	2.53758	1.52563	2.10107
															0.413071									0.644466		0.624618				1.26531	2.06456	2.18163	3.52446	2.77957	1.99113	1.48962		0.946309	2.72838	1.02332	2.75394	3.28217	1.59881
															0.142736									0.244267		0.25412				1.48469	1.81204	2.06311	2.3749	2.35526	2.1178	1.06638		1.29964	3.30839	1.22361	2.10526	3.82486	2.55688
															0.197394									0.874523		0.349944				2.0862	3.49448	3.20324	2.61422	3.069	1.99698	1.56797		1.62457	3.69254	0.911367	2.41733	1.24779	1.46824
															0.952265									0.718187		0.097579				2.18205	3.47096	2.38955	2.69197	1.87668	1.49409	1.05572		1.33219	2.4969	0.835692	2.68757	1.38195	1.75351
															0.761149									0.740995		0.591603				1.91453	1.97376	2.65137	1.05964	2.47276	1.66407	1.55498		2.44787	0.911903	0.989572	1.29442	0.740516	2.25662
															0.616398									0.469731		0.169876				1.42665	1.04551	2.23881	1.59742	3.42926	1.46554	1.61822		2.73937	1.43015	1.09073	4.08543	1.98232	2.40068
															1.05402									0.880508		0.625959				1.47576	1.72065	1.87127	3.3609	2.58447	1.52353	1.16197		1.15399	3.73769	0.823607	2.47974	1.16343	2.73393
															0.398635									0.767795		0.662308				2.28933	1.05587	1.91543	3.85671	4.23146	1.50755	2.20502		1.23342	1.40054	2.10494	5.87417	1.13904	2.93264
															1.03016									0.357863		0.279822				1.36174	1.87178	1.20797	1.57346	2.72752	1.56444	1.51195		2.06681	2.14099	0.866928	3.20138	1.0338	2.22561
															0.661205									0.503396		0.072691				1.6381	1.79539	2.54875	2.76631	5.14662	1.58223	1.07486		1.96525	2.55827	0.935601	2.5053	1.74827	2.17323
															0.876455									0.482667		0.208359				2.14348	1.49701	1.83998	1.34844	3.80652	1.1893	1.7773		1.49274	2.45106	1.21769	1.71379	3.19363	1.87974
															0.902954									0.057246		0.327092				1.89168	3.01675	1.43596	3.44754	4.69254	2.05197	2.53972		1.86807	2.42231	0.965367	2.78755	2.98501	2.00631
															0.673462									0.856909		0.142725				2.26662	2.97681	1.5212	1.83084	2.09279	1.82444	1.56951		1.5009	1.37284	1.54499	1.39694	2.64296	1.86923
															1.02971									0.41851		0.140464				1.76024	3.0052	1.19932	2.8455	1.78135	1.09492	0.940798		0.871447	1.53818	0.823033	1.23768	2.09699	1.71132
															0.274606									0.757103		0.275879				1.89577	1.68471	1.40804	2.40936	0.937632	1.97863	1.53443		1.78751	3.21871	0.737112	3.79834	2.18422	2.04139
															0.948401									0.152385		0.594992				1.32241	1.46071	1.75812	3.28495	2.59674	1.56786	2.46454		1.33617	4.04143	0.804519	1.38104	0.746149	2.9796
															0.484813									0.489991		0.674588				2.15419	1.31913	2.50754	2.65697	0.890781	1.51978	2.10282		0.848924	1.45906	1.02917	3.69477	0.786788	1.77142
															0.960783									0.068359		0.226395				1.84349	1.8771	1.67711	1.89304	1.59319	1.17751	2.37622		1.53492	1.59578	1.08974	0.711915	1.5002	3.28968
															0.749734									0.043912		0.57904				1.38285	1.93252	1.09457	2.9162	2.11678	1.89088	1.72582		1.80407	3.10833	2.85876	0.98951	1.10921	1.18792
															0.160655									0.583311		0.277972				1.46256	1.30654	2.36195	2.02911	1.72561	1.79262	1.4614		1.7606	2.94366	0.771823	1.62599	1.15111	1.91754
															0.74975									0.802955		0.450466				1.14681	2.27776	1.62223	2.31106	2.67437	1.71872	1.96505		1.59435	1.6655	0.716632	1.42164	1.35605	2.8647
															0.136179									0.536474		0.619098				2.16072	1.91002	1.57697	3.07188	2.33088	1.70371	3.77023		1.37715	2.1118	2.10816	1.61852	3.06407	2.53574
															0.128342									0.105607		0.440065				2.2151	3.95612	2.43832	2.30756	2.5248	0.90054	6.09134		1.6502	1.37778	2.76652	1.35635	2.2848	2.69153
															0.340308									0.063477		0.203317				2.16534	1.83356	2.42577	2.65462	3.75988	1.14525	1.878		1.52086	1.96836	0.7616	0.955941	1.81568	2.92827
															0.356989									0.691023		0.476999				1.26048	0.972522	1.19441	0.803384	3.0832	1.07418	4.01481		2.57439	1.45488	2.3895	2.88083	1.74895	3.57806
															0.080019									0.070756		0.167202				1.54492	2.13874	2.44993	3.0344	3.30876	1.64717	4.86525		1.48068	2.16038	1.16989	2.4705	1.89102	0.934259
															0.932739									0.16737		0.414377				1.16442	3.46849	3.17387	1.58844	2.67283	1.59422	1.11907		1.58852	3.17472	1.96196	1.69914	1.40843	2.26918
															0.655713									0.283186		0.540893				1.26665	2.13974	1.51147	3.16711	4.06685	1.42962	2.18793		2.44982	1.14075	1.99423	2.50275	0.770717	4.79706
															0.113246									0.7441		0.060759				1.44834	1.14183	1.78813	1.02384	3.06166	1.94306	1.69472		1.51094	2.95751	1.20128	1.92056	2.26899	2.71728
															0.363569									0.41644		0.588225				1.45815	0.902911	4.80948	3.31492	4.93998	1.63948	1.81555		2.26454	2.36888	2.53333	1.17121	2.74123	2.11517
															1.02467									0.810318		0.637406				1.12938	1.4296	2.6399	1.0694	3.80247	1.19244	2.39013		2.11836	3.35004	2.60839	0.841174	2.60913	4.41094
															0.259677									0.4655		0.122838				1.27639	2.44103	1.20597	2.17377	4.09929	1.12645	2.4137		1.56536	2.92878	1.12696	1.68954	3.64922	0.915808
															0.286975									0.107553		0.562499				1.14179	1.56962	1.5072	1.6997	3.54147	1.18795	0.988105		1.03676	3.81229	1.7225	1.64392	2.59496	1.72224
															0.16378									0.622898		0.116999				2.01957	4.36575	1.3147	2.53067	4.24235	1.16278	1.79001		1.69101	2.68386	2.30744	3.3815	1.59772	1.68634
															0.115356									0.173762		0.577912				1.29909	2.58175	1.69247	1.90931	3.39488	0.900141	2.44854		3.04761	1.80389	1.14331	2.70223	1.53627	2.80729
															0.209574									0.808099		0.304812				1.13417	2.49169	2.45289	3.77155	3.56702	1.06504	1.40783		2.34061	2.42042	0.879415	2.16654	2.04355	1.68663
															0.361903									0.059427		0.117414				1.10942	2.13894	3.2081	2.66197	5.21032	1.4394	2.00772		1.3839	2.80326	1.17545	1.51878	1.18205	2.58287
															0.815879									0.701148		0.412345				1.24734	3.27645	1.40627	2.62559	4.73906	2.05822	2.00283		1.57717	2.83857	2.1256	0.757355	1.68732	2.39507
															0.855613									0.139078		0.141783				1.9697	3.74773	2.76211	2.71115	0.776787	0.876138	1.30806		1.42222	1.43778	1.39088	2.95489	0.895329	1.68279
															0.069541									0.110391		0.283369				1.71759	2.28937	3.00701	2.59921	3.27646	1.79505	2.02285		2.6942	2.58936	1.7491	1.85453	1.36879	3.35695
															0.189691									0.170873		0.125986				1.66027	2.3942	1.67879	3.75656	2.39939	1.55654	2.01318		1.92035	2.03543	2.81636	2.12609	1.55652	2.07405
															0.253939									0.549631		0.506432				1.15297	2.72389	1.4119	3.77178	0.867471	1.16594	1.26561		1.09376	3.38152	1.37476	3.40276	1.21124	3.39712
															0.656549									0.084324		0.519233				1.43684	3.17542	1.43969	1.84428	1.60209	1.59696	2.1513		1.52452	2.40927	1.78149	5.37288	2.42227	1.87048
															0.069876									0.235321		0.251462				1.31821	1.85011	3.11557	2.68641	0.743024	2.00706	2.29748		0.990241	0.970657	0.805402	3.28293	2.63852	3.25067
															0.343449									0.294694		0.097916				1.20012	3.15041	1.80134	3.01648	1.24241	1.76447	1.27803		2.07349	3.10308	1.7556	3.32529	1.40694	1.30822
															0.974813									0.198911		0.122658				1.31571	2.45234	2.47928	1.12323	2.21115	0.83107	0.969177		0.980211	3.12574	1.69692	4.09643	2.1725	1.20262
															0.051634									0.526375		0.44264				1.88539	2.9495	1.56832	1.98785	1.89056	0.844174	1.52462		1.75234	2.20172	0.797014	2.72848	2.06362	1.07819
															0.591441									0.860637		0.382165				1.64012	2.09554	1.55291	1.03947	1.05876	1.95703	1.69876		1.07953	2.9657	1.18506	1.79903	1.68684	1.53363
															0.818041									0.373864		0.156658				1.44431	4.48265	2.41398	2.86317	2.21963	1.94408	2.2132		1.87806	1.4885	1.03899	4.03846	2.81536	4.2294
															1.06822									0.759927		0.4381				1.298	1.44356	1.57608	1.51132	2.41037	1.84554	1.10014		2.54375	1.56403	0.844152	3.3794	2.09939	2.4693
															0.900083									0.152668		0.217016				1.10801	1.07924	1.54297	2.20203	3.0087	1.71094	3.17888		0.99475	2.35045	1.69734	2.733	0.819826	2.12833
															0.50154									0.718059		0.124004				1.17122	2.21687	3.19866	1.48481	1.21238	1.69008	1.32936		1.6025	2.09035	1.87884	2.10663	1.30328	1.54759
															0.062045									0.522723		0.196556				1.50807	2.75536	2.06888	1.18122	3.38138	1.6496	0.956266		1.77247	3.44075	1.83765	3.68742	0.769379	2.94778
															0.843381									0.245865		0.650203				1.76529	2.17669	2.22169	1.67839	3.50307	2.10406	1.20735		2.20554	2.34721	1.43337	2.86961	1.7889	2.54457
															0.186693									0.559149		0.161294				2.215	2.71243	2.84136	2.22463	3.80291	1.53852	2.65864		1.07444	3.3204	0.861218	2.01418	2.64646	0.978528
															0.946204									0.807886		0.239665				1.79735	3.49356	3.2313	2.17438	4.26739	1.21997	2.88613		1.53841	2.51916	1.27274	1.44694	1.52016	1.48821
															0.909137									0.194352		0.531347				1.60541	4.36718	1.45396	2.22666	4.295	0.903086	1.64702		0.991202	1.47473	1.38161	2.24123	3.47979	1.56984
															0.78729									0.120614		0.259784				1.31005	2.24657	2.03341	1.22336	3.03142	1.98589	1.58739		1.51556	1.43377	1.85432	2.92633	2.52109	2.52972
															1.0451									0.683614		0.300902				2.01246	2.90527	2.58608	3.45794	2.06255	1.63387	2.13075		2.19352	2.17772	0.83379	1.73052	1.26231	2.38104
															0.460018									0.398321		0.365282				1.38259	2.8655	2.63214	1.99662	3.33267	1.81833	2.17702		1.28144	2.61558	1.40966	3.2352	2.72014	1.47553
															0.691089									0.109236		0.035547				1.65246	2.21963	2.0078	2.11267	3.45099	1.28196	1.98637		0.917855	3.4975	1.59197	3.33306	2.11533	3.40115
															1.05758									0.738776		0.049423				1.3962	2.02874	1.79894	3.95371	3.63582	1.16763	1.40077		1.09997	2.48682	1.76824	2.90345	2.97494	2.94672
															0.615651									0.589918		0.623398				1.39367	3.27277	2.15535	3.11871	1.59598	2.11632	1.28732		2.20254	1.95786	2.36877	1.30885	1.7694	1.27536
															0.067117									0.636149		0.147297				1.92545	4.04815	3.26934	2.90831	4.14017	1.59375	1.86306		1.05237	1.285	1.97103	1.94918	1.81032	1.77996
															0.567994									0.579559		0.42039				1.40566	1.31275	1.73967	1.55829	3.7899	1.59006	2.01772		1.34892	2.15643	2.30051	0.956883	3.94203	2.82965
															0.705048									0.448487		0.138648				1.30056	2.75484	2.1466	3.9267	3.56933	1.01779	1.01528		0.954593	2.83848	1.75857	0.708836	3.32579	2.11326
															0.56847									0.702605		0.603118				1.28261	3.44419	1.51091	4.58398	4.00567	1.72149	0.923298		1.50884	3.65338	1.29131	1.62586	2.33604	1.56226
															0.964318									0.10032		0.131965				2.24615	4.02498	1.63421	1.4747	3.33177	1.69767	0.873891		1.24591	3.30438	1.6305	1.7723	1.96673	3.26234
															0.890614									0.080297		0.099689				1.22175	3.90135	3.52818	2.40177	3.84123	1.29479	1.67594		1.31245	2.84314	1.0958	2.05625	0.909934	2.2136
															0.851321									0.081001		0.098457				1.32802	1.54521	1.74624	1.91973	3.24278	1.34319	1.90373		1.03597	1.7759	1.71947	2.77241	0.720306	0.971515
															0.938807									0.068996		0.389941				1.71881	1.57747	2.30343	1.28542	3.6317	1.83724	1.03659		1.18593	2.26869	0.749268	2.10705	4.26474	2.70979
															0.897592									0.871363		0.669513				1.44418	2.20779	1.50632	4.25864	5.63896	1.4911	1.52309		2.19084	1.70649	1.57751	3.13646	1.20076	2.06348
															0.514041									0.683162		0.661643				1.34977	2.97034	2.08202	1.31875	3.9066	1.12782	1.39541		2.63251	4.15284	0.80995	3.06079	2.46023	4.66578
															0.849937									0.875288		0.378525				1.72965	2.12485	2.62168	1.92875	3.86833	2.20333	1.12981		0.896859	2.63119	0.958218	3.15097	2.5639	4.17361
															0.698008									0.555868		0.07745				1.67414	3.00267	1.38291	0.95408	6.0244	1.35567	0.97706		2.92707	1.53692	2.74486	2.62564	2.05349	3.62046
															0.832801									0.047854		0.478545				1.15261	2.29228	1.27272	1.28075	4.3033	1.50532	2.45553		1.9586	2.36962	1.77114	1.06573	0.98285	4.27749
															0.122813									0.147134		0.150047				1.26463	3.0232	1.59291	1.27741	5.17975	1.78888	1.44391		1.34751	1.9577	2.36636	2.59526	2.54879	1.97058
															0.74498									0.860377		0.630999				1.74485	2.77728	1.91014	2.9123	5.00637	1.12482	1.35008		1.75896	1.07541	1.66031	2.87867	1.80563	2.41372
															0.60615									0.142117		0.490356				1.55168	2.99372	3.17144	0.857846	5.32596	1.2918	1.11518		1.82628	2.49398	2.13072	3.28766	2.43019	6.12173
															0.603929									0.074734		0.568816				1.13898	3.55225	1.78061	2.72527	5.2828	1.35196	1.79626		3.34497	2.25816	1.48272	1.71173	4.01903	3.55547
															1.0728									0.171106		0.521971				1.21486	1.83002	1.40056	2.85597	4.44644	2.65868	1.58207		2.23087	2.31508	1.38126	4.06689	1.27227	2.94929
															0.229336									0.525001		0.180212				1.6099	1.54333	1.37781	3.97362	3.55627	1.49546	0.874229		1.05113	1.49449	0.925879	3.68262	2.25756	5.10137
															0.922356									0.488124		0.603518				1.97343	1.28077	1.56953	4.48004	5.04033	1.67665	1.27017		1.35734	2.11064	1.03223	3.35124	1.94483	3.78779
															0.285556									0.698867		0.35653				1.20809	1.88866	1.64127	3.12902	4.96926	1.26188	2.02202		1.21645	1.49036	1.29471	1.82501	4.457	3.39839
															0.462182									0.422629		0.16451				1.41548	1.76139	2.24332	2.2706	2.9221	1.14747	1.80698		2.489	3.11381	1.8747	2.16981	3.50104	2.84461
															1.00823									0.159884		0.167298				1.64218	2.1725	1.23323	3.10338	5.11639	1.15388	2.15587		1.49619	1.3253	1.21703	1.72678	5.87749	4.43648
															0.869622									0.6091		0.108905				1.51906	3.32146	2.12148	2.10583	1.33797	1.74706	1.41849		1.70751	3.20124	0.885309	1.51517	6.38663	1.42993
															0.294902									0.466578		0.529833				1.27818	3.25615	1.69578	1.86638	2.14477	1.21143	1.63143		1.60534	2.36652	1.50509	1.18259	3.61629	2.16993
															0.503394									0.396182		0.493983				1.77626	1.2742	1.5111	2.01539	1.77521	1.17413	1.869		1.75058	2.13973	2.01826	1.68973	3.04418	1.99997
															0.709029									0.735399		0.317765				1.9134	1.32844	2.5538	1.94735	1.81472	1.04974	1.50631		2.54584	2.7371	2.43596	2.14785	0.840348	0.977937
															0.986213									0.385707		0.081999				1.3854	1.03232	2.21911	0.931552	1.41759	1.81343	4.38593		2.37866	2.49617	1.49949	1.90712	1.27585	1.29554
															0.719461									0.656565		0.651453				1.81004	0.796558	3.52225	1.89935	1.70616	1.71337	2.35247		1.36483	3.20395	2.32843	1.93018	1.36448	2.81357
															0.830477									0.118672		0.118276				1.40279	1.23711	3.3801	2.61311	2.02857	1.10908	4.27612		2.03951	2.26515	1.7959	1.86995	1.13568	3.17866
															0.450216									0.664389		0.603814				1.23695	1.24316	2.20505	0.902291	1.48971	1.98211	2.11749		1.61882	1.95724	1.48915	2.70147	1.30186	1.35871
															0.793135									0.798039		0.534948				1.48845	1.22689	3.37819	2.44943	1.19945	1.22816	1.87011		0.953574	2.20922	1.58308	2.14223	1.71517	2.38435
															0.793135									0.155645		0.477123				1.34714	1.21396	1.29932	1.48813	1.26869	1.29509	2.06743		0.913685	2.5393	1.48039	1.82092	4.0899	2.81475
															0.06149									0.607343		0.394844				1.3797	0.865451	1.39194	1.84763	1.31728	1.39976	1.11159		0.846484	2.31062	1.72474	0.969999	2.52235	1.89316
															0.717486									0.710719		0.496574				2.19654	1.6377	2.83144	2.14106	2.44129	2.09975	1.0883		1.29858	1.76237	0.965861	0.963739	3.52841	2.23976
															0.096082									0.377236		0.358936				1.26008	1.90823	2.04097	3.34748	1.87101	2.34529	2.12903		0.911007	1.87809	1.40669	3.02043	2.05308	2.04773
															1.0342									0.834252		0.603037				1.71544	1.49718	2.88712	3.53689	2.24919	1.27731	2.70298		1.24722	1.81618	1.36785	1.8598	4.38025	3.58267
															0.588378									0.20649		0.668949				1.44441	2.25525	2.00463	1.96313	1.9892	1.62965	1.89464		0.756243	2.00534	0.721108	3.1973	2.14828	2.71528
															0.533301									0.074783		0.236776				1.80526	1.42575	1.09896	1.4885	3.85303	2.93352	1.04927		1.45875	2.28202	1.63918	1.49236	1.73431	2.4068
															0.849488									0.703294		0.578888				2.00728	0.863263	1.77368	2.75508	1.54255	1.75906	1.57094		1.97214	3.01495	1.24173	3.01006	1.90387	0.924338
															0.580407									0.517715		0.053367				2.39407	1.4172	3.24868	1.45113	2.28876	1.58845	1.52894		2.74661	2.77834	1.29808	0.814264	1.08316	1.5053
															1.06165									0.619718		0.419253				1.20178	2.03542	1.61944	0.806994	1.10797	2.60101	3.0843		0.939583	2.10281	1.22363	0.702861	4.4756	4.44584
															0.997379									0.294154		0.369422				1.50701	1.13187	1.33317	1.97951	1.95001	2.48112	1.76062		1.44331	2.6795	0.726381	1.33137	5.44177	2.18054
															0.248184									0.117134		0.535487				1.25527	1.20012	2.56301	2.24351	2.73871	1.80778	1.21133		1.18851	2.5427	2.01442	1.09913	3.67048	2.5192
															0.361782									0.758646		0.600503				1.18962	0.989987	1.49598	1.96295	1.3584	2.46263	1.63759		2.01777	3.25477	1.33999	1.73631	0.737488	2.45504
															0.174197									0.29298		0.396103				1.1385	0.805089	1.2641	3.52981	1.25828	2.58602	3.35298		2.3877	3.0768	1.53726	2.04466	1.46138	0.935333
															0.933909									0.741698		0.374843				1.42052	1.52967	1.36609	2.7357	1.0607	4.00655	1.72987		1.92351	2.31393	1.20416	2.38679	1.88034	1.35744
															0.136222									0.641655		0.098144				1.76277	0.968018	1.07619	2.45214	0.911267	3.76655	1.67471		1.8963	2.73106	2.23754	1.33551	1.59063	1.38736
															0.405521									0.239055		0.229793				1.44079	1.57399	2.03704	0.877266	3.01594	2.70843	2.88743		1.59676	2.42537	0.817142	2.0088	5.16811	2.43041
															0.797239									0.10962		0.168094				2.11688	2.61066	1.17756	2.23549	0.992257	3.54143	2.57521		2.28724	2.42778	1.35409	2.71643	1.46061	3.31477
															0.109193									0.843949		0.447688				1.99138	1.84495	3.23867	2.10318	1.71049	3.8375	1.16898		1.25204	2.98757	2.7953	1.54342	1.47663	3.33489
															0.140179									0.144288		0.292482				1.5573	1.98243	1.7129	2.7762	0.871017	1.52233	1.95668		1.3681	3.39489	1.70667	1.26559	1.6418	1.67958
															0.189756									0.753395		0.170129				1.11393	2.19916	1.80239	1.39128	1.20284	3.05516	1.96552		2.83201	1.07221	0.827042	1.762	3.09643	3.11308
															0.890093									0.136289		0.21478				1.50329	1.18261	2.49433	1.99617	1.32229	1.1947	1.45442		1.60128	1.69159	1.86375	2.91444	1.97606	1.21364
															0.159231									0.211323		0.534012				2.0204	1.828	1.50307	1.65052	1.09307	2.13905	1.59499		0.963408	1.24732	1.53306	3.38223	1.75933	1.32487
															0.526708									0.206219		0.506072				2.2133	1.40809	2.48677	1.3596	0.778118	2.00037	1.53959		2.09181	0.955157	2.60867	2.01355	1.49277	1.88401
															0.157056									0.242561		0.519847				3.27342	1.19313	2.1064	3.20197	2.96421	1.52905	1.22653		1.67878	2.94388	1.0868	1.41389	1.00373	2.82123
															0.476711									0.193671		0.23385				2.09906	0.856174	2.17601	1.58519	2.62271	2.46823	2.1798		2.40044	0.909313	0.750699	1.53317	1.70612	2.62347
															0.559164									0.166666		0.676096				1.79198	1.07642	1.87489	3.42993	2.21015	1.8975	1.65963		1.38543	2.52835	0.7831	2.60798	1.15995	1.15149
															0.520945									0.257502		0.105826				2.12999	2.3558	1.27837	0.993554	1.15622	1.20546	1.84682		1.84758	0.962904	1.2506	2.56226	0.713654	2.27013
															0.094276									0.773724		0.499133				1.83572	1.41065	3.13347	4.6295	0.785345	1.12619	1.4085		1.92244	2.66351	1.96345	1.85707	0.94854	2.24891
															0.129107									0.110175		0.475129				1.16382	1.22321	1.42248	1.31556	1.38298	2.62752	1.94818		1.62719	1.76627	2.13486	4.12663	2.13357	2.3026
															0.55273									0.825619		0.327558				1.29385	1.34422	1.17043	1.24868	1.09501	1.75399	1.9577		2.19878	2.18745	1.69663	1.94744	1.31582	1.71745
															0.087175									0.843042		0.102016				1.09997	0.825309	1.14179	1.4105	1.06693	1.75251	1.28759		1.18585	1.65066	0.748207	1.47967	1.10448	2.95522
															0.178122									0.628088		0.659082				1.21633	1.52018	1.34084	1.61961	1.95424	2.25997	2.20913		2.65665	1.13753	1.39563	2.63735	1.52976	1.90337
															0.123731									0.708627		0.316806				1.11549	2.1205	1.30295	1.51649	1.2651	1.63892	1.90852		2.49011	1.45748	2.10996	2.05377	0.845484	1.26988
															0.644051									0.881754		0.59876				1.11044	1.31338	1.36469	1.21378	1.06919	1.04541	1.8131		2.48632	1.78019	1.75041	2.74354	1.67559	2.80086
															0.108695									0.072471		0.569886				1.12243	0.919032	1.79321	1.19037	1.69841	1.50082	1.99245		2.8338	1.34887	1.49911	2.0381	0.706169	1.22449
															0.15241									0.824786		0.134851				1.30743	1.96602	1.30164	1.12709	0.929586	1.21305	2.12306		2.07161	1.84387	2.11895	1.38327	1.5598	2.41688
															0.126628									0.484725		0.120876				1.30483	1.19351	1.14809	2.05414	1.6043	1.15634	2.88667		1.34657	2.47006	1.26697	3.32147	1.25828	1.72123
															0.836298									0.205802		0.403787				1.11718	1.05323	1.81316	0.739648	1.98785	2.38788	2.20173		1.40462	3.03814	0.856393	2.42742	1.09516	3.9627
															0.356771									0.102675		0.63545				1.42447	1.05375	1.97599	4.0136	1.71419	0.921685	2.38865		3.12239	1.45766	1.55291	2.27037	1.66086	2.07116
															0.621433									0.741817		0.641919				1.76068	1.55169	1.35609	1.03963	1.55184	1.54748	1.68422		1.64088	1.23215	0.93063	1.6674	1.85206	4.62446
															0.149284									0.106342		0.461313				1.94154	1.00788	1.44378	1.5874	0.978947	1.45279	2.23181		0.800755	1.50131	0.980335	2.29826	1.27498	2.77206
															0.259368									0.740888		0.041269				1.36394	1.35832	1.53023	2.97122	0.871979	2.42089	2.13853		0.845076	2.94686	1.30618	3.0529	1.85694	2.16286
															0.166409									0.104207		0.19795				1.63015	0.87113	1.25736	1.14272	0.995111	2.02013	1.87149		1.46648	1.34251	0.859221	2.24263	1.0118	1.8554
															0.54154									0.170725		0.351423				1.53481	2.00607	1.1961	3.51762	1.46659	1.46256	2.82852		1.16743	1.52375	1.69367	1.55311	1.59351	1.99933
															0.611502									0.430393		0.499743				2.25122	1.57414	1.51311	1.98382	0.787584	1.60892	3.02856		1.76402	2.30699	0.934239	2.36973	1.82025	2.83161
															0.217956									0.271142		0.475753				1.51608	1.19936	1.12831	2.23993	3.057	1.16876	2.52401		1.5578	1.2751	1.37296	1.04588	2.00541	3.26452
															0.877932									0.311411		0.458773				1.36049	0.94811	1.09181	3.67873	2.29608	1.71872	1.16184		3.91459	1.51187	1.28992	0.789035	1.32735	1.24184
															0.628999									0.113744		0.659981				1.65684	1.40943	1.49639	2.23021	0.943808	0.878959	1.52387		2.29284	1.35153	2.51021	1.7036	1.2891	2.65847
															0.939029									0.878705		0.248125				1.51322	1.19386	1.07855	2.00911	1.7797	1.71055	2.71319		3.93738	1.58983	1.49	1.07592	1.53187	2.4501
															0.022631									0.198385		0.629026				2.07354	1.31791	1.44382	1.20951	2.45022	0.894272	2.22858		2.17139	1.31362	0.902866	2.45057	1.77015	2.9931
															0.567276									0.486408		0.213475				1.71367	1.36099	1.22076	1.64017	2.82298	0.784171	3.41488		2.33136	1.49413	2.89717	2.13665	2.78196	2.00969
															0.581497									0.861746		0.120891				1.93764	1.33288	1.09112	2.3876	1.67764	2.71624	2.83493		1.86679	0.97133	1.63324	1.06511	1.88277	1.43212
															0.076505									0.11023		0.561614				3.31798	1.0821	1.74041	2.25355	2.06907	1.5002	2.96347		2.64017	2.33516	1.26732	2.62508	1.365	1.67396
															1.04363									0.121184		0.296242				1.81845	1.97032	2.07929	2.80172	2.82989	1.37419	1.78746		1.20102	1.32756	1.04482	2.07227	1.2615	2.00628
															0.818927									0.347917		0.555861				1.15655	0.995221	1.29699	1.55984	1.71235	1.09194	1.46676		2.21879	2.25232	1.66995	1.93736	1.51897	3.21139
															0.379304									0.39987		0.139826				1.28509	0.922136	1.18609	2.60928	1.31192	2.15852	4.16047		1.95131	2.18528	1.21417	3.29656	0.931227	1.00927
															0.588782									0.686899		0.050014				1.46754	0.826689	1.56377	3.09607	2.65816	2.85637	2.2439		2.5862	0.967829	0.98262	1.37003	3.38627	3.04494
															0.754699									0.070623		0.2324				1.54025	1.81125	1.31119	1.89449	1.54804	1.53452	2.06946		1.55463	0.895921	2.37081	4.28758	2.67394	3.22046
															0.901146									0.417595		0.050754				2.19944	1.12618	1.26345	2.33303	0.955254	2.4544	1.1466		0.790808	1.13817	1.32844	2.33827	1.47958	1.29725
															0.500204									0.1253		0.091291				2.24642	1.20083	1.10918	2.70731	1.43005	2.42398	2.29376		2.09161	1.25222	1.19297	1.52648	2.23957	2.65856
															0.701185									0.42526		0.218251				2.48878	1.56339		1.35886	1.1308	1.18923	1.25232		1.17375	0.905321	1.07453	1.54229	2.8951	2.94631
															0.894643									0.404438		0.222122				2.30394	2.47997		1.32641	1.90622	1.50669	1.78187		2.45845	1.36833	1.4944	0.699133	2.27936	1.24
															1.01902									0.611668		0.263929				1.21984	1.37137		1.95127	2.38943	2.94401	1.6215		1.95277	1.33354	1.25605	1.40773	1.22198	1.92514
															0.925407									0.472466		0.124008				1.79348	0.949837		1.46952	3.05084	2.41388	3.89105		1.61846	1.11207	1.14732	3.20851	0.901988	1.71371
															0.893113									0.833566		0.401722				1.86311	1.3817		0.873057	0.850757	2.70495	2.51672		1.76706	0.97016	1.16671	0.801004	1.06316	0.746577
															0.981973									0.596879		0.093901				1.91613	1.96176		2.86432	1.69398	1.27688	0.93424		2.48355	1.11095	1.53067	1.23757	1.12684	1.77113
															0.078015									0.090782		0.619108				2.08366	1.21512		3.92813	1.47032	3.05057	2.54982		1.48158	0.887852	1.35549	0.840707	1.9583	4.07418
															0.841963									0.864885		0.48657				1.33815	1.11691		3.35481	2.1094	3.4378	1.613		1.24997	1.94507	0.712154	2.38117	1.82379	3.70882
															1.0704									0.349297		0.139592				1.51465	1.77165		3.45508	1.80343	1.48586	4.556		1.04921	3.62404	0.74229	1.74458	0.753323	1.31667
															0.835433									0.160822		0.337077				1.7865	1.91414		1.5967	1.33346	1.26	1.43043		0.827524	2.2863	1.94362	1.47852	1.43489	1.85066
															0.92583									0.829525		0.127159				1.20072	0.952773		4.16522	2.32397	1.50144	1.8983		1.12964	2.96243	1.97374	3.52645	1.67699	1.32608
															0.973217									0.65745		0.076201				1.29995	1.06874		2.22802	1.03601	2.3693	1.88262		0.864011	2.64506	0.988523	0.850519	1.19508	1.92877
															0.83203									0.801654		0.414062				1.76105	1.70644		2.44044	1.74091	1.61339	1.29628		1.27567	2.31686	1.32648	1.55382	4.18138	2.00346
															0.736256									0.197527		0.512965				1.99683	1.05413		1.35398	1.20532	1.80803	2.33649		1.52178	5.12986	0.93713	2.43818	6.69167	2.10136
															0.210146									0.369307		0.619673				1.26899	0.866607		1.48791	3.19998	2.15295	2.74893		1.80985	2.04995	1.47639	2.21085	3.45462	2.14127
															0.913615									0.662879		0.21217				1.65155	1.28218		1.18409	1.16212	2.4108	1.19859		1.08434	2.42256	1.59045	1.68535	1.6513	3.14744
															0.905829									0.125378		0.398203				2.4066	1.14996		2.01633	1.42163	1.57381	2.34234		0.781389	1.43775	1.69542	1.7626	1.89721	4.66027
															0.089254									0.665519		0.479933				3.10879	1.89802		3.66695	3.28967	2.14725	0.994332		0.856814	1.99029	2.07013	0.878135	1.49422	1.32025
															0.919978									0.71008		0.41139				2.08087	1.72054		1.75599	1.54562	2.03928	1.51743		0.768325	1.7523	2.57741	0.69272	0.786212	4.8549
															0.129395									0.092645		0.135357				1.09406	1.21923		3.70709	1.24827	1.95871	1.51413		0.780402	2.68074	1.02589	3.39029	3.14396	2.93806
															0.09649									0.19297		0.58773				1.37354	1.05756		2.30267	0.923786	2.3999	1.64534		1.72785	1.96915	2.41839	2.84436	3.09854	1.76274
															1.04882									0.037569		0.201626				1.23084	2.65621		3.41322	2.24525	1.14659	2.01876		1.60385	1.71098	1.63748	3.38685	3.77094	2.31712
															0.192674									0.433327		0.611608				1.54332	2.19038		1.74103	1.29176	1.42773	2.09642		2.0927	2.70697	1.37912	3.53097	1.35673	2.35375
															0.138167									0.837423		0.227179				1.19378	1.89061		1.24818	1.10272	1.273	2.96643		1.11412	1.44847	2.49015	3.39997	0.980646	3.25939
															0.091821									0.192477		0.095067				1.58396	1.55595		4.66097	1.5034	0.936572	2.63115		1.30042	1.00795	1.46658	3.72918	1.98917	2.1781
															0.763366									0.162606		0.048709				1.35359	2.61716		4.93097	1.87976	1.22693	2.66428		0.85686	1.87295	1.56148	3.94834	1.0356	0.901582
															0.618058									0.1897		0.481451				1.81937	0.981079		3.51429	1.36526	3.05366	2.38258		1.16776	0.882473	1.15814	2.97013	1.96479	2.78779
															0.335666									0.392559		0.419443				1.75938	0.799449		3.1033	1.8915	0.795948	3.29757		1.01891	2.42443	2.02862	1.97262	1.54916	1.21287
															1.04801									0.112176		0.540258				1.29556	2.93491		1.53109	1.19509	1.24599	1.7984		1.90937	1.40314	2.30959	2.06558	1.158	2.62864
															0.765295									0.364592		0.172707				2.06494	1.69128		3.32735	1.6143	1.63735	1.14094		0.994312	2.38862	1.75281	2.98512	2.13901	1.02513
															0.394628									0.138487		0.175516				1.21965	2.54623		2.87936	1.17204	1.05585	1.37419		1.30621	1.63639	8.59589	2.70615	1.80151	1.25305
															0.937581									0.034535		0.258547				1.31503	3.09404		2.04965	1.46105	3.56091	2.22658		1.77139	2.98626	2.22221	3.6719	1.57707	1.3074
															0.157739									0.764784		0.091603				1.29568	2.02367		2.80271	1.70381	1.31196	2.5973		2.42671	1.98006	1.19863	1.30106	2.50647	1.03696
															0.126213									0.752852		0.475539				1.42736	1.76698		2.90858	1.96158	2.26848	2.10498		0.891835	1.19415	1.15254	3.20777	1.29633	2.30894
															0.795961									0.190178		0.387835				1.26242	2.26188		2.56992	2.21483	0.883699	1.35876		1.28445	1.83822	0.916685	1.86841	0.938946	0.984327
															0.045885									0.668434		0.220279				1.43673	1.18004		2.35148	1.73082	1.62179	1.62726		1.50534	1.37654	1.0147	2.31393	2.49675	1.32344
															1.00021									0.290815		0.444653				1.24675	1.16385		1.28173	1.78128	1.46125	2.70767		1.64755	1.93765	1.61776	3.98188	0.712755	0.755818
															0.564942									0.076118		0.070571				1.28933	0.893122		3.99931	1.73764	3.00243	1.89485		1.00007	2.3176	1.90443	2.87863	1.41321	3.07025
															0.09467									0.271895		0.188929				1.71388	0.93093		4.14762	1.52122	1.25926	2.47659		1.06368	7.45985	1.65052	2.59687	3.71072	1.09248
															0.961525									0.210232		0.64331				1.25807	2.4346		3.65696	0.888169	3.45534	2.2824		2.22874	3.21353	1.38748	3.00626	2.27669	1.0811
															0.641863									0.037957		0.256287				1.70988	1.44695		2.45512	0.96569	2.07292	0.827892		1.18385	4.44059	1.27763	1.60905	1.82235	1.71751
															0.441535									0.09259		0.651808				1.12456	1.45575		1.44486	2.65248	2.20733	1.51349		1.11296	2.5644	2.03527	2.5625	2.11729	1.5966
															0.801326									0.02746		0.634548				1.78811	1.57482		2.3258	2.27266	2.80029	1.74665		1.87398	2.45918	1.7013	2.1821	1.86228	2.71537
															0.20997									0.27212		0.563751				1.1176	1.58142		2.34496	2.37046	1.55561	2.78413		1.17607	2.37545	1.4751	2.40456	1.86258	2.41511
															0.874488									0.212385		0.219285				1.51274	0.909157		2.85392	2.13366	3.78485	2.11486		2.4165	2.52461	1.53573	2.49842	0.970986	1.57579
															0.425644									0.695432		0.038844				2.05129	2.21577		1.59416	2.91235	1.08992	2.22247		1.98789	1.22993	0.995595	3.53599	2.46125	1.09543
															0.328074									0.105386		0.125594				1.66629	2.93272		3.40112	2.21877	1.21884	1.90797		1.18912	2.85648	1.58487	3.18872	1.32171	2.03067
															0.918134									0.686635		0.410048				1.66851	2.40932		2.14944	1.229	1.47294	1.14026		1.61369	3.77333	1.11338	2.21335	0.920021	2.04286
															0.240411									0.229249		0.38168				1.58668	1.73972		2.08824	1.63449	2.32426	1.55861		0.872432	3.42288	1.02986	1.78459	1.42419	2.21574
															0.205584									0.809507		0.248017				1.47861	1.57038		1.14638	2.90312	1.88573	2.76272		1.09096	4.70003	1.71259	3.41464	3.58881	0.932626
															0.365883									0.83528		0.382282				2.48397	1.61099		3.9414	2.05761	1.52837	1.86064		1.84768	3.58919	1.19891	3.5964	4.71715	2.00539
															0.63148									0.589168		0.240811				2.05934	1.01115		1.61101	1.37839	0.8256	1.25475		1.90256	3.90904	1.18832	2.8298	1.38406	1.21467
															0.487635									0.174839		0.232402				1.25925	1.99427		3.7048	1.30555	1.82766	1.62997		1.26807	1.55755	2.2693	1.2247	4.51408	1.41441
															1.0613									0.158475		0.468832				2.01208	1.07391		2.8633	2.68201	1.54191	1.92851		1.80541	1.22417	1.38016	1.9132	2.80702	3.07744
															0.816759									0.309012		0.267622				2.20925	1.13099		2.01408	2.98259	2.04026	3.38265		1.68803	2.63129	1.74383	2.36796	3.08244	1.48052
															0.940407									0.532937		0.161446				1.89666	2.28074		3.20132	1.67745	1.72827	2.49022		0.829828	1.78333	0.710759	2.04385	0.755648	0.827266
															0.94271									0.593705		0.43568				1.28235	2.27634		1.16253	2.17506	2.02591	3.59896		1.85271	2.35092	2.21313	1.9529	3.24799	1.11061
															0.708209									0.562831		0.067562				1.722	0.98923		3.7392	2.12584	2.74601	1.21103		1.48963	1.87503	2.50486	2.12747	3.30716	1.29916
															0.090909									0.291398		0.309096				1.93624	2.52577		1.40729	2.17408	1.65528	1.83943		1.22906	2.39628	2.7459	1.39919	2.64766	2.57902
															0.127847									0.267226		0.363613				1.47554	1.83564		3.78852	1.82435	2.56978	3.12778		3.64144	3.656	1.78081	0.765165	3.51317	1.52067
															0.133159									0.511733		0.109862				1.94163	1.51987		4.23315	0.796776	2.11145	1.77464		1.97846	2.16346	1.66404	1.60149	2.54773	1.08657
															0.502394									0.386691		0.652259				1.85008	2.45855		3.41718	1.42407	1.80597	3.66932		1.51343	3.06897	2.46653	2.68644	1.2313	2.80633
															0.924307									0.618042		0.374633				1.08759	1.10288		5.15509	1.07613	2.31198	1.1608		2.5455	2.55227	2.09863	2.44448	2.25438	1.27707
															0.824683									0.826578		0.162784				1.81718	1.49248		5.36771	1.62713	1.38768	0.909426		2.89621	4.49569	0.88299	3.30506	1.36996	1.23932
															0.742583									0.274243		0.160492				1.48265	1.45128		3.40865	1.23919	1.62183	3.01484		1.10656	2.73429	1.53525	3.09926	1.73064	1.74063
															0.165433									0.112615		0.563803				1.30467	1.04874		2.53645	1.2378	2.14045	3.3679		2.34896	3.4208	1.93249	1.95689	3.13031	2.16901
															0.620008									0.496546		0.29374				1.71602	1.36011		2.18624	1.88563	2.06687	4.32586		1.71888	1.93511	1.08572	3.06358	1.25325	1.46331
															1.06412									0.277015		0.134906				2.04617	0.97499		2.97999	3.85063	1.74792	1.93795		1.13647	1.16488	2.14928	1.49316	1.84583	1.24696
															0.458283									0.113516		0.246908				1.46712	2.45008		2.9576	2.45266	1.10895	1.61311		1.43719	3.68115	1.74302	1.45685	1.06484	1.91619
															1.04779									0.724212		0.336239				1.73774	2.47054		2.94741	1.441	1.17091	0.84611		0.774032	1.3944	2.15683	1.75554	0.765718	1.0278
															1.05583									0.072688		0.295433				2.44597	1.84811		2.42331	0.801828	3.50081	1.16179		3.16244	1.86666	1.70824	2.05428	2.03045	1.30611
															1.00171									0.723228		0.241393				2.10084	1.73564		1.73393	1.24665	1.87828	1.4868		2.02213	2.17277	0.948934	2.44223	1.17602	1.97814
															1.00968									0.486817		0.632162				2.98647	1.70476		1.35314	1.17328	2.60238	3.01676		2.15569	2.02292	1.70269	2.62485	1.39612	1.39285
															0.921139									0.120471		0.668253				2.91526	2.26681		3.65329	1.48144	1.54944	1.52575		1.6169	2.06138	1.53425	2.5573	0.939055	2.2509
															0.804862									0.168643		0.40782				1.44097	2.72868		1.86181	2.09011	1.78881	4.01876		2.25621	3.78415	1.70683	2.66185	1.73976	2.19166
															0.869652									0.171127		0.496254				1.37367	2.36589		1.70619	1.83144	1.64747	1.0394		1.41153	2.78696	0.98111	1.83301	2.10609	1.85327
															0.036491									0.058196		0.385821				2.36093	1.8745		3.04322	1.61939	1.58136	2.20618		2.14414	4.41037	1.08308	2.29393	1.13503	1.81099
															0.524177									0.707421		0.485244				1.98045	1.26125		1.25136	1.13943	1.52707	5.20171		0.877337	1.36687	2.59009	2.89876	1.20948	5.94127
															0.360663									0.792227		0.624195				2.33658	1.53641		0.933097	0.993991	2.70655	1.74735		1.2752	1.98572	2.48966	3.07477	1.04571	1.00585
															0.905049									0.050848		0.148231				2.22524	1.27479		3.96873	1.00782	2.3667	2.19301		2.20953	3.97386	1.34655	0.727458	1.97396	2.45669
															1.0194									0.195678		0.403383				2.57162	0.882147		1.34192	1.89862	3.11909	1.93194		2.02725	2.51252	2.3008	1.04377	1.73624	2.42942
															0.691654									0.12381		0.100865				1.97445	1.54524		2.39786	0.910596	1.98288	2.53033		0.995416	4.15959	1.29247	2.62831	1.17373	4.02082
															0.941789									0.677478		0.350302				2.40175	1.50532		3.12333	0.994241	1.33863	2.02306		1.91131	4.84919	1.83944	1.43938	1.17382	2.1999
															0.927656									0.452782		0.49724				1.74553	1.1101		2.17869	1.33106	1.63888	2.91716		1.70067	3.85758	1.91854	2.75518	1.58775	2.63179
															0.456553									0.078751		0.609472				3.48461	1.43058		1.47397	0.75458	0.91765	1.68023		0.840863	2.09326	1.1381	2.43972	2.26567	3.24118
															0.321136									0.115047		0.218494				1.39577	3.07654		2.26949	1.76796	1.67434	4.39569		1.56568	4.46613	1.92841	1.96539	1.46453	4.30307
															0.392938									0.078034		0.665503				2.14169	2.90278		2.70255	1.73823	1.12728	2.9058		1.26775	3.27825	1.29038	2.18569	1.95803	4.88786
															0.639174									0.168392		0.668028				1.58595	1.62844		3.48153	1.284	1.35921	1.0825		1.08914	2.02849	1.81564	4.04334	1.96947	1.0187
															0.179483									0.558205		0.424734				2.7325	1.73797		4.16375	1.75912	1.62942	1.21974		0.823665	2.4612	2.6135	2.31756	1.54472	4.5294
															0.809053									0.73055		0.192404				1.2812	1.05676		4.85417	1.08314	2.1061	1.88473		3.33553	3.54724	1.58452	1.75724	1.85683	2.93654
															0.872554									0.876379		0.669748				3.25868	1.34948		4.08631	2.68437	1.7804	4.33006		0.903233	4.61796	2.59241	2.23283	0.941528	3.07556
															0.984695									0.462936		0.299301				2.41947	4.2008		2.69612	1.78272	2.57269	4.40368		2.08749	1.80976	2.57876	1.14958	2.16588	2.80248
															0.112928									0.757279		0.503123				2.79823	3.31685		3.6437	1.46355	1.44231	2.14662		3.44854	5.19564	0.987889	2.54385	1.28619	2.74575
															0.993903									0.484185		0.172931				1.6135	3.43576		5.34268	0.767662	1.73909	0.847185		2.89037	3.07326	2.36688	0.787842	1.025	4.07612
															0.91423									0.479905		0.34827				1.62673	2.86948		4.57611	1.16889	1.66764	1.7747		0.832171	1.65631	1.3824	1.43863	1.10206	5.2023
															1.0305									0.338345		0.552622				1.85112	2.1075		4.83959	1.95267	1.8184	2.70736		1.56804	2.19431	1.28018	2.40671	4.94384	3.79686
															0.059791									0.07902		0.285142				1.19096	2.90537		3.76366	2.14864	2.14518	4.47395		1.51864	3.03401	1.4271	2.0996	1.3347	3.77308
															0.751822									0.10806		0.232079				1.70237	1.75349		4.41965	1.2584	2.17691	1.32425		2.90748	2.71174	2.33529	2.17731	4.17346	4.32891
															0.636186									0.582377		0.067856				2.1071	1.12581		5.28347	1.25061	2.62092	1.05393		1.50659	3.33782	2.31465	2.75784	5.019	4.08219
															1.03112									0.045943		0.445862				1.59398	1.68237		4.95917	4.33551	1.23619	1.24411		2.55736	1.76255	1.20372	1.55733	3.01706	2.1824
															0.940013									0.097935		0.093001				1.57918	1.3777		1.23481	2.80629	2.12035	1.39743		0.930449	4.34674	1.00673	2.313	2.94839	1.84285
															0.971456									0.167087		0.421695				2.00558	4.74802		1.32957	2.78975	2.51251	1.12341		1.89699	2.51603	1.53104	1.87099	2.40678	3.25979
															0.832676									0.100533		0.464843				1.20242	4.49116		1.65143	3.98768	1.92195	1.30305		1.80233	3.66359	1.70507	2.78152	1.28094	1.82024
															0.491042									0.115915		0.215631				1.09936	4.42701		2.76269	3.23043	0.955156	3.14438		2.90965	3.14043	1.71389	2.53588	2.49151	2.17102
															0.665584									0.04993		0.382558				2.85439	0.922444		2.98482	3.28716	1.10128	2.44009		2.32785	2.96877	1.35462	2.42227	1.26818	2.42471
															0.889236									0.135926		0.164277				2.51787	4.52453		1.34018	1.01061	1.86	2.88183		2.81793	2.4758	1.39814	1.82265	1.15912	4.15567
															1.06372									0.803327		0.331581				1.6739	1.21813		1.01382	1.68504	1.36655	3.56615		2.63487	1.31462	1.9592	1.7288	3.35054	3.22673
															0.830727									0.507589		0.281491				1.08794	1.84299		2.10465	1.47846	1.04999	3.13579		0.866556	1.10161	1.46901	2.41397	3.04506	2.82991
															1.04132									0.636729		0.152712				1.10508	4.199		3.22904	2.01315	1.02573	4.31464		3.55411	0.952112	2.38957	2.11223	5.74147	1.44638
															0.473855									0.108795		0.185845				2.3331	1.71455		1.77605	1.33981	1.25814	1.94114		2.78284	3.26209	1.68739	1.76707	1.47412	1.45919
															0.733872									0.149408		0.376208				2.44973	3.87704		2.60271	1.55819	1.57447	1.01794		2.18388	2.25262	0.946743	1.67803	1.50988	0.886924
															0.787205									0.768051		0.315002				1.49679	1.31362		3.95845	0.731646	1.44923	2.69195		0.816888	2.96496	1.25179	1.87722	0.712008	2.25289
															0.139306									0.211532		0.380777				2.23232	4.76646		2.75397	3.25866	1.81755	3.66966		0.950552	3.66524	1.31742	2.01074	3.41731	2.39147
															0.030887									0.48426		0.255169				2.62073	2.57758		4.08785	0.965792	1.16228	2.75244		2.63831	2.90462	1.3123	1.08824	2.14712	2.07695
															0.07724									0.144526		0.671784				2.83723	2.1046		2.58584	2.15901	1.7669	2.72651		3.98222	2.70509	1.95177	2.70631	2.16408	1.84843
															0.07263									0.097962		0.643206				2.8177	2.25733		4.21676	1.68485	1.2575	2.02982		2.28215	1.65685	1.57748	1.61935	0.966013	2.67277
															0.155221									0.766994		0.226299				1.09824	1.29153		3.72309	2.30598	1.3659	3.51537		1.93511	1.87028	0.716212	0.911468	1.80576	2.18649
															0.98582									0.11121		0.548721				1.49085	1.29633		4.15214	1.60817	1.55202	1.29985		3.16548	3.2752	0.877273	0.780297	3.13612	1.26607
															0.883518									0.538977		0.630891				2.545	1.06757		2.06152	2.00513	2.19482	2.25338		1.91061	1.54769	1.40306	1.25748	2.39831	3.06077
															0.916923									0.3308		0.476024				1.08852	1.08781		4.77642	4.57026	3.63107	2.73172		1.85594	1.908	1.79963	1.7373	0.791174	3.54975
															0.224555									0.854321		0.361674				1.2164	2.06174		2.36304	1.7939	2.08441	1.91737		1.96912	1.57363	2.72587	2.66449	2.83879	3.63503
															0.789142									0.301558		0.259919				2.16491	1.11883		5.19892	1.18803	1.51771	2.58275		3.39934	0.927907	1.05024	1.80577	1.34404	1.97403
															1.06809									0.703816		0.120686				1.30475	1.34655		5.05819	1.60764	1.13801	2.18621		3.85752	2.38152	2.2115	2.36256	1.57191	1.58108
															0.19557									0.656413		0.634669				1.53128	0.877518		3.32442	1.65019	1.81206	3.22132		2.73771	1.44232	1.62194	1.39398	2.16934	1.73893
															0.934242									0.771955		0.534566				2.325	0.864217		1.11496	1.56106	0.902133	2.21751		3.23275	2.0789	0.847708	2.30297	1.80812	1.20646
															1.04599									0.513053		0.237857				1.53052	1.77778		4.19652	2.10041	1.07107	3.29264		2.32997	0.994649	1.80655	3.26529	1.71412	3.18067
															1.00171									0.055041		0.416357				2.35374	2.15018		4.3191	1.72448	1.1648	2.66671		1.04225	1.95618	1.61494	3.04605	1.59325	2.94727
															0.161508									0.743782		0.110675				1.8063	1.48033		2.09957	0.827585	1.22507	1.22496		0.782855	0.983989	2.4955	1.36088	0.742078	2.14018
															0.82743									0.528929		0.269557				1.12125	4.66732		2.40797	1.46125	0.880264	3.03677		1.39518	1.16463	1.77491	1.18571	0.980794	2.9327
															0.712978									0.54556		0.31723				2.172	4.92997		1.35894	1.55345	2.42886	1.1717		1.17785	3.27147	1.34454	1.4409	1.84937	3.72944
															0.13777									0.126738		0.627843				1.81992	5.09744		5.33373	1.70309	1.20283	1.07708		0.807513	1.82861	0.839214	3.33194	3.19934	3.3009
															0.463083									0.811961		0.130085				1.36752	1.3532		1.12471	1.05434	1.50524	2.69365		1.27405	2.6329	1.47662	2.99063	1.99088	1.96388
															0.301084									0.163624		0.640586				2.04715	1.74049		1.31577	1.47923	1.79862	2.66643		1.15088	2.17165	1.58248	2.30372	0.79874	2.15144
															0.048389									0.723142		0.187974				2.09362	4.39659		3.98029	0.842563	1.28437	3.25837		4.02862	3.28056	2.2089	1.75693	1.68347	1.30931
															0.475819									0.491252		0.122863				1.78761	3.98459		1.67617	1.93367	1.38968	2.83257		2.2882	1.31939	1.29185	2.0134	2.04749	0.917292
															0.077378									0.142186		0.565372				1.28862	4.2496		4.58988	1.26575	1.19592	2.51434		1.574	3.3431	1.28627	4.89968	1.71748	1.39997
															0.122437									0.575626		0.495572				1.43218	4.60827		4.92628	2.33175	1.15021	3.4683		0.808538	3.28442	1.65534	1.76564	3.25973	2.16664
															0.126346									0.217088		0.156009				1.22694	3.54136		1.93335	1.94761	0.919672	1.64055		0.770303	1.92214	1.51672	2.49745	2.4398	1.71865
															1.00622									0.100279		0.116653				2.56761	4.40289		5.23845	2.80885	1.54557	2.42354		2.43409	2.9841	1.57671	4.50642	1.51914	1.60936
															0.058875									0.282792		0.155558				2.36403	3.02157		2.72114	4.03768	1.49684	0.948652		1.96316	2.66193	1.18592	2.68885	1.63174	1.59548
															0.169769									0.445582		0.438862				2.71236	4.65638		2.80895	2.04189	1.39649	3.04127		1.31217	2.93533	1.81193	2.01443	1.68902	1.96825
															1.02006									0.875222		0.20352				1.27952	4.43084		4.27749	1.8368	1.86899	2.41358		0.902072	2.26952	1.04726	4.66718	1.06187	2.5652
															0.210355									0.491125		0.098258				1.55851	1.42814		1.88838	2.3916	1.51759	1.09431		1.55552	2.07656	0.860627	2.26475	1.47582	4.02863
															1.03799									0.753796		0.670255				2.11873	3.1314		4.74074	1.16411	1.42619	2.93847		2.60384	4.23485	1.17473	1.29428	1.63183	1.26167
															0.17298									0.691125		0.670995				2.64816	2.98958		1.9245	1.11497	0.86486	2.75007		0.797049	3.83604	0.895262	2.07832	1.02193	1.80673
															0.596774									0.082566		0.226245				2.99568	1.12877		1.17642	1.37759	1.28688	1.68707		0.764399	2.1767	1.25007	2.3992	1.79843	2.91479
															1.02034									0.117705		0.623181				2.56029	1.59998		3.70481	0.893782	2.02947	4.74037		1.32479	2.78799	2.22341	4.49003	1.27004	0.82509
															0.094741									0.865855		0.52035				1.65357	2.75682		4.4983	1.18759	1.23205	2.5844		0.805881	3.22117	1.11005	2.30954	2.47641	4.64793
															0.089128									0.294121		0.165022				1.2811	2.90608		2.25946	1.03275	0.849184	3.26356		1.18848	2.74761	0.915736	4.09003	1.07341	3.90282
															0.248629									0.762796		0.234355				2.9638	4.36189		2.05317	2.16343	1.12055	3.67523		1.55904	1.9746	1.39325	3.79915	4.1517	2.22708
															0.560812									0.781779		0.141282				2.38528	0.92566		5.07159	2.0244	1.00617	2.47861		2.01531	3.68529	2.08951	3.03412	1.71832	2.17449
															0.080324									0.490318		0.517787				1.53751	0.973832		2.00365	3.52139	2.70617	1.96846		1.21924	3.82391	1.34423	2.65814	0.95236	2.22441
															0.953819									0.704337		0.218184				1.22774	3.39217		3.36173	1.86745	1.54169	1.72007		2.15996	3.73506	2.07244	1.82533	3.65943	1.80467
															0.1338									0.720818		0.416596				2.76791	2.81758		0.79089	1.03735	2.34744	1.50102		1.35989	2.86009	1.64053	1.2858	2.66989	2.24518
															0.105905									0.175908		0.43264				2.1349	0.868337		4.43525	1.62327	0.774665	2.49575		2.41214	1.17591	1.26264	1.95836	3.72662	0.863941
															0.863371									0.051505		0.667887				1.54184	2.59622		3.95152	1.42894	1.42537	1.93727		3.88088	3.05387	1.77953	2.27456	1.80395	1.32927
															0.897672									0.540594		0.15344				2.39193	1.05005		3.07795	1.01174	1.26335	3.17687		2.06306	2.72767	1.1057	4.15492	4.20853	2.51037
															0.75106									0.842992		0.594823				2.42683	1.10032		3.83372	1.49448	0.836862	3.21109		3.52566	3.37156	1.95563	3.37484	2.21644	0.916025
															0.637428									0.055459		0.636576				1.98106	2.35594		2.29178	2.46077	1.43898	1.36028		2.44958	3.34583	1.06628	3.04197	1.37928	1.81127
															0.502107									0.33256		0.471413				1.45951	2.31112		3.36975	2.62981	1.70231	1.68968		1.38079	3.50576	0.876339	2.07654	2.24449	1.08049
															0.044711									0.049949		0.321171				1.75426	2.26208		5.67942	1.18203	1.1253	2.05017		1.04846	3.37537	1.01537	2.27612	1.60199	1.86093
															0.182102									0.627631		0.5435				1.32771	1.22773		3.30964	1.87425	1.12609	2.45278		1.72097	3.23626	1.12497	1.00812	1.75304	2.35517
															0.795829									0.397241		0.66738				2.40738	0.81411		4.83244	0.843925	1.49143	0.836525		0.787344	3.8941	1.36098	2.22814	2.02796	0.76683
															0.534682									0.510214		0.222046				1.87978	1.05386		1.36172	1.9824	1.49348	1.26234		1.86149	4.02514	0.939696	2.44379	3.2124	2.08355
															0.131073									0.744863		0.113225				4.15171	1.5684		4.62082	2.21148	2.20495	1.48303		1.58849	2.46305	0.812366	3.17565	3.83317	1.31174
															0.591695									0.271494		0.139723				4.7139	0.85314		1.5394	1.42889	0.964328	1.30581		2.52791	1.85019	1.36884	2.61959	1.97415	1.95749
															0.175465									0.616849		0.168305				2.50237	2.81689		4.75831	2.54907	1.52085	2.50184		2.4974	3.39584	1.57047	2.22047	2.03221	1.3078
															1.01142									0.537187		0.235977				2.41925	0.960434		2.35677	1.46916	0.926212	1.62692		1.50278	2.59177	1.31286	1.41727	1.60308	2.01542
															0.209721									0.734035		0.113303				1.74741	0.827658		1.85256	0.757477	1.12301	2.13922		2.29123	2.67197	2.17484	2.59936	2.03265	3.90177
															0.304941									0.780354		0.069631				2.40057	1.57368		1.76855	2.42158	1.63962	1.46474		2.58262	1.63027	2.3147	2.94724	1.54503	1.82683
															0.680401									0.122496		0.619927				2.76065	1.11468		4.45198	0.904025	1.06233	2.56683		2.20103	1.74823	1.91417	3.96473	2.12658	1.05157
															0.858588									0.378599		0.31887				1.42492	1.16634		4.77849	1.95226	2.02771	1.31117		2.06365	2.20724	1.39767	4.32452	1.92443	1.59065
															0.074065									0.456106		0.24067				1.4906	0.917503		3.76748	1.65563	1.88881	2.0105		0.882224	3.44192	0.952499	2.62517	2.56466	2.07603
															0.174448									0.782342		0.03687				1.09438	2.86565		3.68639	2.09868	1.92987	0.960051		2.03986	2.09016	1.55813	3.15645	0.832475	1.48385
															1.00989									0.068525		0.243028				1.64327	3.80717		1.48122	2.50385	2.16509	1.85731		1.21251	1.64945	1.89088	4.12049	1.20242	1.3804
															0.940774									0.052604		0.011741				1.99703	1.47112		1.06614	2.22038	1.52124	1.57782		1.01449	1.7022	2.64876	1.81679	3.09199	2.98948
															0.990029									0.680677		0.450152				2.4929	1.67416		4.69153	1.63518	0.936925	3.05439		0.983153	1.83676	1.68673	2.63993	2.62195	1.28665
															0.646979									0.715881		0.54736				3.23297	1.7435		1.76104	1.82109	2.42105	2.23317		1.02107	1.31596	1.4049	2.5733	2.86044	1.00821
															0.463124									0.492557		0.647442				2.9493	2.01331		2.92723	1.22774	2.07776	2.68667		1.04269	2.07495	2.20952	2.10346	2.4323	2.72985
															0.212048									0.289442		0.626454				1.91342	1.45081		1.18159	2.20353	0.987655	2.71128		1.18277	1.9055	3.04543	3.2391	4.49768	1.12959
															0.230838									0.80949		0.158249				1.40768	1.29888		3.48253	3.1168	1.86728	2.82436		0.904644	1.52441	1.96147	1.42351	3.56044	1.63444
															0.245198									0.532446		0.291118				1.58168	1.52394		3.4837	2.73098	2.57776	3.29416		1.42643	0.898909	1.48444	1.86812	2.90757	1.41301
															0.647257									0.475021		0.197839				2.65118	1.42003		2.40947	1.87184	1.19502	6.5503		1.46809	2.11948	0.749044	1.96648	2.02818	2.14547
															0.380768									0.227233		0.455909				1.56345	1.1472		3.46447	2.29908	2.96014	2.41293		2.47631	1.82929	0.922002	1.38546	4.8028	2.00376
															1.05867									0.279907		0.030733				1.82628	1.3289		2.46943	2.7509	2.77643	1.8887		1.16627	1.78114	1.06986	1.61775	5.20379	1.21968
															1.03472									0.119177		0.394453				1.27524	0.859008		4.82533	0.988814	2.02833	1.5791		2.17327	3.87762	1.06765	2.28053	3.72125	1.5574
															1.03778									0.104158		0.144651				2.0759	0.935782		2.83287	1.96894	1.04226	1.62892		0.897313	3.58437	1.62228	3.51466	1.21267	1.0748
															0.353137									0.357719		0.24588				3.74696	1.95742		2.92829	2.80787	1.95518	1.03739		1.45573	0.963575	1.79848	2.52041	0.952054	2.37886
															0.05119									0.037813		0.4419				2.9638	1.5711		3.08558	1.69925	2.89843	2.68639		1.60909	3.10895	1.87351	2.11324	1.22144	1.80761
															0.86945									0.812807		0.327352				2.31219	1.53257		2.92963	1.72632	1.29703	2.09625		3.11888	0.916328	1.91317	1.87688	1.51488	1.25833
															0.922472									0.082544		0.479685				1.98439	1.8853		2.7471	2.45433	1.364	4.74414		1.91734	1.20839	2.17019	2.30359	2.06678	0.73799
															0.813365									0.716374		0.576023				1.22873	1.59766		3.73686	2.15583	1.50249	6.11102		1.06028	1.63545	1.93966	2.78836	2.0009	1.41735
															0.979386									0.853195		0.438955				3.38318	1.17894		3.93116	1.86679	1.04698	5.94065		1.89924	2.84096	1.42144	1.52277	2.12019	1.09676
															0.982445									0.835996		0.173457				1.08726	1.3132		3.73965	1.20252	1.16368	2.11121		2.57135	3.15739	0.900216	0.88771	0.816556	1.30212
															0.296791									0.250314		0.096677				2.03292	1.66863		2.17743	1.50952	1.63174	3.28182		2.89253	1.85827	1.12748	3.84931	2.33359	0.870754
															0.737836									0.140293		0.453542				1.58188	1.28047		3.60251	1.50109	2.46302	2.24237		2.01813	1.86516	1.34871	2.61781	2.23635	1.15796
															0.96652									0.099102		0.408654				1.45667	2.26293		1.78703	2.14897	1.9552	2.80196		1.35341	2.95184	2.22383	2.00796	2.10123	3.17645
															0.8729									0.439433		0.03359				2.73662	1.00684		1.68614	1.22297	1.99115	3.48837		2.84459	1.97012	0.772117	2.03888	0.788302	1.53352
															0.356409									0.676361		0.098234				1.32898	1.40104		2.13563	1.41434	1.24958	6.03852		1.52696	2.07281	1.1187	1.95284	2.77257	1.14916
															0.682933									0.839028		0.377446				3.29827	1.88126		2.12837	0.850741	1.04109	5.84626		0.757676	1.06288	1.79687	3.77509	1.65946	2.91238
															0.659951									0.814832		0.656034				2.29054	2.19406		1.44825	1.15054	0.903177	1.52518		1.39452	2.91921	1.99563	3.26792	1.41536	2.80868
															1.05255									0.371599		0.162727				2.32229	0.909067		1.22388	2.52477	2.41327	1.22254		2.09464	1.92479	2.77312	3.87749	1.96339	2.21737
															0.340867									0.761541		0.675575				2.34015	1.62253		1.43633	1.84403	1.05597	3.47087		1.40958	2.64278	2.44282	1.79955	1.21447	1.68207
															0.301057									0.04777		0.648203				1.92911	1.41178		2.6439	1.15069	1.45701	1.26906		0.958683	1.6054	0.716132	2.03179	1.8383	2.45382
															0.456274									0.129168		0.219977				1.97079	2.386		1.96469	2.8863	1.0185	2.42556		2.79432	3.17423	1.40144	2.70451	1.59836	2.35673
															0.852975									0.61104		0.543161				1.4387	2.9453		2.12625	1.18067	1.08705	5.71765		1.85436	2.50387	1.65206	2.25829	2.04581	1.44527
															0.551458									0.179913		0.071601				1.90143	0.982158		2.68811	0.839498	1.67734	6.36709		1.36376	1.60753	1.85667	2.56587	2.32241	1.67983
															0.48715									0.127249		0.11607				2.36873	2.17989		2.51519	1.48522	0.786934	1.73209		2.63859	1.63309	1.72716	1.72475	0.911299	2.19441
															0.111701									0.355645		0.356619				1.82347	1.03085		4.89806	1.21461	1.62451	1.7772		3.07551	2.10375	1.30264	1.93857	1.24117	1.39947
															0.720847									0.09866		0.224232				1.61226	1.9361		3.47304	1.02955	1.77547	1.98031		2.26677	1.91213	0.968121	2.71218	1.83561	1.43314
															0.697675									0.125796		0.267896				1.09467	1.42366		2.82496	1.79918	0.914079	1.08987		2.61821	3.61093	1.21664	3.29731	1.24137	1.14839
															0.889158									0.389131		0.548812				1.59933	0.836053		5.09989	1.70706	1.87048	1.72839		1.36863	2.02404	1.22233	2.84375	1.26692	1.93801
															0.629283									0.117122		0.586485				1.39079	1.38042		4.25115	1.61369	1.59916	0.852337		2.2303	1.99417	0.928578	1.4528	1.72902	1.55924
															0.152399									0.102998		0.138291				1.76737	1.98622		2.3537	2.05711	1.99034	0.942608		2.24065	1.85524	2.72885	1.40577	1.38612	2.96124
															0.800445									0.473583		0.132891				1.97309	1.74453		2.04811	1.7793	2.41017	1.88054		1.43298	1.28238	0.922227	1.32642	1.52025	1.48196
															0.990654									0.080565		0.152671				2.30303	1.9943		2.18801	2.61029	2.6117	2.34486		1.92467	2.34931	0.850486	1.80788	1.28953	1.04412
															0.177579									0.498873		0.629246				1.5885	1.91675		1.84746	1.80466	1.44802	2.0888		1.41293	3.02876	1.11032	3.34254	1.28945	0.805918
															0.383645									0.357369		0.564179				1.76598	1.15589		2.65221	0.825409	1.49519	1.66421		1.62777	1.94211	1.32064	2.68568	2.17064	1.97196
															0.251857									0.253469		0.25783				1.26153	2.34804		2.63161	2.84238	0.910454	1.68088		2.06273	1.56135	1.52428	1.62057	1.22057	1.28472
															0.787405									0.86905		0.378048				2.32869	0.902804		2.37758	1.65748	0.875231	1.54822		2.57813	1.85419	1.49901	2.39544	1.68177	2.4597
															0.324401									0.14342		0.46542				1.2607	1.32737		2.53209	2.23262	1.83884	1.60523		1.51897	1.5369	1.34337	1.36713	1.76193	3.72379
															0.223457									0.477245		0.239742				1.16261	1.81638		2.92333	1.98051	1.45146	1.74729		1.25263	2.04586	0.731689	1.92519	1.60751	2.33633
															1.05673									0.503544		0.603277				1.66611	0.952976		2.90259	2.20167	1.34183	1.51904		0.823747	1.06942	0.953439	0.989913	1.7771	1.54832
															0.107459									0.291923		0.338643				1.92908	1.36194		3.07536	2.62276	1.11462	0.82899		3.24272	3.16714	1.93094	2.94877	2.4907	0.986903
															1.00581									0.471012		0.364306				2.20435	1.09568		0.801504	1.58232	0.880076	0.958383		3.97186	2.66833	1.35032	1.62115	0.826601	3.00885
															0.675926									0.113587		0.510383				1.92695	1.10684		3.91673	1.40902	0.84304	2.24685		2.88227	1.28061	1.44255	2.45748	1.91264	1.90033
															0.592461									0.854667		0.395146				2.10365	1.5692		0.787969	1.82389	1.76876	1.55725		1.58254	2.83097	1.5449	2.39867	2.94629	4.10312
															0.79087									0.65871		0.406521				1.85484	0.813388		1.85513	0.74859	1.2965	0.907205		2.77202	1.44994	1.85063	3.29139	2.35483	0.835945
															0.794326									0.760155		0.653961				1.18412	0.942063		3.15374	2.98665	1.05711	2.09827		1.99707	1.50246	2.85511	2.848	1.9814	1.79006
															0.11161									0.176948		0.186924				2.56239	1.6633		3.55611	1.44933	1.36719	2.6118		1.43558	1.45366	0.705789	1.30351	1.38696	2.38103
															0.434065									0.839492		0.621104				3.39941	1.79659		3.19799	2.23148	1.42939	1.32977		3.33506	1.14222	3.1256	1.32023	2.03697	2.65335
															0.167924									0.142236		0.144386				1.92906	0.815165		2.88816	2.4199	1.02737	1.56857		1.16592	2.55234	1.44825	1.40643	1.06318	1.63381
															0.875055									0.347211		0.554951				1.88396	0.827128		1.01826	2.90508	1.17434	2.0384		1.80177	2.36648	2.24746	3.11522	1.57552	2.04058
															0.339817									0.104718		0.279401				1.14331	1.34833		1.74245	1.06715	1.35548	1.53635		0.826985	1.30418	0.955875	0.857748	1.10621	0.758534
															0.156976									0.397261		0.525683				1.3529	2.19812		2.48119	0.944196	1.27425	0.920101		1.75421	2.11577	1.26461	3.10903	1.57524	1.41261
															0.089393									0.1598		0.316993				1.463	4.4452		0.819406	2.68477	1.40185	1.70442		1.74608	4.25424	0.788099	3.84382	1.64073	1.84182
															0.119867									0.11854		0.506959				2.2171	1.2621		2.00776	1.21174	1.80762	2.17176		3.41862	2.83148	1.45283	3.32077	2.26435	1.0985
															0.819728									0.455837		0.120436				2.10556	1.68372		1.35562	1.28828	2.05542	1.99098		2.08321	1.73499	2.53275	1.14404	1.40412	2.00992
															1.05888									0.792421		0.671036				2.01357	2.72385		1.65009	2.00858	2.4014	1.15303		3.78751	2.87571	0.764907	3.18026	2.3397	1.7898
															0.108628									0.848613		0.059216				2.01988	0.886225		0.768793	2.38409	1.92294	1.84908		2.25611	3.10723	1.17082	2.86675	2.27602	3.17706
															0.116973									0.107651		0.215155				1.93901	1.07302		2.30609	2.05117	1.94788	1.58436		1.54324	1.45694	1.13445	1.2273	1.27095	0.893463
															0.235165									0.542783		0.246731				1.5845	4.18912		2.2999	2.18613	1.10353	1.7621		4.81905	2.06682	0.939163	3.04733	1.08313	2.39862
															0.113677									0.267249		0.093406				2.16189	1.62444		3.7897	2.5762	1.18097	2.0616		4.72353	1.70893	0.705618	1.80211	1.96057	0.986032
															0.618452									0.23381		0.147741				1.94635	1.22228		1.04522	3.08977	2.46366	2.39123		4.58266	2.86928	1.95455	1.98398	0.752812	2.03536
															0.933482									0.721192		0.082404				1.22977	2.38863		3.42123	2.16289	2.2311	1.87013		3.77816	1.23777	2.24919	2.40115	1.99856	2.75008
															0.731694									0.586568		0.263587				1.79104	2.20176		1.3154	2.84576	1.01174	2.62366		4.47386	3.4164	2.65157	1.46892	1.25551	3.82006
															0.472024									0.436934		0.642562				1.56116	4.07071		3.27519	2.24218	1.65445	1.3079		4.09658	3.87968	2.35739	2.37686	2.72289	1.11523
															0.963724									0.42866		0.385442				1.8044	1.35545		1.52073	1.23325	1.71317	1.12809		1.48633	3.24424	1.56973	2.36214	2.43181	1.08746
															0.712949									0.380027		0.584763				1.80338	0.998764		2.45409	1.47728	1.90107	1.56113		1.55661	3.00788	2.00907	2.0959	0.954931	2.41061
															0.863983									0.31641		0.492025				2.28009	2.9807		1.02922	1.88372	2.47593	1.05335		2.34641	1.92939	0.702734	2.21903	0.977614	2.13838
															0.846056									0.503912		0.243966				2.24408	1.13347		1.72843	2.77397	1.57992	1.80047		1.43972	1.20323	0.866436	0.852609	1.72715	2.27807
															0.423477									0.20836		0.172994				2.83688	2.13851		1.46082	1.53879	1.20785	2.24495		2.19169	1.86776	1.51336	2.01798	0.782769	3.53707
															0.087404									0.112456		0.144673				1.46891	1.1461		1.11027	2.49794	1.57921	1.73512		1.82052	3.71157	0.800169	1.33399	7.51679	0.927319
															0.620714									0.807494		0.139505				1.23859	3.14977		3.47576	2.30385	2.64415	1.90123		3.10389	3.21929	1.27788	3.67489	1.36152	2.07347
															0.140592									0.374531		0.115161				1.29848	1.40933		1.20124	0.811264	0.88295	1.48447		2.08579	3.84139	1.37902	2.78827	2.00412	1.11595
															0.136682									0.341506		0.035516				1.79222	1.5016		1.87944	1.5575	1.44065	1.32397		1.79393	2.10669	2.03625	1.94272	1.7414	1.7841
															0.028687									0.688692		0.140601				1.27656	1.24718		1.87227	1.39841	2.69535	1.04126		1.4861	3.05402	2.01758	2.48802	2.20873	1.39665
															0.046003									0.051951		0.312032				1.18351	3.52641		1.74649	2.06403	2.43584	1.92594		1.06238	0.964407	0.965638	1.17054	1.95467	1.66391
															0.409519									0.878901		0.497557				1.50682	3.66698		1.66969	2.14358	2.16556	0.846218		2.6942	1.84444	1.0382	4.79457	0.820421	0.764797
															0.471641									0.694519		0.039155				1.34069	2.01117		2.18059	2.26294	1.11587	1.34649		1.42323	3.16402	0.884683	2.60218	1.36384	1.35729
															0.596245									0.582002		0.218523				1.23224	2.28896		1.98813	3.94619	1.03536	1.30352		3.04259	2.77836	0.879482	3.70961	2.09794	2.73645
															0.349986									0.782081		0.408216				1.12704	2.64161		2.243	5.19284	1.00292	1.49905		1.05976	1.71824	2.82852	2.35018	1.13347	2.45873
															0.229024									0.186033		0.307093				1.63156	3.60726		2.149	2.45697	0.83286	0.923092		2.33083	1.59237	2.14393	3.05813	3.26848	1.29476
															0.901245									0.590898		0.124004				1.73112	2.88306		1.00636	3.28305	1.83743	1.01041		2.56835	2.17077	1.40779	3.46491	0.967691	2.05953
															0.181501									0.111457		0.269874				1.42084	3.45138		2.67327	4.55093	1.13156	1.60767		2.33968	1.39931	1.32043	4.57761	2.24983	1.7928
															0.407193									0.762705		0.315484				1.6712	3.85056		2.17633	2.51479	1.70893	1.01613		2.38774	1.51525	1.71746	3.7845	3.3133	2.96558
															1.03546									0.24177		0.653252				1.42223	2.35427		1.7694	2.79669	1.37842	1.24105		2.31725	1.51984	2.31227	3.97525	0.734273	2.2315
															0.073725									0.675133		0.405524				1.26167	2.98574		2.69816	3.62263	3.14052	0.943318		1.51889	1.25313	2.39793	4.39589	2.12616	1.16136
															0.748638									0.575315		0.078649				1.95499	2.09489		1.51376	3.73156	7.17112	1.14839		1.94987	3.37271	2.04585	1.83835	1.00274	2.79722
															0.528768									0.716563		0.096404				1.31147	2.74399		2.45361	2.18937	8.64875	1.42843		2.15585	2.75529	0.907653	2.79093	1.35508	4.0169
															0.088361									0.840704		0.218314				1.16812	1.97279		0.948643	1.14876	2.52115	1.5075		2.94137	2.11418	1.72151	3.9004	1.38431	2.50357
															0.20788									0.758978		0.190273				2.07724	2.87669		2.09232	1.27674	1.10334	1.42333		1.97024	3.67932	0.936242	3.62029	1.37886	2.06737
															0.163218									0.086444		0.466877				1.74171	1.38456		0.886215	1.39606	1.86564	1.67834		2.7728	1.84917	1.61613	3.09838	2.28303	1.02546
															0.650207									0.752338		0.432671				1.96772	0.893911		2.03129	1.82089	1.58125	1.50598		2.63319	4.10784	1.36369	3.84127	1.61345	1.64934
															0.062026									0.541227		0.486581				1.88719	2.98407		1.76447	2.28616	1.21885	2.44105		2.83913	1.23911	1.07082	4.01813	1.55055	3.3232
															0.996263									0.731602		0.327828				1.51343	1.6173		1.43593	1.63607	1.33118	0.953549		2.84416	1.28213	1.90081	2.50604	1.52764	3.5367
															0.65216									0.355237		0.446248				1.33736	2.21741		1.0417	2.23228	2.08414	1.04597		1.96943	2.34474	0.902149	3.53608	1.2362	1.92832
															0.883632									0.857114		0.160646				1.6202	2.6156		1.42971	2.7229	1.99708	1.15757		2.29815	1.17581	0.972662	3.90497	1.72883	1.84496
															0.804808									0.096323		0.507621				1.26106	2.34723		3.45129	0.982648	1.65475	4.01079		2.88063	2.00625	2.58377	2.52606	2.26748	1.40054
															0.169551									0.052116		0.054203				1.85782	2.6744		4.36004	1.06534	1.89366	2.73418		2.63071	1.05482	1.01271	3.10683	1.46824	1.18461
															0.709956									0.651929		0.665582				1.18036	3.55963		1.30554	1.33026	1.73843	1.82629		3.63125	1.51644	2.12647	1.79366	1.17292	1.02211
															0.133182									0.205341		0.477046				1.34827	1.45071		1.2268	3.01236	1.57346	3.12724		1.91282	2.48947	1.603	2.23211	1.82995	2.03156
															0.491168									0.542126		0.651851				1.92361	3.21028		1.83522	1.88554	1.44207	2.33802		3.0017	2.36022	1.92137	3.05358	2.41337	1.82561
															1.05746									0.75064		0.280046				1.35707	3.22925		1.83395	2.34756	1.99516	2.24327		2.96112	1.4803	1.59777	0.911555	0.96939	1.22172
															0.251569									0.061517		0.055797				1.11636	1.07886		0.900793	1.47098	1.3536	1.74063		1.38807	1.43805	1.53938	1.42124	1.51627	1.35129
															0.205778									0.212008		0.33549				1.17101	1.44917		1.95916	1.7857	1.71756	1.55634		1.64714	1.62514	0.999418	3.07711	1.87321	1.24675
															0.927828									0.539629		0.333898				1.57231	2.68659		1.49004	4.00209	2.29238	1.38231		2.26794	2.63999	2.49588	0.729172	0.990398	1.56897
															0.979546									0.102012		0.081139				1.11211	0.838178		3.38338	2.35145	1.53099	1.41345		1.41027	1.70123	2.07323	2.85578	1.06641	1.88409
															1.02744									0.774034		0.124719				1.98696	1.84528		1.92803	1.41542	0.979704	2.63529		2.68737	2.42393	2.23192	3.20772	0.945096	2.99635
															0.876173									0.039768		0.567822				1.72232	2.11339		2.33186	2.46114	1.58796	1.69461		1.77459	1.83366	1.97701	1.27451	1.56541	1.53058
															0.697134									0.145564		0.20047				1.31308	1.44267		3.15911	3.2209	1.6467	2.19374		0.912584	1.4598	2.17819	1.58271	0.935004	5.4439
															0.115933									0.190869		0.296217				1.89063	1.07001		2.48582	2.38637	1.37338	2.15144		1.78205	1.44043	2.48525	3.23799	1.52288	2.74079
															0.116641									0.110523		0.106683				1.88446	3.25603		1.5298	1.42685	1.80964	2.73379		1.24914	1.72346	1.60863	1.97342	1.24998	2.04442
															0.413976									0.707719		0.667665				1.15794	1.33602		2.17088	1.00735	1.23038	3.13848		3.64579	1.02219	1.00337	3.04546	1.05885	2.09283
															0.126713									0.161361		0.362673				1.35246	1.43004		1.18627	0.817125	1.32815	2.86604		3.38732	1.9667	1.00931	4.44341	1.47059	1.45572
															0.248136									0.567667		0.330457				1.5311	0.905033		2.35002	2.07224	1.37209	1.67034		2.54496	2.123	2.19727	0.971666	1.7365	1.45239
															0.023201									0.333134		0.080739				1.53471	1.29784		2.34856	1.18558	2.67543	1.28409		2.76064	1.53657	1.70629	6.12314	3.24888	1.08906
															0.623174									0.761269		0.237128				1.45624	4.44875		2.20685	2.6131	1.7531	3.15683		1.54543	1.59493	0.88606	1.87495	1.29136	1.30607
															1.03189									0.490619		0.300805				1.63606	3.68688		3.21744	1.91335	0.96039	2.6464		2.41601	1.73799	1.37323	3.48692	0.739423	1.83323
															0.132197									0.796993		0.13328				1.44615	2.65522		1.76736	2.74268	1.57799	2.04357		1.12251	1.57164	1.48193	3.54123	1.09904	3.92212
															0.508225									0.171825		0.110616				2.00176	1.09827		2.2714	2.13635	2.57735	1.00129		1.95353	0.944014	1.32017	2.53594	1.47307	3.52987
															0.068072									0.794734		0.398616				1.15209	1.28029		1.56609	2.37914	2.27299	1.10038		2.48159	1.32267	2.00897	2.39839	1.54426	2.19141
															0.117821									0.779336		0.136769				1.4696	1.24421		0.906856	1.03692	1.46029	2.0144		2.26359	1.90146	1.75296	3.69249	1.6477	3.88069
															0.07634									0.652393		0.307813				1.79088	1.59959		1.56453	1.13087	1.22484	0.986565		0.743859	1.90443	0.764	0.762779	1.53018	2.48545
															0.416062									0.162587		0.348379				1.68322	2.58733		1.1434	1.11446	0.768473	1.6574		1.53126	1.44928	1.53787	4.45881	1.62677	3.03928
															0.186636									0.727845		0.140736				1.34596	1.56305		3.18164	0.832405	1.38047	1.16412		1.03455	1.23219	2.07209	2.86105	0.972261	1.34882
															0.570293									0.530234		0.108055				1.78138	2.84162		1.34182	0.884527	1.86723	0.937755		2.79424	8.36526	0.864628	2.85522	1.80208	1.15258
															0.710498									0.115631		0.295079				1.3605	1.88227		1.16611	1.23421	1.14094	2.3569		0.8202	6.91524	0.958863	0.772844	1.26208	1.10053
															0.142263									0.3476		0.294626				1.76165	1.21742		0.73564	3.44574	1.31391	0.848538		2.35449	5.76382	1.48364	1.4062	1.74242	2.58959
															0.839891									0.073667		0.353072				1.91948	1.07963		1.28154	1.85563	1.4513	1.33833		0.782372	2.28225	1.07366	2.04338	1.60313	1.53045
															0.713879									0.422917		0.234109				1.2329	3.15772		3.36465	1.19994	1.81587	0.899216		1.03823	1.57077	1.16007	3.34159	1.15411	2.62752
															0.425408									0.08216		0.219017				1.84711	2.59792		1.97829	2.55904	1.61877	1.17947		1.70094	2.32982	1.83923	2.6985	0.886916	1.65368
															0.785224									0.871137		0.166972				1.75439	2.60387		2.39563	1.98954	1.56253	0.925184		1.01346	4.9758	1.40686	3.00497	1.91294	1.64975
															0.624558									0.226355		0.31366				2.18316	3.32792		1.78615	1.48082	1.81318	0.908143		2.68603	2.87901	0.92377	2.95186	1.64287	1.33687
															0.40394									0.144698		0.63095				1.15774	2.38925		2.34392	2.63858	1.61723	1.99236		1.00423	3.22527	0.822461	2.58981	1.64546	2.18935
															0.147069									0.200465		0.351835				2.25545	2.06448		1.83341	2.72484	1.18387	1.06227		1.49655	4.14679	1.06939	2.03262	2.41661	2.70321
															0.057613									0.234808		0.6555				2.20029	2.38422		2.1568	1.8128	1.65879	4.09885		0.953865	4.58987	1.79281	2.49889	1.4353	2.60296
															0.838873									0.108287		0.204834				2.45536	1.49733		2.00618	2.14854	0.885063	4.92388		1.69982	2.6928	0.930018	1.69956	2.05675	1.54572
															0.922596									0.301356		0.033306				2.01041	2.18064		2.87712	2.07127	1.07031	1.72723		1.11638	2.42878	1.08948	1.84529	2.4841	3.13369
															0.39537									0.14845		0.23782				1.86606	1.60155		4.12171	2.62321	1.22319	0.915716		1.24257	2.1224	2.257	2.47219	1.40782	1.55734
															0.082674									0.74711		0.668288				2.47572	2.28846		1.1975	2.0723	1.36737	2.88542		1.76507	2.61776	1.37868	2.30603	2.37724	2.90128
															0.633565									0.136554		0.382229				2.46687	1.40267		4.98281	2.01473	1.02692	4.95897		1.76733	1.89209	1.76925	2.33245	1.12169	2.75173
															0.218451									0.657151		0.144062				2.41971	1.56576		2.72426	2.7829	1.03812	2.83912		1.03396	3.55313	0.762859	1.80476	1.1371	2.23387
															0.751913									0.670604		0.148739				1.71248	4.31437		3.20524	0.96541	0.808745	1.63606		1.05445	3.3256	1.70906	2.65301	2.05982	3.79317
															0.694251									0.15912		0.042607				1.62806	3.16369		1.17575	1.16613	1.62274	3.76598		0.810813	2.74998	1.88285	1.6765	5.82533	0.861188
															0.130946									0.533312		0.576207				1.54175	3.36882		3.71691	1.45474	1.54941	4.13544		1.71723	3.08925	1.10645	2.7414	3.78624	3.00365
															0.663349									0.715226		0.488383				2.35174	2.63089		1.69134	2.55599	1.94355	1.50888		1.64007	3.74502	1.28275	3.31591	4.81432	1.43031
															0.383891									0.176981		0.038554				1.72575	1.68394		1.82712	1.71887	2.42017	3.2327		1.48398	1.15261	1.0917	2.20428	1.4216	1.62059
															0.873807									0.163159		0.555128				2.1927	3.89789		2.85051	1.17935	1.55184	2.89389		1.59429	4.40112	2.3087	2.23659	1.85478	2.12353
															0.834125									0.099466		0.259416				1.20198	2.74018		3.19062	2.43768	1.80117	2.13414		1.35516	2.98234	0.773157	1.36891	2.3397	3.40185
															0.819348									0.428099		0.1771				1.21538	1.8053		2.50901	1.46721	1.68191	1.54122		1.36698	3.78951	0.802576	1.30553	2.85588	1.07426
															0.514216									0.500867		0.116457				1.67617	3.559		2.28413	0.936121	1.21309	1.68677		2.49224	2.02431	2.40162	1.50386	1.29997	0.980935
															0.566577									0.699538		0.646771				1.22647	2.81576		1.37985	1.03031	1.18241	1.92848		1.83101	3.66475	1.17221	0.830556	1.21047	1.88126
															0.182734									0.283629		0.167276				1.85132	5.44004		3.63325	4.30338	0.908403	3.28465		2.837	4.50055	2.53735	1.315	2.346	1.48992
															0.716152									0.285515						1.77665	6.57099		3.56087	1.03702	1.11705	1.32189		1.5748	4.37698	2.91899	1.56858	3.44145	1.95848
															0.876696									0.611542						1.57812	6.53697		2.11075	1.26943	1.56538	3.71565		2.10785	2.95464	2.44674	2.10713	3.11876	1.9105
															0.277414									0.31567						1.22001	0.96723		3.81672	2.89979	0.820281	1.67432		1.97008	3.47421	1.79163	2.77705	4.32884	2.04225
															0.118857									0.261438						1.79726	3.3232		2.7876	1.38826	1.95695	3.57107		0.782339	1.57105	1.60123	3.09052	1.69836	0.868998
															0.718847									0.73408						1.72727	2.46862		4.52836	3.43788	0.938614	3.59133		1.27102	3.85189	1.69175	1.05092	5.01482	1.40443
															0.857132									0.624079						2.11083	1.76772		0.808059	3.10776	0.918906	2.0658		2.11819	4.13822	1.34188	2.05387	3.13274	2.72007
															0.081605									0.769058						1.14969	0.871228		3.0673	2.91154	1.0414	1.94019		1.31627	0.941012	1.59673	3.27924	1.32839	1.13388
															0.5364									0.218502						1.58779	3.10427		4.67802	2.04127	2.2656	2.24553		1.98105	0.942839	1.59568	2.87171	1.74749	2.74804
															0.061057									0.1635						1.45708	3.50717		4.42264	1.51872	1.05366	1.65068		0.836704	3.52529	1.36867	3.39213	1.78699	1.55981
															0.051231									0.401799						2.00683	3.38557		5.56942	2.64018	1.82475	1.13278		1.02056	3.72283	0.88009	1.71647	1.67582	2.47565
															0.041797									0.340589						1.68115	1.91441		3.01927	0.800763	1.05872	1.80495		2.95783	4.1594	2.30818	4.08528	2.69978	1.29736
															0.130852									0.284642						1.56382	1.30719		3.24082	1.19605	1.93293	0.8821		2.06873	1.28031	1.46988	3.37232	0.8645	1.01048
															0.611812									0.144935						2.08969	3.65073		3.95346	2.7103	1.59439	1.63351		1.13044	3.25925	0.81672	1.44783	1.01462	2.042
															0.16806									0.151933						2.23832	1.9282		4.92058	3.3228	0.911737	2.33866		1.03776	3.93373	2.17957	1.28909	1.60196	1.98558
															0.103005									0.09361						2.22037	3.7279		2.0662	2.53991	1.60614	2.59089		1.09249	2.2302	2.67943	1.77145	1.0818	3.09137
															0.831449									0.859657						1.37687	2.09332		1.34085	2.69924	1.61449	2.37654		2.31501	3.1633	1.45617	3.31056	2.91145	3.39546
															0.397023									0.706481						1.14477	1.7623		4.07717	2.52918	1.17192	1.8704		2.14101	2.31514	1.29476	3.0302	1.59673	2.07721
															0.769166									0.581979						2.33584	6.92052		6.47625	1.34808	1.43162	1.76699		3.36649	3.42451	1.3153	3.12776	1.02389	2.50837
															1.04167									0.833697						2.31283	4.85949		2.60236	1.28761	1.8446	2.55857		2.34488	3.01034	1.56227	2.45435	1.26938	1.31499
															0.53948									0.829427						2.65324	1.81275		2.68241	1.60338	1.46198	3.34773		2.53352	2.01183	0.981397	2.66523	1.01812	1.91016
															0.344838									0.212788						1.9789	3.32968		1.25203	1.89898	2.05705	1.51411		2.10583	3.80031	1.58143	3.55343	2.35413	4.41325
															0.813947									0.261981						1.43021	1.57946		3.37932	2.85384	1.59699	3.03506		2.82651	0.926986	1.61479	3.75523	1.88543	0.924108
															0.41571									0.147249						2.05901	2.5614		4.22308	1.1312	1.89716	6.49042		1.66657	2.87022	0.949705	1.5879	2.04951	2.37936
															0.918243									0.852703						2.27769	2.03855		3.22349	1.03426	1.72256	3.79765		2.63255	4.02407	0.876282	3.81598	1.29152	2.36735
															0.075854									0.474248						1.78304	1.51332		1.38263	0.938738	1.13669	1.23134		0.970718	3.11353	1.91204	1.85779	3.31318	2.20422
															0.592134									0.639351						1.47316	1.32159		4.96285	1.53246	1.50764	1.55727		0.914496	3.78867	2.31024	2.50366	1.86962	0.782636
															0.951002									0.179828						2.90381	2.35984		4.67785	0.730416	1.41692	3.01921		1.32701	1.47385	1.07828	3.43414	0.831579	2.69747
															0.08991									0.042695						2.16852	1.88526		3.90905	1.2693	1.77228	2.45207		1.51977	3.09881	0.765645	2.33374	2.54534	1.69657
															0.657236									0.299912						1.21093	1.9061		2.74775	1.65146	1.06814	2.32001		1.3738	3.61706	1.41738	2.53089	3.4738	1.57333
															0.151671									0.837504						1.50925	2.84204		1.35462	1.18771	1.29749	1.05538		1.70071	3.56631	1.19093	1.07441	2.01821	3.82912
															0.854009									0.258586						1.25573	2.82021		4.89432	0.932205	0.912763	1.71317		2.01364	1.51297	1.75986	2.59361	1.30951	1.8716
															0.050774									0.076442						1.82915	2.17368		3.02092	0.823724	0.824093	2.55277		2.16531	4.36437	1.59184	1.06448	1.4161	2.0583
															0.928698									0.54772						1.45747	1.47068		2.23786	1.6089	1.5502	0.936522		3.10712	1.82661	2.02655	1.33758	3.58586	2.32632
															1.0244									0.181816						1.60352	3.07379		1.14373	1.59892	2.20327	1.54271		1.42722	2.22593	3.28533	1.17165	1.74023	1.46963
															0.079915									0.412674						1.42326	1.54296		5.09269	1.18819	1.93743	1.22918		2.79411	2.2106	1.99058	1.67425	4.15269	2.51856
															0.876275									0.553806						2.62487	1.85443		3.64689	1.38237	1.57233	1.28015		3.04582	2.29402	2.59759	1.64145	5.37851	1.80241
															0.085226									0.856043						1.85121	2.52336		1.50602	0.792939	1.16919	1.13669		2.42284	3.33982	2.31355	0.865491	1.69685	2.61071
															0.122106									0.099227						2.16263	1.25299		2.94827	0.808109	1.66804	1.66639		1.30265	2.04048	1.54994	2.296	1.80624	1.98655
															0.088229									0.565861						1.52418	1.22555		1.84015	1.91905	2.1046	1.32281		2.7659	2.78724	1.15916	3.84549	2.07786	1.9947
															0.409331									0.614972						1.94874	0.987756		1.64691	1.99974	1.63697	2.19606		0.782629	2.41278	1.23271	3.31576	2.23991	1.86692
															0.142575									0.420013						1.45818	1.48903		2.20884	2.19653	1.4341	1.82596		1.06196	3.7769	1.88037	3.28234	2.45174	2.12652
															0.394795									0.457049						2.33869	2.61372		1.84994	1.04697	2.36765	1.11791		2.72804	5.51118	0.993666	3.39044	4.08237	3.24374
															0.077073									0.584855						1.28896	1.89074		3.05278	1.35609	1.33016	2.62465		2.5071	5.6726	1.15805	1.9795	5.07536	1.67632
															0.926615									0.109718						1.48476	2.19352		1.80057	1.87407	2.22191	1.96105		1.00913	5.164	2.14969	2.41292	5.75658	3.88346
															0.730867									0.678581						1.30521	0.894038		2.14768	1.41068	0.887913	2.39767		1.9678	2.21996	1.67121	2.19992	1.0147	2.94444
															0.957756									0.128184						1.63957	1.00506		2.99794	1.19954	2.20466	4.32091		1.96653	3.48925	2.16929	1.30637	2.36594	2.85771
															0.876715									0.139006						1.97814	1.67006		2.31676	1.49115	1.01441	0.86501		3.15494	1.70371	1.33303	2.4487	3.17737	1.69424
															0.049114									0.285848						2.04137	1.1755		0.778892	1.38833	0.865385	1.17803		2.05264	3.1354	2.9902	2.5123	5.561	1.39766
															0.89157									0.695719						3.11438	1.00371		3.041	3.28852	1.33559	1.87414		1.87857	3.12312	1.1952	1.31533	2.65294	1.77242
															0.708891									0.851386						3.49763	2.49025		4.0202	1.7544	2.53115	2.76494		0.852334	3.5533	1.31774	5.86303	1.12324	3.15629
															0.082704									0.394571						1.98585	1.70864		3.32064	1.02717	0.88829	2.07074		1.02226	2.35678	1.15338	5.17579	1.88051	2.98252
															0.803532									0.085813						2.02352	0.886301		2.29103	1.69975	1.24407	1.03106		1.6635	3.7192	0.93438	1.88841	1.17648	2.1833
															0.247173									0.874999						1.50004	1.34201		2.70466	2.13054	1.00843	1.27058		1.96863	2.67633	1.51309	3.35663	1.28876	2.30824
															0.816553									0.805621						1.28462	2.2009		5.22962	1.3371	1.87205	1.62426		1.55405	2.93384	1.53289	2.14848	3.0731	2.83442
															0.3301									0.10808						1.27828	3.30398		5.09394	1.35361	1.45112	1.56892		1.32143	2.54587	1.87388	4.29571	1.74902	4.01118
															0.682892									0.066362						1.58216	0.851715		3.31647	1.11195	1.3343	1.30548		0.944227	1.17243	2.44074	3.51922	0.907798	2.47793
															0.162485									0.086566						1.35561	2.27482		2.08167	1.66171	1.80858	1.19251		0.803484	2.68616	2.35789	1.59305	2.47322	2.57847
															0.149063									0.726707						1.4421	0.793664		2.13923	1.19059	1.25168	0.908283		1.8138	2.25128	2.44672	4.15191	0.775774	2.724
															0.468349									0.816077						1.39045	1.82962		4.57888	1.87266	1.37205	0.909695		3.7188	2.96908	2.10244	4.67475	2.45262	1.691
															0.21559									0.463491						2.31782	2.26972		1.12526	1.36116	1.88576	1.16908		1.5835	1.53843	2.23206	3.86871	0.985528	1.32979
															0.214496									0.306491						1.42859	1.36515		1.37776	1.36915	1.53468	1.61331		0.846204	3.82567	1.5826	4.25628	1.17642	2.50279
															0.109073									0.827373						1.43107	2.70846		1.53778	1.12947	1.2707	1.35993		2.9854	1.525	2.49972	3.45537	2.93456	1.15972
															0.22197									0.84986						1.44598	1.91752		1.44278	0.752305	1.85074	1.28848		1.05269	2.36452	2.24936	3.69112	3.14579	2.54123
															0.096968									0.436336						2.94229	3.03087		4.76109	1.53893	0.885708	1.3988		0.864107	0.912354	1.68822	3.12876	2.92809	2.88828
															1.04479									0.831659						2.1235	2.83501		1.28271	1.98876	1.44121	1.49791		1.12193	2.24155	3.07265	4.64767	1.19976	2.10342
															1.00842									0.262274						2.24162	2.23397		1.82821	0.920992	1.62613	1.65485		2.93537	1.52605	1.76712	2.36568	2.53841	1.03366
															0.653824									0.824371						1.73131	1.79107		1.84316	2.03699	2.26954	1.36781		1.10002	1.06206	3.32282	4.14359	6.49246	1.53978
															0.569267									0.832003						1.27478	2.48175		1.45096	0.818572	1.2193	1.76078		1.40449	2.2035	2.39712	2.64841	5.3695	0.925438
															0.128544									0.129064						2.91659	1.89915		2.34554	0.916907	1.27986	1.17088		1.84739	1.59999	1.21276	4.24007	2.57637	2.64637
															0.634978									0.798426						1.73776	1.98226		1.43811	1.75569	1.92247	0.933892		2.14601	3.4266	2.75378	4.65612	1.79513	2.68757
															0.377079									0.142907						1.45342	1.03156		4.27187	2.28061	1.56114	1.71728		1.06091	1.68618	1.84672	5.43265	1.2678	1.734
															0.940116									0.520397						1.63576	1.47046		1.58877	2.00221	1.39889	3.60516		2.82562	2.55992	1.44088	6.81599	1.7745	2.30096
															0.417524									0.87816						1.44852	2.0267		1.6949	1.03591	1.0857	1.14529		2.344	1.95373	1.60457	6.53283	2.0877	1.04517
															1.05619									0.328282						1.59072	1.90497		4.39327	1.4269	2.4619	1.69725		1.99613	1.58	2.74514	6.40708	1.20317	1.04042
															0.721093									0.018672						1.34118	1.51251		3.37087	0.768198	2.35763	2.37441		1.61775	1.80261	1.25454	2.73715	0.823328	2.56744
															0.261738									0.359968						2.10633	2.02734		2.67575	1.9933	1.15429	1.70416		1.66724	2.34026	2.27977	4.67725	1.25126	3.13475
															0.82446									0.074642						1.3133	1.50443		0.794931	0.953434	1.61586	2.25802		3.51112	1.60575	2.04081	3.28509	1.52072	1.20352
															0.660885									0.53736						1.29976	1.73923		1.43058	1.38233	1.1897	2.40828		2.6535	1.09286	2.61505	4.38828	1.37497	1.89265
															0.561672									0.063397						1.18094	2.12105		1.46804	2.57085	1.40786	1.73639		4.11868	2.46334	2.05537	4.59554	2.4502	2.54113
															1.07143									0.099992						1.17086	1.85033		1.49686	0.969215	1.88251	2.63665			1.42628	1.13319	2.51981	2.09756	2.47468
															1.05435									0.06058						2.16466	2.46001		4.61473	1.32327	1.19788	2.52711			1.57823	3.06548	5.96809	1.16893	1.7466
															0.17167									0.033294						2.3102	2.80417		1.8908	1.25949	1.61538	0.998654			2.90107	1.32429	6.95791	1.57956	1.40572
															1.02869									0.057449						1.47923	1.6817		2.61679	1.18689	1.72076	2.11943			2.98786	1.28092	5.46633	1.23519	0.960283
															0.048288									0.632753						2.95485	1.78804		2.30366	1.8037	0.802589	1.49993			2.30865	1.34072	4.31232	0.879715	2.9486
															0.292387									0.348558						2.57338	1.1785		1.58819	1.25293	0.928159	1.48286			2.95572	0.771646	4.98233	3.18272	2.48522
															0.392484									0.833389						2.88569	1.12332		1.75328	1.10445	1.74478	1.07299			1.6998	1.73714	5.20481	3.31695	4.26807
															0.731773									0.87666						2.67388	1.82362		2.35459	1.36512	1.35308	0.92895			3.97156	1.45553	6.44491	1.18088	3.20653
															1.02757									0.175222						1.81074	2.5959		1.47587	1.18306	1.77828	0.841388			3.3882	1.96093	4.49604	1.96147	1.23532
															1.02096									0.792306						1.52617	1.44336		2.32355	1.19937	1.08954	1.06388			1.69435	1.02135	3.81904	1.61602	1.91575
															0.675414									0.511843						2.11215	2.57363		2.06652	2.06326	2.17545	0.834943			1.59729	1.48529	0.849791	1.26853	2.79423
															0.956265									0.472848						1.81252	2.04918		2.92859	1.57797	0.936388	1.59504			1.62524	2.04078	0.97942	2.08324	2.74625
															0.027834									0.519707						1.16979	0.949822		3.03748	1.12294	2.3327	1.15411			2.53767	2.55807	5.85203	1.72271	2.7801
															0.459278									0.030881						2.08262	2.62042		1.6387	0.903613	1.01748	1.21434			3.20623	2.36209	0.724499	2.01049	2.48228
															0.652896									0.839373						1.97951	2.57869		3.09929	1.44925	1.20677	1.7322			2.15713	1.34944	1.06602	1.48883	2.53925
															0.2964									0.808795						1.31252	2.90196		4.38951	0.857356	0.773662	1.73816			1.70893	1.12436	0.962896	0.988817	1.1151
															0.802739									0.78312						1.16924	2.63111		0.804068	1.20809	0.895026	1.44612			2.26537	1.45146	1.65581	0.714137	2.08762
															0.12217									0.840088						1.86729	2.45974		3.95137	1.50211	0.977481	1.73752			1.86643	0.928711	3.12326	1.63049	2.55538
															0.82606									0.529191						2.022	2.24881		1.62655	2.50231	1.82039	1.23938			1.11887	2.13471	1.91204	1.96463	3.84229
															0.189426									0.70126						1.13792	2.74119		1.99366	1.3858	1.62619	2.86801			1.45983	1.32873	2.16835	1.20408	1.95851
															0.316125									0.407908						3.09848	1.52442		7.03432	1.35891	1.6701	1.27453			1.41539	1.44011	2.64838	0.711988	1.12018
															0.759806									0.132769						2.64663	1.0003		1.27647	1.90258	1.04011	1.37628			2.80861	1.38639	1.71791	1.01831	1.56653
															0.771806									0.129349						2.48697	1.91656		2.71498	1.80131	1.93057	2.02246			1.58368	0.791517	0.916994	2.00588	1.53534
															0.833135									0.264665						2.58661	2.9386		6.4183	2.14336	1.06912	2.40922			2.12725	1.3294	1.2895	1.26468	3.07755
															0.05336									0.591178						1.89393	1.79444		1.48208	1.63421	1.13078	1.8121			2.51001	1.83207	1.23073	1.38519	1.75562
															0.787017									0.116903						1.47708	1.60364		1.69244	1.1899	2.79599	0.921777			4.04087	1.12713	5.6331	0.832913	3.07055
															0.642056									0.137463						2.71784	1.44398		1.71183	3.18818	1.94568	1.57213			2.4222	1.91837	2.11775	2.01001	2.2635
															0.087996									0.59879						1.18584	1.48865		5.03112	2.4688	2.1799	3.08888			4.29385	0.898135	4.55027	2.31079	2.74336
															0.240762									0.592682						1.08773	1.407		1.83229	1.28929	2.28889	3.29521			3.87831	1.21316	7.02461	3.14813	1.0356
															0.640319									0.606172						1.48911	1.2334		5.36866	1.3497	0.766197	3.79211			1.56512	2.39858	6.80856	5.22677	2.27338
															0.096462									0.062975						2.06344	2.61532		2.06939	3.61513	3.32592	2.91762			1.5006	2.60453	3.99625	1.00994	2.67558
															0.791388									0.35953						2.28526	1.25893		2.26342	2.37307	1.47597	3.34968			4.28955	1.09129	5.21253	1.37708	2.52531
															0.079064									0.236649						2.06736	1.23494		2.73065	1.87218	1.07821	3.14716			2.53269	0.981649	3.65724	1.79111	1.86528
															0.287939									0.874317						1.39682	2.41287		4.83931	1.63339	2.19542	2.88661			4.47594	0.730611	2.5907	1.08553	2.88379
															0.576106									0.379984						1.57628	1.56728		2.83276	1.92595	1.23016	1.83434			2.48984	2.11677	5.48559	1.22496	2.01347
															0.702955									0.101194						1.6096	2.73934		2.22215	2.45365	1.99573	2.17648			1.45208	2.83982	3.42703	2.098	2.93044
															0.095457									0.442717						1.96962	2.49198		4.48584	2.89524	2.20533	1.24678			2.0994	1.46956	2.65381	1.12376	1.44981
															0.27247									0.133092						1.87155	2.95823		3.29872	2.51317	1.519	1.99569			4.23585	1.22826	2.65714	2.00662	2.81945
															0.905184									0.101409						2.04197	1.52548		2.94504	1.51105	2.80204	1.2046			4.53833	1.69767	2.07856	1.24421	1.8623
															0.409876									0.080327						2.0105	1.77605		1.58606	2.13816	1.4345	1.97078			2.68413	1.3524	3.10216	1.81745	3.06905
															0.055022									0.826684						2.14177	1.04587		1.23945	2.91628	0.853821	2.23317			3.34891	1.27583	2.81482	2.30412	1.40059
															1.01983									0.115327						1.26119	0.807413		2.5534	3.92695	2.25426	1.59351			3.6428	0.710794	2.40565	2.7912	2.69283
															0.586531									0.814014						1.87534	2.05551		3.3158	1.49172	2.02359	1.34487			1.69995	1.15103	3.58249	1.69875	2.73845
															1.04988									0.190707						1.33627	1.16467		2.1796	1.99833	0.955451	1.53835			1.70691	1.91583	3.57221	2.33514	1.66086
															0.056919									0.193498						1.15683	1.80859		1.6404	1.57165	0.788606	2.09875			1.53165	1.67593	3.74238	1.67786	1.02596
															1.02476									0.125527						1.33682	1.19076		3.7783	2.78103	3.06856	1.0093			2.36742	1.46936	4.38863	1.83035	2.68815
															0.675086									0.365166						1.58178	2.9113		3.53772	1.39147	3.01524	1.57747			2.59501	0.907345	4.37253	1.52602	4.23994
															0.738277									0.616022						2.00067	2.57906		3.71402	1.36734	1.49659	2.30935			1.09701	2.12313	4.28505	1.44551	1.16064
															0.742268									0.046208						2.58364	2.93474		1.88779	0.747941	1.24467	1.68624			2.56242	2.24546	3.65789	2.78678	3.589
															0.360482									0.827518						1.92769	1.17751		5.95311	1.60587	1.8467	1.15842			3.30245	2.29072	3.39151	1.77376	4.12487
															0.944622									0.22611						1.5232	1.48546		2.259	2.13417	0.908882	2.0277			3.06748	2.47794	2.45208	3.20875	3.53142
															1.04363									0.797419						2.45761	1.56229		3.82649	1.77635	0.792167	1.52584			3.12426	1.01099	4.10151	3.00469	3.25596
															0.746778									0.109278						2.72019	1.75072		1.53427	1.74221	1.84784	1.62329			0.98672	1.66203	3.64945	2.08803	2.77399
															0.75358									0.220337						1.87506	1.29086		3.79281	2.05542	1.84526	1.81531			1.30505	1.31012	3.51631	3.25261	1.98319
															1.01233									0.139581						2.09765	2.71592		2.1836	1.87407	1.23907	0.853416			1.19304	0.824868	3.3828	1.90248	1.5335
															0.644862									0.137006						2.97454	2.05138		1.81224	1.62583	2.12726	2.18139			1.8575	0.891009	3.11851	2.39948	3.01668
															0.653187									0.830364						2.5485	3.05208		0.988398	1.02821	1.40271	1.65048			1.33851	0.729103	1.15886	1.00881	1.9481
															1.02709									0.84124						2.59841	1.99908		1.20731	1.79237	1.43402	1.74981			1.40348	2.45409	3.34482	2.05258	2.9512
															1.0102									0.72376						1.69888	4.06485		2.46738	1.84443	1.43565	2.01803			2.9264	1.61534	3.43697	0.779486	2.34667
															0.279066									0.643724						1.32616	1.00394		1.39068	1.65933	0.897476	1.65705			2.32722	0.723462	1.66347	0.947442	2.84954
															0.150326									0.789953						1.17315	1.06345		2.51222	3.28756	1.25509	2.78013			0.88865	2.33606	4.81922	3.25213	2.4756
															0.051829									0.646646						2.03877	3.50746		4.20982	2.31235	0.91986	1.35499			3.24645	0.750375	3.3996	1.02588	1.8061
															0.121242									0.151635						1.95889	2.69606		2.62995	3.22152	2.33453	1.90023			4.08853	1.64937	5.19895	2.9903	2.16656
															0.525012									0.665601						3.41564	3.22254		4.65259	2.50279	1.07993	2.31306			2.27489	1.79712	3.33492	1.1182	1.39199
															0.792325									0.045507						2.94092	2.76419		4.44489	2.44816	0.88804	1.7657			3.84008	2.15451	3.66309	2.04961	3.69532
															0.677119									0.230912						1.33277	3.65434		4.99167	1.00735	1.79671	6.9919			1.09635	1.7017	3.57846	2.70073	2.68568
															0.638567									0.235508						2.23832	2.05832		0.85734	1.38482	1.48487	2.61579			2.5828	1.40321	4.33828	1.09008	2.06862
															0.947856									0.183128						2.52685	1.12403		5.2764	1.71207	1.50096	1.75463			1.59185	0.8039	3.52748	1.76405	3.71178
															1.01103									0.311925						1.26203	1.38291		3.74278	1.92682	2.27136	1.96167			1.56185	1.33457	3.39037	2.55534	2.6835
															0.112									0.192599						1.98157	1.36378		2.88657	1.56986	1.8487	1.67677			1.61102	1.02335	3.7723	0.881544	3.28762
															0.472369									0.80469						2.11276	2.93134		3.91934	1.32843	1.36755	3.73957			1.38269	2.61808	5.42172	1.05198	3.28425
															0.695604									0.183255						2.07264	1.92091		0.745342	1.07927	3.02297	2.19478			0.917745	1.36523	3.03656	1.45248	1.11413
															0.542035									0.157997						1.82076	0.977643		2.21661	1.71698	0.945675	4.31757			2.05024	1.81273	4.68562	1.12762	1.90969
															0.606055									0.050533						1.62849	1.25561		2.26302	0.935419	1.69502	0.903674			3.65133	1.33798	3.71147	0.761882	1.49141
															0.3305									0.129802						1.13977	1.32528		1.27516	1.22667	1.43199	1.01986			1.70287	1.31184	2.06713	1.54555	2.96303
															0.772561									0.075772						1.64182	2.28711		1.37529	1.63007	2.61316	1.42525			1.828	1.15821	3.29996	2.17205	0.94878
															0.870971									0.294894						3.32838	3.5883		1.98225	1.99829	1.93745	1.48436			1.01455	1.08941	2.26119	1.82583	1.48968
															0.239357									0.493101						3.67546	4.39897		3.44349	0.972368	2.87197	0.962152			2.49205	0.946245	1.11398	2.7231	2.1012
															0.467602									0.30994						2.86354	1.73975		3.69396	2.58606	1.10047	3.7638			1.70521	1.66515	2.25121	1.08612	0.996453
															0.385432									0.42947						3.33625	0.950774		1.14953	1.39132	3.07599	1.11596			2.07658	0.930317	2.90459	2.23963	1.51152
															0.734842									0.744616						2.06133	1.82105		4.12187	0.710452	2.47257	3.01965			2.31114	1.55111	2.39855	1.17207	2.74474
															1.0538									0.345946						3.4973	2.22979		1.23261	1.78531	8.02163	3.74546			2.46947	1.82871	3.77031	0.88456	2.79137
															0.908191									0.233216						1.16849	3.96403		4.25923	2.20704	2.19293	2.8123			1.13213	1.46839	4.1266	1.28648	2.49206
															0.318961									0.796819						2.47456	3.17683		1.63974	1.10255	3.63389	1.76491			4.15726	1.06447	0.853298	1.93767	0.795595
															0.569356									0.856386						1.08345	2.58683		1.44062	1.09256	1.54917	3.00838			2.75371	1.14321	5.39391	1.60534	1.97511
															0.632474									0.482664						1.1499	3.48957		2.40174	1.91691	1.908	4.67622			2.092	1.54799	2.58771	2.45206	1.15283
															0.400193									0.657444						3.06641	4.16516		4.17706	0.712215	2.12479	2.56763			2.21266	0.809419	2.86976	2.83227	1.71283
															0.284559									0.082123						2.26824	2.22967		1.66866	1.73221	1.82713	1.90087			2.69306	1.29811	3.00294	1.81484	1.13173
															0.870786									0.078441						3.05484	1.102		1.20143	1.80372	1.42625	2.21409			1.82588	1.78048	1.4444	1.9484	1.30348
															0.289218									0.269613						3.63988	1.37989		1.25744	1.56885	1.17303	1.18063			1.61296	1.20901	1.65554	2.05749	2.60927
															0.364652									0.115504						2.30093	2.31538		2.517	1.92317	1.20576	1.55921			1.57253	1.64155	2.82069	1.78058	1.31805
															0.129287									0.274163						2.9157	1.69179		2.3066	1.5481	1.299	2.24675			3.60421	1.33426	3.71845	2.86038	1.05697
															1.07024									0.402771						2.13983	1.32991		2.21691	1.42546	1.71626	1.56608			1.69325	1.00343	5.7153	2.54029	1.75995
															0.948838									0.852926						3.0195	1.55489		3.65183	1.29908	1.55218	3.14512			2.69959	0.857653	5.9261	1.90788	2.0454
															0.25325									0.797304						1.16285	1.04027		3.93785	0.933148	0.982013	4.16435			1.8393	1.73774	5.50495	2.38286	3.17033
															0.116068									0.441377						2.0936	0.828586		3.78534	1.18961	1.31934	6.45194			2.94133	1.90248	2.51087	1.0707	2.37227
															0.825157									0.837472						1.15245	1.37307		2.0776	1.60449	1.38686	6.70975			2.67626	1.07177	4.67148	2.91304	1.52923
															1.02153									0.709373						2.31732	1.18776		3.05096	1.49578	1.04974	1.79241			1.40234	1.02493	1.9151	2.21977	1.82456
															0.539834									0.715281						1.8749	1.40529		2.35331	2.37721	2.45806	4.2046			1.64366	0.838874	2.18502	2.49166	1.05633
															0.101158									0.128549						1.44372	2.43463		1.66591	1.41244	2.6324	4.67569			1.49485	0.926593	3.30606	2.21495	2.78809
															0.126547									0.593017						2.84565	2.20377		1.90933	1.70521	1.04189	8.72005			2.03102	1.05075	4.55436	1.53953	1.14583
															0.903679									0.871495						2.93691	1.12792		3.40644	0.727433	3.12768	5.87397			3.14577	1.87	2.76964	1.78844	1.92164
															1.0247									0.421265						2.21824	1.67061		1.13133	0.832429	1.52025	2.47045			2.74303	1.37548	1.12245	2.09746	2.74682
															0.443457									0.713802						3.41323	1.16953		2.18002	1.47123	2.27727	1.88904			2.35476	2.10114	0.776385	2.9033	2.22029
															0.630078									0.141287						1.74843	3.49087		1.57591	2.89401	2.01102	2.03959			3.73975	2.83658	3.57377	1.84291	2.64329
															0.997442									0.72936						3.7908	1.5694		3.26512	1.00817	1.88954	2.31027			4.05931	3.51029	3.49223	2.3619	2.48107
															0.875847									0.132319						1.50475	2.36724		2.56512	1.21476	2.94841	1.59779			4.23247	1.58651	1.74334	2.92739	1.13912
															0.087154									0.261888						2.46985	1.9873		2.73761	0.829641	1.30202	2.04258			4.40922	2.31996	4.65334	1.39789	1.6786
															0.089589									0.736438						1.35382	2.62967		3.70501	1.13534	2.47474	0.855899			4.44781	3.04703	0.708512	0.957819	2.54725
															1.06998									0.755274						3.98236	2.11136		3.51509	1.69702	1.14439	2.12245			2.37461	1.81531	4.19314	2.00746	1.88974
															0.825436									0.759635						2.3663	1.0589		3.97576	1.25291	1.00108	1.08278			2.42106	2.31704	4.01075	1.51301	3.22776
															0.619348									0.073316						2.91988	1.87415		2.73737	1.39749	2.06133	1.71161			3.48564	1.87591	2.05165	1.3134	2.37364
															0.232994									0.217654						2.48445	2.59331		1.91709	1.81772	2.55131	1.91954			1.23192	1.32151	4.19632	0.744105	3.15167
															0.39526									0.404419						1.95588	2.25514		2.70287	2.82015	2.24364	2.92588			2.6892	1.89204	1.79863	1.11168	2.10621
															1.05155									0.318603						2.31859	2.06539		1.50336	1.38199	1.95683	2.45741			1.04415	1.41685	2.06908	0.704145	3.13654
															0.437634									0.672512						2.39662	2.28829		2.50254	3.21204	2.61207	2.66519			1.86768	1.50129	2.78064	2.20581	2.31137
															0.871242									0.092183						1.40846	1.4934		4.8325	2.50382	2.28028	1.24721			2.36506	1.2879	2.37832	1.40638	1.77859
															0.851102									0.641218						1.56243	3.06504		2.11329	0.967726	2.32092	1.45395			1.15265	1.85365	2.38334	1.00109	0.969304
															1.00842									0.663942						1.139	1.60504		3.31679	1.37218	1.25922	1.42138			4.09072	1.34791	3.92736	2.07906	0.907839
															0.124986									0.064649						1.19493	2.0998		2.07437	1.9487	3.71881	2.06803			1.65476	1.11164	1.75025	2.7482	1.66909
															0.875307									0.449241						1.19933	1.86777		1.8537	0.722885	1.76336	2.02768			3.79847	1.65622	2.77402	1.75342	2.19586
															0.349321									0.612174						1.23083	1.69259		1.55564	1.78336	3.05776	1.11013			2.52662	0.92657	3.4574	1.79257	1.39979
															0.104157									0.074759						1.94046	1.17167		4.2083	1.35743	2.50457	3.28216			3.06184	0.98152	3.79015	1.85276	1.74955
															0.862651									0.042017						1.74687	1.90799		0.745582	1.87371	1.34242	1.52086			2.67436	0.888797	4.46606	2.44248	3.27237
															0.085846									0.275506						1.30638	3.15073		2.07059	2.62069	2.87803	2.46952			3.49357	1.01212	2.40215	1.42985	1.51694
															0.858697									0.267219						1.33109	1.07797		3.62918	1.7656	3.83066	2.47318			0.97311	1.40786	2.60094	1.4008	2.17554
															0.924527									0.150748						1.07804	1.93069		4.22386	1.94525	2.93377	1.01073			2.31916	0.831432	2.12194	1.01521	2.1187
															0.419667									0.715523						1.26025	0.924783		1.23289	2.22307	3.2628	2.67003			2.48919	0.874113	3.21704	0.721882	1.66501
															1.03073									0.113514						1.497	2.11566		0.84029	1.51474	1.79089	2.38388			3.10715	0.982831	1.91394	2.37725	3.38107
															0.338852									0.149057						1.67947	0.950578		4.78421	3.16813	1.95814	2.20114			2.50323	0.794694	4.01102	0.710905	2.94956
															0.8915									0.872919						1.66954	1.7026		1.38071	1.19184	2.06994	1.24292			0.998635	1.61992	4.05479	4.27455	1.35428
															0.656871									0.109727						1.58089	1.97124		2.43654	0.76279	1.80199	2.50108			2.4551	1.70203	1.66977	2.15833	1.56417
															0.67192									0.872063						2.41069	2.78621		3.39202	1.95851	3.03654	3.32339			2.91015	1.02218	1.09263	2.95457	2.64753
															1.07013									0.160184						1.19288	2.71532		4.50766	1.72747	0.819054	1.05827			2.32612	1.37353	0.959306	1.20637	1.43707
															0.432581									0.596785						1.41192	2.50366		2.65274	1.52297	2.75231	2.46043			1.53002	1.30249	2.36869	3.33438	1.87927
															0.543706									0.13357						1.29593	1.85845		4.35652	1.4712	2.04009	1.43075			1.54096	1.79694	2.92006	1.8587	1.33129
															0.937801									0.591386						1.15546	2.4293		2.59327	1.59536	2.26571	1.09389			1.39575	2.35783	3.78304	4.09376	3.37417
															1.03872									0.658589						1.37057	1.91974		1.35256	2.28214	2.97738	0.99032			1.13528	0.893463	2.986	2.58764	3.14028
															0.869744									0.728169						1.19852	3.15248		3.53732	2.06357	4.43405	0.882559			1.06033	1.9171	1.88387	4.9288	2.71055
															1.04001									0.762545						1.83247	1.76373		5.36382	1.01502	5.17123	2.2031			1.42872	0.868504	2.29293	3.76075	3.837
															0.107479									0.779843						1.69831	2.17501		1.69237	1.32763	3.43778	3.83575			1.25646	2.6191	2.0935	3.56485	3.12206
															0.100027									0.169978						1.52124	1.41789		4.50813	1.23905	3.40216	2.85326			3.32694	2.14897	5.27964	1.04748	1.75652
															0.975746									0.776784						2.07255	2.25316		1.16715	1.18227	1.86096	4.9005			6.46862	2.33619	1.43865	2.40131	1.42848
															0.994895									0.724922						1.1615	1.8736		1.15153	1.81804	1.09283	3.11568			7.27688	2.11227	1.95666	2.14374	2.00533
															1.03075									0.857164						1.91543	3.28354		0.84661	2.17822	4.43382	0.992887			5.85708	1.71071	2.21618	2.30367	1.43271
															0.118798									0.779406						1.54115	3.8216		3.6374	1.7785	2.44265	2.37653			3.77551	0.860493	1.48236	1.871	2.25027
															0.540125									0.10044						1.6436	1.75513		1.51736	2.49043	2.43175	2.53849			4.57545	1.30761	3.17602	3.16752	2.30347
															0.616703									0.75702						1.14806	1.79669		2.48738	2.69987	0.888799	3.06102			9.8459	1.75743	2.25217	0.868587	2.74155
															0.047589									0.066404						1.70031	3.23524		2.16984	1.22771	0.928805	2.99976			5.27905	1.10384	3.01111	2.39212	0.828361
															0.534095									0.184712						1.07659	2.64609		3.36774	2.29086	1.15415	3.04934			4.86554	1.38725	4.62766	1.77384	2.18817
															0.719338									0.796155						1.81775	1.72675		1.14374	1.31372	4.10263	3.48876			1.45341	1.16669	2.92508	1.72427	2.19231
															0.865839									0.068664						1.38462	3.51796		4.30841	2.63739	3.25247	2.2736			4.72241	2.14802	1.23635	2.44028	2.63253
															0.091177									0.486299						1.32793	2.90819		1.92476	0.970352	4.34366	1.66329			4.45462	2.42278	4.07676	0.79971	1.74378
															0.168865									0.778008						1.84453	4.11563		4.24052	4.63434	4.32891	2.95161			3.41926	1.7152	3.48439	1.68439	3.21157
															0.174905									0.143743						2.42116	1.6863		2.39512	1.91353	3.92287	3.06322			3.23671	1.18931	3.99207	0.80405	0.964456
															0.05758									0.061792						1.85792	3.73708		2.83683	2.57231	3.93895	1.90986			3.73886	0.868915	2.4661	1.63777	1.66852
																								0.443169						1.70622	3.38545		2.06939	4.14926	4.73659	1.58527			2.27512	0.803026	4.32203	1.9655	1.91727
																								0.103316						1.77166	2.11739		1.57672	3.3803	2.16588	1.42993			1.88373	0.820768	3.46314	3.24505	1.92145
																								0.078767						1.86732	3.50523		2.29809	4.71035	2.65484	1.29909			3.74256	1.74761	2.79447	3.73349	1.43657
																								0.828005						2.14578	2.66621		3.51662	2.45056	2.21497	1.35762			4.6438	0.805551	3.50512	1.28271	1.69853
																								0.805265						1.18364	2.24188		1.75569	5.06502	0.813866	1.41591			1.86021	0.80942	1.13891	1.25207	0.881993
																								0.5296						1.5493	2.30816		2.39714	4.85176	2.23859	2.3638			3.08661	2.47884	2.38856	1.3164	1.93172
																								0.807117						1.19532	1.5579		1.62804	7.43806	2.16655	1.28702			2.5229	0.907492	2.64001	2.66105	1.07255
																								0.071074						1.62872	1.77645		1.14048	4.11835	3.3787	2.73215			3.18728	1.09573	2.03451	1.64526	1.55556
																								0.207549						1.92783	1.09157		1.62572	6.50504	1.02733	1.16751			3.77626	1.16304	1.48514	2.52568	1.70721
																								0.22922						1.91859	3.44506		2.15022	5.02791	1.79813	1.17031			3.74366	1.92535	1.16308	2.6025	2.20559
																								0.059685						2.3853	2.39247		5.31261	5.18837	2.81887	1.54434			3.88702	1.91113	1.61864	1.55292	1.08002
																								0.658625						1.45002	4.31129		3.05517	5.77971	2.00956	3.93933			1.38818	1.55615	1.60964	1.09619	2.15466
																								0.4414						1.397	2.83494		4.22898	4.21074	3.37298	3.03867			2.55917	1.9757	0.814522	0.86883	3.14481
																								0.488453						1.59292	2.2257		1.86266	5.23964	3.2466	1.06451			1.94799	1.85501	1.79599	1.75638	2.06024
																								0.11251						1.20861	3.76694		0.825737	2.56879	3.48666	2.30699			2.64899	2.48129	1.31797	2.1145	1.70668
																								0.03232						1.52223	2.18378		3.97844	5.22051	3.49725	1.63528			4.45979	1.38465	2.15039	0.764812	1.19206
																								0.067176						1.42392	4.1661		1.55842	6.84915	2.65062	2.89777			1.43231	1.32597	0.973418	3.62039	3.49492
																								0.06037						1.39279	3.02147		1.80842	6.36338	1.95202	1.56278			2.05362	1.66523	0.757603	3.79919	2.43027
																								0.815278						1.43522	3.07425		2.06254	6.99857	2.47287	1.05345			1.26064	2.55838	1.50112	2.44527	1.93633
																								0.505887						1.36275	3.00858		2.76494	4.35094	2.36947	2.61974			4.28058	1.90817	2.67228	2.27449	1.81483
																								0.136973						1.61005	1.331		1.62655	7.51664	1.69223	1.59246			3.62158	1.37643	1.50661	1.92772	1.13159
																								0.228885						2.84622	2.05094		2.13986	6.95318	2.95639	2.82804			3.98329	0.827871	1.59999	2.22401	2.54645
																								0.183441						2.66825	2.41006		3.34206	6.25561	3.02123	3.11193			1.67679	1.12173	2.65046	2.52268	2.33656
																								0.196513						1.8684	1.36874		4.14463	6.38104	3.16282	1.5488			1.33318	2.1809	2.40031	1.20769	1.53039
																								0.132536						1.12829	2.26064		1.13891	5.13376	1.12073	2.00728			1.45163	1.92051	1.17428	3.37216	2.59188
																								0.140397						1.42883	1.87167		1.54333	6.20923	1.31829	2.24213			3.15804	0.921245	1.99843	1.5197	3.0353
																								0.207933						1.39512	1.3075		1.85856	8.11725	2.60313	4.31749			2.67914	2.47256	0.967341	1.81321	1.87204
																								0.765424						1.94588	2.36396		1.13161	9.02994	3.13125	2.57746			3.33047	1.49482	1.23581	2.16369	2.21495
																								0.175827						1.80661	1.70756		1.51757	7.39408	3.58482	1.78325			2.97921	1.84533	1.4973	2.22196	1.69494
																								0.073082						1.30198	2.19388		1.70254	2.28408	4.00804	1.24091			3.68002	1.11111	1.44557	1.93692	2.18397
																								0.027937						2.68058	3.39569		2.05364	1.84411	2.02139	1.30846			2.44087	2.03021	1.4555	1.45567	2.62584
																								0.180843						1.91995	3.69222		3.12614	6.00799	1.44787	2.19017			2.7765	1.33803	1.64647	0.989251	2.99065
																								0.146083						1.59661	1.28656		1.68442	2.37309	0.858515	2.32565			2.51862	1.2071	1.06118	1.85344	2.45118
																								0.536188						1.23005	3.42251		0.757692	3.68729	0.955146	2.36318			1.62369	2.07524	1.94687	2.58071	2.54539
																								0.686275						1.13243	3.72953		1.29357	2.20064	1.70607	3.09556			2.6376	1.45272	2.08743	0.848377	1.44978
																								0.712142						2.08068	3.43044		1.17673	3.75267	1.19907	2.13982			4.29793	1.69124	2.38228	1.37951	1.29103
																								0.752101						1.93535	3.35266		4.47211	2.49138	1.25979	2.4868			1.8243	1.55073	0.940193	0.764214	1.10387
																								0.588684						1.38274	3.42053		1.69906	5.52429	1.89703	2.04577			3.42519	2.12594	1.02584	1.81503	0.897487
																								0.443748						1.82386	2.93286		1.23878	3.32338	1.90902	0.854907			3.67216	1.9552	1.56709	0.719954	3.25224
																								0.458535						2.89515	2.45616		2.40324	5.50785	1.02556	1.97186			1.53554	2.53003	1.53661	3.35378	2.61481
																								0.285945						1.65653	2.84477		1.89319	5.47957	1.62409	2.39443			3.01323	1.92263	1.53178	3.26238	1.32034
																								0.070482						2.00104	1.09237		3.10902	6.67234	2.52725	2.45002			3.83297	0.884626	1.29795	3.06141	3.1741
																								0.506667						2.09365	1.08792		1.57406	5.66496	0.772304	1.03098			3.06987	1.5243	1.78478	2.40201	1.5382
																								0.077705						1.54236	1.66884		2.78059	5.77672	2.02451	3.18796			3.55523	3.32489	1.313	1.38958	2.09933
																								0.057352						1.57268	1.04222		1.74966	6.1953	2.29473	0.947362			3.85735	2.09965	1.80472	2.31472	3.12917
																								0.144349						1.94496	1.38464		1.46411	6.28721	1.90351	2.33739			1.36605	1.41441	0.864059	1.79307	2.09835
																								0.436777						1.37387	1.02491		1.81864	5.70696	1.68162	2.33201			1.33657	0.831278	1.31108	1.33673	1.77742
																								0.874658						2.43342	1.43023		2.36351	5.79318	1.83373	0.963232			1.09711	1.23866	3.82202	2.67076	0.90876
																								0.266226						1.4182	1.39936		1.36888	6.32423	2.179	1.96316			3.21741	1.0866	3.86904	3.31367	1.56849
																								0.192463						1.21088	2.37462		2.54082	5.41447	1.68834	1.97321			2.87948	1.97096	3.10538	2.27782	2.45602
																								0.212882						1.49939	2.22413		2.52728	4.4325	1.97668	2.37203			1.35605	1.09504	2.94336	0.920843	3.73263
																								0.758764						1.19981	1.15485		2.58055	3.60124	2.09798	2.77825			3.24553	1.04585	2.85158	2.5272	2.38988
																								0.243028						1.84101	1.12904		1.81762	3.75418	1.66104	1.87398			1.63448	1.47713	2.30778	1.09623	1.07784
																								0.178485						3.46815	1.90767		2.89121	3.61875	2.05147	2.18308			1.73099	1.35967	3.06189	0.800085	1.7132
																								0.525331						1.21518	1.22048		1.95486	2.97679	2.46377	1.73107			2.08193	0.908499	1.36748	1.42081	2.76839
																								0.601386						2.41769	1.15773		1.40668	5.60961	2.36807	2.65892			1.00054	1.83627	0.903554	5.39069	1.43045
																								0.736251						2.42629	1.01265		1.72933	3.51891	3.51329	1.72678			1.53096	1.612	3.42175	5.72237	3.0483
																								0.151417						1.21669	2.26738		2.3763	7.27099	2.47014	1.75576			1.83842	2.16486	2.502	6.01145	1.85502
																								0.638485						2.2092	2.22365		4.02313	1.95967	1.83436	0.881892			1.37292	0.915696	2.91846	6.72407	2.22592
																								0.246419						1.25982	1.31343		1.46184	4.99566	2.524	2.16072			2.57403	1.74999	2.50508	4.9144	1.88668
																								0.80611						1.96685	1.61707		1.46741	5.75126	1.02223	3.0441			2.9053	2.6511	3.25577	6.42568	1.00073
																								0.175137						2.4141	1.88542		2.83481	5.25812	2.28431	2.58477			1.4901	1.73647	3.82125	7.02757	1.92852
																								0.712014						1.2223	1.54849		3.49162	5.8268	2.92617	3.07832			2.23419	0.764275	1.81622	1.17886	2.52252
																								0.550881						1.67315	2.02389		2.15425	4.18614	1.50275	1.53446			1.71665	1.12544	3.46382	1.12116	2.59417
																								0.309144						1.47795	2.07367		2.40616	4.93501	2.6669	3.43958			2.00071	2.10928	1.66304	1.30374	1.77286
																								0.450316						2.48156	1.59669		4.51305	3.92391	2.14977	2.68705			2.45608	0.913833	2.42958	2.8165	2.06029
																								0.660386						2.16747	1.41795		3.90339	5.22853	1.61355	2.7285			1.50386	1.53915	1.21997	2.23605	1.79503
																								0.695102						1.97685	2.14019		3.50611	6.62395	3.12739	1.62283			1.13851	0.984559	1.8002	2.20854	2.54661
																								0.724375						2.35711	1.54672		4.32686	5.08244	2.04732	2.66783			2.11555	1.26221	2.92925	1.3082	3.11332
																								0.391779						2.00812	1.19738		1.8185	4.18329	2.31176	4.5576			2.599	1.52438	2.13018	1.95835	1.84352
																								0.861167						1.23994	2.01594		4.12473	4.44067	2.05768	5.36801			4.71153	1.88153	0.897529	1.07988	1.88845
																								0.256633						1.46074	1.67109		2.60068	2.56312	0.826616	5.50165			4.90483	1.49207	2.4163	2.33603	2.85578
																								0.315954						1.59767	1.34375		3.28255	4.90178	1.2093	3.32271			5.06896	2.04361	1.50699	1.38309	0.831779
																								0.751415						1.73996	1.41325		2.16583	2.64559	1.14425	4.35518			1.19987	0.812808	2.72464	2.24683	3.18978
																								0.572047						1.2224	1.44863		1.76814	4.86386	1.53784	0.955264			4.53369	1.37205	2.4918	1.8451	1.81013
																								0.587542						1.9538	1.50989		2.17427	5.02733	1.24072	3.1371			3.3402	0.854455	1.18599	1.7308	3.82042
																								0.05649						1.8837	2.01252		4.01914	2.13878	1.11181	1.22747			3.48151	2.26388	1.64691	1.62025	2.0744
																								0.320301						2.09446	0.924494		4.65943	5.24405	1.27326	1.30577			3.78096	1.22188	2.94711	5.07614	2.15742
																								0.722112						2.28209	1.07903		4.18251	2.99271	1.17827	2.62042			2.28661	1.58762	0.772673	3.70453	1.50557
																								0.874256						2.09023	1.26541		1.60845	3.50265	1.36675	1.93404			2.61413	0.736865	3.24629	1.66585	3.09686
																								0.861554						2.43877	3.16532		1.64315	2.33704	1.4515	3.43426			3.58033	1.57422	1.03811	3.31377	1.41467
																								0.688932						2.91251	1.27274		1.07095	2.16627	1.80612	5.15841			2.33886	1.67433	1.45837	2.23374	1.48935
																								0.148065						1.55656	1.24967		1.00683	9.52698	1.72596	0.8999			1.40677	1.54902	1.99483	2.30515	0.824365
																								0.429874						2.35842	1.12855		2.89077	4.97631	2.57045	1.45462			2.58404	2.08485	2.04038	6.51921	3.38053
																								0.770708						1.66456	1.42238		1.55954	6.82939	1.73329	2.4929			1.68381	2.01603	2.64973	4.69233	1.72833
																								0.813886						1.27986	2.00851		0.802773	7.50911	1.40462	1.82466			2.51269	2.12718	2.74722	4.24064	2.39241
																								0.225804						1.87055	1.43622		2.4702	6.68419	2.47881	3.0095			2.92978	1.47473	2.42627	3.62429	1.328
																								0.822644						1.96071	1.18284		1.50467	3.8081	1.33724	2.83395			1.84702	1.71944	1.44851	1.55246	2.30549
																								0.451887						2.28091	2.35315		1.51011	3.80726	1.98737	1.93618			1.79163	1.64549	2.45186	1.27146	2.59457
																								0.86767						1.28029	1.93728		3.00318	8.80187	1.70645	1.25522			2.12433	1.92558	1.60528	1.9452	4.3349
																								0.860094						3.04036	2.03359		2.04857	12.0764	2.73721	3.88309			1.30058	1.51565	2.68703	1.25148	3.88685
																								0.837329						1.18924	1.64195		1.62432	4.21071	1.95346	4.68897			1.88308	1.33038	2.32954	2.5101	2.98655
																								0.54177						1.57757	1.55073		5.62818	4.91044	3.05153	1.4498			1.80639	2.18346	2.36621	2.79559	3.99412
																								0.837198						2.53574	1.24586		3.07752	3.01067	2.39465	1.60976			2.65862	2.40971	1.93532	2.51898	3.38538
																								0.660138						1.90612	1.25792		5.0922	3.81209	2.19509	2.18118			1.20936	2.46265	2.81262	1.23608	1.5215
																								0.761437						2.28229	1.73415		2.44223	3.07615	2.15141	2.42973			2.7146	3.7505	2.64309	2.12795	2.62428
																								0.074057						1.83326	1.53094		2.94229	2.43231	1.35393	4.55027			2.30175	1.85957	0.783927	1.29327	1.69283
																								0.479305						2.28486	2.58443		2.0187	3.19108	1.36724	3.36353			2.23084	1.81588	1.19944	0.777036	5.3802
																								0.493917						3.19956	1.20901		1.92916	2.6142	1.37554	4.31252			2.47795	2.13557	3.2116	0.829159	1.31894
																								0.610785						1.79284	1.7304		0.916477	3.98779	1.42119	2.72303			1.56287	1.9008	1.99103	2.28363	3.10744
																								0.825359						1.93919	2.02991		1.93226	2.75787	1.40929	2.22771			2.01745	2.0445	1.4761	1.41247	3.51358
																								0.395645						1.88338	1.33589		1.01802	2.49176	1.97491	1.40087			3.37353	2.5403	3.26185	1.95211	3.11278
																								0.621084						1.52318	1.56659		1.78762	4.32074	1.73651	1.14353			3.04227	2.15217	3.50361	1.25618	2.30402
																								0.248259						1.50594	1.23406		2.7727	0.939126	1.40851	1.1779			1.46205	1.21234	4.2125	1.97202	1.0669
																								0.29046						1.99433	1.75104		2.11231	2.69175	2.03878	3.70184			2.00418	1.435	3.24008	1.32915	3.71233
																								0.856579						2.0978	1.4191		1.56872	2.84769	1.59778	1.59883			2.25279	1.16571	2.0635	1.16091	3.05461
																								0.832037						1.22407	2.73304		2.99153	3.22131	2.0817	3.74103			1.14564	2.53429	1.07435	0.861965	3.54403
																								0.813456						1.32061	1.25069		2.92486	2.26731	0.772704	3.9894			1.9145	1.63791	0.791576	0.909902	3.16183
																								0.100348						1.72218	1.22772		1.01821	2.2122	2.66132	3.90428			1.51231	2.46654	2.77957	1.78089	4.35637
																								0.757897						1.6084	0.849442		1.35767	4.57031	2.13119	3.74483			3.98224	1.14396	2.46881	0.935731	0.842285
																								0.106542						1.25773	3.11643		3.49827	3.53749	1.25501	5.15905			6.58073	2.95351	2.19468	1.3612	3.84939
																								0.09939						2.83656	0.835448		1.98108	2.83187	0.77264	1.7988			3.2821	1.5456	2.88462	1.34815	2.8685
																								0.496854						1.46407	1.33983		3.013	4.86056	2.07872	1.7497			1.96824	2.34346	2.39049	2.45944	2.09215
																								0.253918						2.90139	1.08254		1.97358	1.91846	1.36221	1.76798			3.69049	1.91125	2.69467	2.47119	2.47064
																								0.786505						3.23372	2.35482		1.426	5.93805	1.21503	4.9868			6.01091	1.87017	2.76274	1.22257	2.7369
																								0.803921						2.76034	2.48562		1.5648	5.67072	1.83497	2.07463			3.61331	1.91799	3.7105	1.68658	0.74029
																								0.375334						3.55747	1.3673		1.11132	6.07758	1.12526	1.64659			2.14439	1.94794	1.2846	1.92312	1.13454
																								0.259141						3.05809	1.77377		1.99152	5.33376	2.29465	1.73301			2.8256	2.01174	1.57677	1.3045	3.61894
																								0.841031						3.3641	2.65088		3.32486	3.87947	2.70244	0.922024			5.14946	1.11036	2.8893	2.04302	1.948
																								0.441566						2.53531	0.982784		2.30199	1.27063	2.56977	2.63152			3.79897	2.11961	0.722724	2.2822	2.62284
																								0.608926						2.2343	1.71303		1.3888	5.13635	1.40636	1.12885			4.48071	2.11599	1.47963	2.51834	1.85461
																								0.805643						2.43502	1.65537		2.73075	4.08242	2.59394	2.48883			2.5404	1.24095	2.36855	1.95323	3.42912
																								0.746332						3.16305	1.19624		0.850848	5.14757	1.5208	2.98035			3.17977	2.1366	2.01546	2.82602	1.72213
																								0.07539						1.90258	1.40277		1.66509	1.2943	2.59412	1.56564			4.01068	1.73599	2.45701	2.68264	2.52915
																								0.538705						1.90185	1.43949		2.18322	3.83718	1.36362	2.3628			5.0592	1.28278	2.27237	2.68068	2.9024
																								0.05691						1.88796	1.93321		0.898932	4.65127	1.89919	2.74501			4.09788	1.37384	2.28017	2.60006	2.64559
																								0.080128						2.54844	1.65244		3.02537	6.25286	2.15711	1.57967			3.24609	0.849888	1.2786	0.740783	1.78547
																								0.777874						2.25231	1.74023		1.2614	0.91259	2.17815	2.78674			2.66401	0.873324	1.59892	1.92468	3.63174
																								0.61037						2.4366	2.9087		1.57247	3.45068	2.25606	3.34279			2.04557	1.06676	0.915506	3.94731	3.49843
																								0.640954						2.80803	1.71899		1.24048	4.07873	1.31474	2.70341			4.05466	0.756408	2.0137	0.974532	2.44591
																								0.606328						1.83302	1.89152		4.19511	2.82823	1.10306	1.65695			2.68563	2.07084	0.968099	2.20869	1.4193
																								0.682584						1.72401	1.97953		1.59825	1.36185	1.80571	1.60878			3.20834	1.92178	0.856448	2.2205	2.64919
																								0.129563						1.18715	2.46955		2.39075	3.74328	1.20051	1.7364			2.70822	2.10707	1.67579	1.96703	1.54458
																								0.464786						1.41928	1.07873		4.30106	3.03591	1.58287	1.94069			3.42354	1.46783	1.68901	1.40859	2.56797
																								0.316807						2.07163	1.19194		1.25302	1.79288	1.85239	1.08781			2.63464	1.73453	0.700927	1.90826	3.61603
																								0.61842						1.4974	1.01019		0.991183	1.6135	1.84228	1.52811			1.07776	1.35061	1.69645	1.34871	2.48231
																								0.193554						1.80354	2.13802		2.24678	1.23963	1.3306	3.53714			2.6821	2.26899	2.65676	2.08079	3.50066
																								0.793748						2.06085	2.12959		2.18567	1.16774	1.29193	1.14959			3.84252	3.16064	1.8792	2.56957	4.27629
																								0.837211						2.05637	2.76511		3.22718	2.88452	1.79738	3.4282			1.33397	1.645	1.23917	3.72734	1.77593
																								0.080802						1.49118	2.17833		2.34425	2.17964	1.81363	1.64413			2.69512	2.12113	2.35962	2.75658	0.934483
																								0.727051						1.4702	1.53866		4.06635	2.64955	2.52699	3.46125			1.64031	1.32953	2.49031	2.40727	1.49959
																								0.238892						1.3981	2.27856		1.16627	1.70192	2.50147	2.82197			1.99723	1.3333	2.01255	2.22365	1.28787
																								0.80235						1.36289	4.64474		3.00376	0.969421	2.28645	2.54923			1.59107	1.12352	1.54969	2.3242	1.29312
																								0.69186						1.13712	3.16049		1.26808	1.68394	2.7352	3.41515			1.86211	1.24645	3.35322	1.11131	1.6903
																								0.034384						2.05693	4.97722		3.23064	2.09976	1.97145	4.04146			2.46126	0.919956	3.03742	1.36033	2.82612
																								0.568296						1.37814	4.32429		1.23097	2.62983	2.61512	3.80033			1.40581	2.54154	2.25706	2.23685	1.3035
																								0.717668						2.42101	3.76267		1.96451	2.43497	2.61326	6.57142			1.28712	1.64806	1.90694	1.45007	1.05254
																								0.549889						2.42727	4.64349		1.47353	1.79738	2.80942	2.13783			2.59295	0.962513	2.10401	3.75197	0.888506
																								0.716157						2.09942	2.40491		2.28051	2.98833	0.826331	4.99491			0.89403	0.932792	1.76313	1.21869	2.63967
																								0.456448						2.34721	4.80069		0.790096	3.28078	2.51589	1.78157			2.16746	1.78582	0.831198	2.90907	1.00771
																								0.304361						1.39169	1.28857		1.97648	2.10523	1.91206	1.1657			1.66411	2.31275	1.4322	1.8626	1.52602
																								0.09486						1.28977	1.67589		2.92198	0.912671	2.2733	3.45148			2.29448	2.47783	1.71272	1.11999	2.15569
																								0.334091						1.83896	1.67737		3.41292	3.07404	1.3522	1.49697			1.13721	3.50054	1.32537	1.63772	2.49655
																								0.539412						1.93478	2.24142		2.97531	2.49334	2.93303	2.53893			2.35519	2.56806	1.93254	0.939656	2.62999
																								0.229465						2.21581	1.24604		1.56894	1.24512	2.2285	1.2542			1.97093	1.76771	0.69792	1.03447	2.45958
																								0.113274						1.84026	3.53369		2.08913	2.24239	1.07874	3.70013			1.37399	1.29518	0.836931	1.66687	2.16767
																								0.439226						1.73991	2.3511		2.75536	2.12271	1.41533	1.74896			2.9446	1.70174	2.12074	1.39915	2.63632
																								0.401447						1.18858	1.99575		2.80688	2.36514	0.831685	2.41266			4.32839	0.790228	0.936504	2.09946	2.90227
																								0.259557						1.19906	1.22576		3.93103	0.943317	0.844789	3.83832			1.3581	2.02286	1.51096	3.53052	2.88024
																								0.756109						1.09848	1.69125		3.68529	2.97666	2.32715	3.33858			1.15793	2.09738	1.10552	3.45981	3.22114
																								0.096412						2.09339	2.6928		1.4629	2.18124	1.74782	3.11975			6.63395	2.15134	3.28447	3.52018	3.82035
																								0.654339						2.02178	3.57092		2.63045	2.39212	1.28302	2.45949			6.72936	1.34302	4.78806	2.64502	1.78735
																								0.479947						2.22695	1.39507		2.78377	1.75291	1.05086	2.60662			5.08574	1.114	3.6467	1.68622	2.23335
																								0.672787						2.44624	2.46654		1.86218	3.04151	2.21418	2.0606			5.16864	3.42327	1.55074	1.41594	4.24533
																								0.550061						1.26585	2.68716		2.79366	4.25991	2.08709	1.10342			3.6822	2.4555	2.47507	2.28326	2.02039
																								0.158109						1.36932	0.937503		3.6075	1.38017	1.92345	2.10356			4.4413	1.78918	2.66993	1.84334	2.32966
																								0.804222						2.50865	1.54129		1.95196	4.07735	2.38166	2.44489			5.53368	2.24415	3.7792	1.96409	3.53738
																								0.221772						2.74911	2.76864		3.01815	0.975415	2.20137	1.0918			3.25371	1.92861	3.98444	2.8361	2.49312
																								0.126101						2.95672	1.0566		2.77669	3.83383	1.54335	1.93906			4.53158	1.47829	3.15499	3.54195	2.0005
																								0.337554						2.31609	0.983579		4.3026	1.92783	1.67267	4.45129			2.43819	0.902964	4.18233	3.46519	3.50951
																								0.206937						2.36429	1.35068		2.14808	4.05101	2.3343	4.8525			4.18223	0.87848	4.23684	1.28394	1.5878
																								0.088287						1.61569	0.906763		3.37344	2.12596	1.44829	4.73694			2.25808	0.841316	3.4627	0.740206	2.368
																								0.858076						1.50274	0.823702		1.62283	4.25729	3.35202	3.02851			3.17741	0.920155	3.29079	3.28809	2.73502
																								0.622931						2.3477	1.49113		2.89088	2.97867	2.5313	4.37133			1.5981	0.723161	2.47578	2.12057	2.67757
																								0.389556						2.05855	1.52029		3.74262	2.58971	1.36093	3.28032			1.99649	1.23106	1.36684	2.10933	2.7201
																								0.51019						1.65261	1.11519		3.32313	1.91972	2.54711	2.82152			3.2492	1.64806	3.70298	1.12719	1.61333
																								0.352056						1.24319	1.07361		2.66855	1.06811	2.23696	3.60181			3.38518	2.59853	3.53664	2.63111	1.09705
																								0.459815						1.59906	1.02105		1.32002	2.35511	1.13658	1.41898			2.19742	2.16055	1.55887	2.60964	1.8883
																								0.225609						2.03288	2.06988		2.08379	1.94634	0.889961	3.88179			2.01534	2.3081	2.62562	1.48387	0.82964
																								0.874047						1.83615	2.34455		3.92554	2.22525	2.82689	2.10664			1.48833	1.09718	2.31594	3.37193	1.23479
																								0.309987						3.25546	2.21221		2.77883	1.72779	2.32951	5.89331			2.75267	0.870827	3.17541	1.17976	1.97667
																								0.380091						1.31989	1.80509		3.70219	0.955776	1.86672	1.55106			1.14152	0.857473	3.40018	1.87853	1.67849
																								0.131277						1.52245	1.1283		1.88761	0.877796	2.04184	3.28361			2.00313	1.8335	2.0802	1.0301	2.09205
																								0.197415						2.51114	1.38037		3.29856	1.88194	2.37897	4.30034			2.31106	2.54761	1.6706	1.92375	1.70558
																								0.36448						1.60647	1.65225		3.42745	2.12333	2.03098	2.02908			1.36748	2.46471	1.89094	2.74478	2.35287
																								0.657677						2.30684	2.60661		3.96785	1.35502	1.15053	1.2457			3.66412	2.43554	3.08853	1.70737	2.68183
																								0.588355						1.98194	1.81485		1.5669	2.22021	3.85104	3.46648			1.26336	2.36158	3.15169	1.11396	1.59607
																								0.704919						1.11686	1.28943		2.51768	3.0439	1.34901	3.00309			2.21208	1.31084	3.39382	1.5938	1.75387
																								0.491937						1.39928	1.97888		2.26695	1.90036	2.36374	3.75574			2.57412	1.88536	2.1953	2.82937	2.57128
																								0.174271						1.86683	2.08467		1.19373	1.67223	0.82261	3.87312			1.41418	2.11945	4.18869	3.12488	2.8923
																								0.643285						1.56859	1.69461		2.63841	2.40689	1.27398	2.52055			1.46374	1.96651	2.72879	3.79466	2.2481
																								0.770194						1.65561	1.8854		2.7752	0.859723	0.853408	3.97797			5.85931	1.31796	2.68958	1.78251	1.25335
																								0.411012						2.10813	1.21464		1.07353	0.997785	1.06166	2.96697			2.82825	1.07133	3.28727	1.8618	2.44062
																								0.696323						3.00396	2.36056		0.795431	4.83537	1.67199	2.15296			3.30517	1.80328	3.2204	2.3993	2.89789
																								0.87771						2.36302	1.20628		3.24031	4.88816	1.86112	3.57219			1.67566	1.46064	1.30697	2.7574	1.79623
																								0.095403						2.86228	1.52804		2.2197	2.80526	1.60591	2.98566			2.94022	0.804219	2.05068	1.08079	0.821529
																								0.752872						1.63539	2.49737		2.02065	3.98568	1.7819	3.36573			3.05565	2.34924	2.35569	2.50201	2.92057
																								0.853951						1.76024	3.35537		2.23942	5.16388	1.56363	4.02221			0.89588	1.30667	3.03527	2.88783	0.840416
																								0.384578						2.31316	1.89057		1.08575	4.64975	1.67589	2.53534			1.29331	1.83394	2.38413	1.88041	1.629
																								0.060819						2.29461	1.40034		2.55219	3.45838	1.16346	2.58452			3.91886	1.19097	0.730075	4.97144	3.58188
																								0.204708						2.2951	0.969602		2.42132	0.825117	1.85103	4.17777			3.34109	1.93243	3.52818	4.30269	1.7535
																								0.393805						1.60437	1.74065		3.56696	2.05886	1.36037	1.24566			0.995982	1.97701	3.43657	2.65477	1.50823
																								0.517767						1.23138	2.10876		1.11886	3.80645	1.26514	2.74123			4.44303	2.04943	1.65528	1.25856	3.20442
																								0.543173						1.93023	1.32639		1.76564	1.84904	0.844208	2.90512			2.97528	0.759775	1.65499	1.8811	3.26538
																								0.121205						1.19584	1.48673		3.30607	1.05	3.95618	4.70996			3.43204	0.706909	1.28216	4.69997	4.16322
																								0.784986						2.05279	1.64914		3.59657	3.53482	2.26296	3.98704			5.29347	1.45356	1.9696	2.19507	3.03701
																								0.55509						2.05773	1.62558		3.67605	2.13073	4.39164	3.65242			1.88251	0.813657	3.79284	2.26455	1.67071
																								0.161981						1.91702	3.00138		4.23241	1.80234	1.36785	3.02462			2.49508	1.16979	3.35002	2.83197	3.91402
																								0.194798						2.53255	2.67855		2.80454	3.11763	3.28249	2.05844			2.60844	0.914322	3.39356	1.16323	3.22026
																								0.03421						1.70791	2.29712		1.27969	1.64493	3.17403	1.69957			1.83303	1.40007	2.97738	2.92181	3.00615
																								0.484692						1.31582	2.70619		1.90328	1.57075	1.74126	1.09533			2.26494	1.14336	1.56725	2.45792	3.35399
																								0.82369						2.19465	0.99273		0.84538	4.60817	1.11073	2.09984			1.58923	1.06517	2.49984	2.20534	1.38283
																								0.541112						2.00594	1.55408		2.51084	3.378	3.78867	2.77853			1.70829	2.38927	2.86891	2.69893	1.13988
																								0.44372						2.38639	1.72315		3.11536	1.16166	1.3299	1.62044			2.42163	2.12313	2.07632	4.60442	1.65959
																								0.820039						1.77236	2.54046		1.60236	4.06445	1.69125	0.871473			2.52306	1.37014	2.69453	1.32813	2.20453
																								0.110751						2.15913	2.47896		0.92422	0.877546	1.99009	2.20081			1.57465	1.19911	3.0089	2.34963	1.14
																								0.116327						1.75223	2.81362		1.68132	2.19259	1.2154	1.48391			2.43703	0.706947	2.7312	2.35157	1.44353
																								0.232505						1.66681	2.34446		1.51794	2.1846	1.37832	2.93275			1.18056	1.44905	2.75645	1.30049	1.72719
																								0.446742						1.92017	2.35127		2.28416	2.89413	2.31076	1.80491			1.86766	1.36517	1.49368	2.6007	2.34017
																								0.115688						2.14317	2.02253		2.8527	2.28231	1.86949	2.47909			2.69586	1.48477	4.6468	2.73232	2.11907
																								0.472945						2.94022	1.84636		3.35978	2.31966	2.09349	4.07936			2.30422	0.806982	2.54264	3.61675	2.41896
																								0.241153						1.57834	2.25898		1.51305	3.03552	1.25056	5.06864			2.6648	0.771036	1.74908	2.17345	3.65402
																								0.1541						1.89149	1.33899		1.76438	1.61493	1.03035	6.14667			2.07886	0.710344	2.79366	1.44116	3.10883
																								0.447752						1.44469	2.73289		2.83699	5.17517	1.27193	4.48618			1.10403	1.96316	3.45438	2.61077	0.976719
																								0.083057						1.40171	1.80955		1.57138	3.43594	1.2604	1.96055			1.59688	0.893753	3.36441	3.64904	3.62999
																								0.377583						1.444	2.19559		1.64845	4.08148	1.40779	1.469			1.25015	1.25342	3.51045	4.62967	3.10958
																								0.51414						1.79475	1.25279		2.28279	4.10166	1.35712	1.58441			1.47489	0.753724	3.21573	2.55764	2.16926
																								0.139973						1.99302	0.998255		1.9123	3.87469	3.26624	3.47711			1.66198	1.17368	2.75022	3.75692	2.83448
																								0.243577						1.49589	2.65557		2.32353	3.12982	4.50999	1.47442			1.63586	1.14311	2.41806	2.99949	2.30044
																								0.843883						2.16322	1.69751		1.70991	1.33082	1.74602	2.49125			1.40662	1.99288	2.01033	3.32925	3.47641
																								0.164357						1.34351	3.71755		1.09054	2.20275	2.67848	3.59876			2.05211	1.93301	2.0421	2.46631	1.45675
																								0.158503						1.71072	1.18471		2.29733	2.3766	1.7959	7.76252			2.14322	0.835355	1.82783	1.15038	1.49267
																								0.410744						3.09395	4.74911		1.5324	1.24606	3.30871	6.33194			1.13353	2.03959	1.59935	2.29594	1.94832
																								0.608665						2.09754	2.33006		1.77253	2.69338	1.28122	2.10371			2.67107	1.54141	1.58761	1.18282	1.67422
																								0.605304						1.88321	3.80558		1.99874	5.91382	0.865071	3.55426			1.30574	2.07899	0.879559	2.02736	3.75841
																								0.604762						1.67324	1.43215		1.57792	3.41256	1.14156	2.49721			2.90597	1.03401	1.58413	0.719182	1.35912
																								0.645319						1.59127	4.1936		1.21619	3.75645	2.13665	7.14431			2.2158	1.39064	2.40939	2.31687	1.0267
																								0.653448						2.57121	1.85266		1.73949	2.92976	1.11709	2.25702			2.42964	1.308	2.55249	1.36273	1.29101
																								0.178796						1.74285	1.94699		2.7914	4.06051	2.30226	3.1233			3.34626	1.6664	3.29615	2.96759	2.51133
																								0.819988						1.56461	2.03222		3.20524	3.82681	1.74259	3.12623			2.70256	2.86137	2.58176	2.59273	0.985871
																								0.428436						1.28182	1.63439		2.74443	1.99029	1.6894	5.13091			5.90978	0.900232	1.47314	0.889441	3.08727
																								0.745767						1.6456	1.92585		3.53677	1.74823	1.32968	2.78538			2.89696	1.09241	1.01848	5.7981	3.56965
																								0.463061						1.76455	1.42098		3.33258	0.989746	1.52473	3.65553			4.27258	3.0929	3.20887	3.55776	2.67811
																								0.172411						2.05269	2.02703		1.54666	1.03522	2.46191	7.5472			3.82481	2.35818	2.72362	3.78373	4.08224
																								0.675014						2.377	2.50901		2.38314	2.80996	1.20213	2.89465			1.10693	1.64519	2.33688	1.96139	1.43556
																								0.505825						1.50457	2.75919		2.00295	2.16283	1.93115	3.86636			2.49779	2.43048	1.47119	6.39651	2.96899
																								0.72518						1.52089	2.30455		1.01311	3.34064	1.28271	1.74308			3.75972	1.1947	0.992161	4.08625	3.44432
																								0.663702						1.76269	2.8606		3.25644	1.37973	2.10527	3.36547			2.26233	0.81549	3.13076	5.87563	1.56546
																								0.313686						2.83238	1.36498		2.91106	0.798756	2.05578	4.8145			1.03326	1.53989	1.34829	4.5415	0.905007
																								0.491835						3.00283	3.9943		1.34494	3.29177	2.02125	3.13908			2.92341	1.01567	2.62801	1.55233	4.54814
																								0.876355						1.43007	2.50547		2.10016	1.27856	2.15003	6.68316			2.69572	1.70181	2.177	1.58571	0.921025
																								0.175591						1.96821	4.01664		2.58796	2.53646	3.24103	8.64963			3.25997	0.815043	2.83334	2.72345	3.26851
																								0.649746						2.42642	2.83021		2.95772	3.32511	2.04947	4.08614			1.75392	2.25392	1.80144	3.16703	0.879772
																								0.511243						3.11774	1.97785		5.5669	3.1988	4.30989	7.52163			2.53704	1.14589	1.43457	1.77876	1.56553
																								0.278797						2.90148	3.63665		4.1932	3.13946	1.69419	2.58701			3.27659	2.34523	2.51706	3.19269	2.22428
																								0.394503						2.42237	3.62588		1.87019	2.47528	2.15508	4.55399			2.8522	2.09063	3.19076	2.79653	2.24844
																								0.256968						4.01937	3.84806		6.27946	1.45909	0.962453	2.74404			3.24813	1.05205	2.37146	2.57824	1.92374
																								0.874631						2.1239	2.93743		2.85949	0.813692	2.02676	2.34307			1.86035	1.84701	0.999694	0.963906	1.63348
																								0.37384						3.78376	3.76989		5.61069	1.01038	1.30244	2.5376			1.38947	0.739093	0.676785	1.1531	3.57442
																								0.345151						2.14731	1.53372		4.30244	1.07356	1.11589	4.32519			2.02836	1.14443	1.00976	1.06254	3.85511
																								0.681399						4.0599	2.13216		2.47155	2.92184	1.4152	4.87953			0.902838	0.95198	1.66134	4.81422	3.31017
																								0.293829						3.68577	0.891393		1.70753	0.796884	1.02779	7.65789			1.13478	1.56478	1.90613	3.57414	1.94391
																								0.42786						4.42365	2.89136		1.42798	1.61815	0.958193	6.97887			2.7696	2.09443	1.08063	2.30668	2.14645
																								0.804638						3.61515	1.3837		1.86886	2.27151	0.893552	6.86629			2.98603	1.40071	0.793268	1.46929	3.03986
																								0.651333						1.57808	1.45799		1.35043	2.37369	1.70073	7.07966			2.01802	0.922056	4.80072	2.55636	2.57544
																								0.219154						1.96196	2.75422		2.13764	1.46845	0.939857	7.77738			1.15377	1.01809	3.05949	0.728056	0.969322
																								0.18266						3.01812	1.35125		4.21878	1.57738	2.30637	8.14461			2.71967	1.87107	3.11097	1.75796	1.76206
																								0.346705						2.48376	1.30752		1.55717	3.266	3.35341	7.92053			3.03853	2.17192	2.60037	2.9669	2.79315
																								0.643825						2.73245	1.55402		3.02848	1.57616	2.98331	4.89522			3.78127	2.54495	2.58631	4.69474	1.9677
																								0.442791						3.58526	1.95408		2.36278	1.45987	1.08075	7.87065			2.53536	1.87649	4.6498	3.07794	1.6993
																								0.782641						3.47299	1.88642		2.20003	1.44406	2.23069	1.60413			2.46563	2.57642	2.1391	2.2014	1.34992
																								0.086619						2.86898	1.87912		1.72736	1.21696	1.10031	4.77089			1.31	1.40233	4.07859	3.51012	3.75845
																								0.715691						1.83032	2.42222		1.96103	1.55195	1.82908	4.13914			1.83294	1.04118	2.75677	1.80492	3.43569
																								0.168077						5.0315	2.41962		1.90579	0.712954	1.17986	3.61922			1.34887	1.39971	2.98179	1.99287	1.20253
																								0.223255						1.51266	1.37959		1.18563	3.23246	2.6633	3.58117			2.945	1.23832	2.46988	1.0293	1.79984
																								0.74504						2.37073	1.63654		0.961592	0.828534	2.39354	4.00238			3.37442	2.37976	1.45525	2.06229	3.01232
																								0.135342						3.20271	2.39555		1.33961	1.37002	1.10608	1.88656			1.76246	2.03736	2.44393	0.975366	1.10469
																								0.76726						2.69626	2.81103		0.892026	2.80794	1.74018	1.47851			2.95043	1.95646	2.0844	1.06922	2.84778
																								0.192705						2.4993	2.75502		2.04666	2.28633	2.70832	3.27889			1.88964	1.31468	2.0263	2.31628	1.80732
																								0.16128						4.26859	0.90264		1.22521	2.48683	1.72114	3.8288			6.0457	1.51779	3.17035	1.6854	3.45005
																								0.407268						2.52928	2.37279		1.67898	1.91704	3.39534	5.33501			4.27848	2.60423	2.43082	1.76179	2.01751
																								0.068637						3.32386	1.58246		2.05046	3.04597	1.37653	1.52194			5.03403	1.37534	2.9666	2.20093	1.08509
																								0.086539						3.10982	0.963001		1.31002	2.57029	1.7243	2.3982			4.83462	0.71996	2.39816	2.36033	2.89418
																								0.189332						2.66423	1.66089		0.882832	2.46068	2.64439	2.3249			3.8645	1.64659	2.90916	3.3678	2.46957
																								0.398868						4.70806	2.13987		2.10694	0.998837	2.05188	3.34336			3.12331	1.2777	3.73949	1.59622	1.19991
																								0.75072						2.30963	1.82663		1.69437	2.01117	3.20606	3.16675			4.26407	1.84116	1.70869	1.66551	1.1557
																								0.129612						1.20345	1.21015		1.64978	2.90369	4.79433	2.82166			4.33142	1.79648	0.965095	2.84555	0.867706
																								0.820179						1.57263	2.18261		2.49783	0.833513	0.839577	2.84328			2.61851	1.97621	0.962838	2.48452	1.25091
																								0.779999						3.29974	2.17482		3.95136	2.05161	2.29194	1.62921			3.11541	0.750115	1.54263	1.20608	0.793603
																								0.654222						1.86971	1.83861		2.4577	2.8209	1.28517	2.75096			2.31074	2.32048	3.62357	3.10517	2.87763
																								0.80747						1.84622	1.01238		3.94064	1.38206	3.1806	4.34329			2.93775	1.02244	2.83567	0.846642	2.47138
																								0.308775						3.21296	2.74927		1.85174	1.70079	1.65272	4.67281			1.16575	0.990064	2.66765	1.1139	2.21967
																								0.137191						3.42531	1.68623		3.25857	2.00506	1.51089	3.95973			2.72572	2.17904	2.22647	1.63151	1.56729
																								0.095835						1.85396	2.75096		1.1816	3.39855	3.78043	4.262			0.960376	1.76309	2.20336	2.12568	1.53459
																								0.814841						3.12477	1.56993		3.95821	3.44668	1.92431	3.36426			2.41988	0.785377	2.31219	2.32178	1.24723
																								0.445219						1.39211	2.22561		2.16447	3.27416	1.69837	3.27598			1.67566	2.58043	1.26219	1.48567	0.921344
																								0.060277						4.59679	2.23621		3.54537	1.5084	1.84846	3.15543			2.61811	2.1319	1.83435	2.03822	1.23966
																								0.125617						2.79111	2.00508		3.4024	1.28787	3.24017	3.32763			3.40562	2.03613	1.98801	3.86571	1.30509
																								0.278884						2.09427	2.46412		1.04942	1.42866	2.21082	3.49295			0.933482	3.39406	2.36254	2.36946	2.42327
																								0.742463						2.98085	1.74787		1.97175	2.84973	6.50873	3.43889			1.96678	1.38404	1.61444	1.4395	1.94266
																								0.52717						2.73674	1.66466		4.12216	3.19984	0.833723	3.42322			0.906583	0.856368	1.95322	1.2383	1.50182
																								0.095708						2.95862	2.00848		2.09195	2.4113	2.47799	2.43807			2.36037	2.02984	2.00126	1.34867	1.73127
																								0.267327						1.46054	1.31613		0.954363	3.9808	0.907045	4.45273			2.61553	2.06454	2.45697	3.53681	1.28344
																								0.227927						1.10739	1.69631		0.952361	2.54973	1.86014	1.72017			1.40267	3.00867	0.950519	1.19812	1.31685
																								0.136809						3.51642	1.37867		2.48307	2.90879	3.39117	1.60688			3.70627	3.74424	0.970958	1.8017	1.7773
																								0.174251						2.49853	1.97889		1.77165	1.43396	1.04329	3.69665			1.80608	1.64581	3.46152	2.70103	3.16369
																								0.206792						1.46402	3.48769		1.68905	3.011	2.32111	3.3914			1.54498	1.55063	3.21587	2.19983	1.44661
																								0.840672						2.47381	2.07539		2.38055	3.92734	2.38337	1.67898			1.49672	1.58327	1.32436	3.17574	2.41008
																								0.684339						1.51197	1.78604		0.84095	3.00688	2.27126	3.12193			1.39715	1.60282	1.53874	0.910885	2.04708
																								0.165968						2.78307	2.30611		1.90409	1.90769	3.32166	1.95939			1.52227	3.37823	3.49193	1.04203	1.51272
																								0.186565						3.01569	2.22033		1.89818	1.65008	2.05287	3.61215			0.94685	1.25234	3.24932	1.83494	1.64229
																								0.515889						1.15408	3.20801		1.46546	1.71157	2.39029	3.22997			2.419	2.60077	2.00627	1.21478	2.1094
																								0.861101						1.38597	2.16035		1.54658	2.86886	1.99634	2.88971			1.5574	0.821012	2.51918	0.815572	4.21753
																								0.654803						2.0154	0.877961		1.72615	3.58304	1.76052	3.10096			1.29109	2.61642	1.33731	0.884457	4.49011
																								0.095541						2.43277	2.32349		2.45783	2.02696	1.28792	3.22267			2.12134	1.55451	2.63628	1.4787	4.21452
																								0.284627						3.00101	2.36928		1.2384	2.97283	1.45453	1.48704			1.24382	1.31128	2.79568	1.9023	3.63675
																								0.757042						1.687	1.32949		2.82809	3.17534	2.45302	3.30739			2.08455	3.44269	2.04929	1.32325	2.94779
																								0.149536						4.33708	2.37961		1.44922	0.919782	0.938905	1.62469			7.81131	1.37384	1.47815	2.49616	0.847594
																								0.175156						1.63994	0.986184		4.08155	3.92026	2.13142	1.30168			8.39332	1.16322	2.40183	2.43006	1.31722
																								0.875053						3.27771	2.16147		1.4808	2.1367	2.19083	2.55722			2.38762	0.728038	1.72246	1.95375	3.25952
																								0.167783						1.81955	2.421		1.3057	2.47206	1.59211	1.93676			1.84502	1.98048	0.976111	0.890543	1.81336
																								0.695589						1.20663	2.76947		1.31778	2.38948	1.17714	3.04187			0.961725	2.11742	1.92229	2.05065	2.22361
																								0.876888						2.22857	1.00226		1.55155	1.94135	1.1083	2.24349			2.58827	0.880809	0.791657	2.38704	5.34787
																								0.635634						2.32102	2.86396		0.784929	2.78607	1.31934	2.46467			3.27367	4.06624	1.49875	2.74734	4.79714
																								0.497063						4.48387	1.77661		1.00491	0.791969	2.13188	2.38208			5.11218	1.30317	1.2797	3.25594	2.96989
																								0.583054						2.47985	1.52465		0.737054	2.02496	2.21067	2.56288			6.44302	0.835044	2.29122	4.24321	3.91789
																								0.074565						2.76469	1.19542		1.48285	1.41247	2.24317	2.44934			5.79042	2.62295	3.31717	2.68415	3.7814
																								0.106245						1.4427	1.0232		1.60911	1.87055	1.91488	3.79182			2.44157	2.22791	1.77757	2.01038	1.54076
																								0.619576						1.58788	1.47108		1.58438	1.59173	1.88713	3.58729			2.41264	1.84563	1.74925	3.32439	4.42806
																								0.127558						1.54992	1.2416		1.55125	3.36194	2.11766	2.03562			1.87443	1.94538	2.69224	2.20673	3.09159
																								0.20906						1.68761	2.30679		3.34261	3.17408	2.31011	4.22561			1.71015	1.13724	1.95052	1.45655	4.3733
																								0.76458						1.19596	3.43977		1.94057	3.01395	1.35582	2.66196			1.61936	2.67805	3.13868	3.7259	3.95626
																								0.867911						2.55317	1.18978		0.940645	3.14613	0.975726	4.26891			1.29374	3.09579	3.99779	6.32907	2.51478
																								0.254974						4.31816	1.50755		3.30192	3.83686	1.67227	3.9225			4.92666	2.82164	3.71526	2.28892	1.1233
																								0.097293						4.37939	2.04836		2.13963	3.81428	1.44825	3.57202			3.61892	2.41662	1.33353	1.96694	3.9577
																								0.238158						1.48352	3.62452		1.75378	2.18915	3.39277	3.71143			1.2181	0.802781	3.40857	5.34478	2.16381
																								0.779506						1.31579	1.01431		1.17116	4.16497	1.42206	3.43374			1.43606	2.48304	1.64976	1.84424	3.13376
																								0.498901						1.70963	2.77834		1.34189	2.37076	1.24443	2.73336			2.04037	2.17999	1.08407	3.72568	1.9531
																								0.75444						1.96461	2.61389		0.73722	2.30667	2.1694	2.88194			1.24166	1.92209	2.23746	0.814691	3.88764
																								0.278362						4.65215	2.29797		1.49996	3.02775	2.56292	2.36077			1.51141	1.74184	1.01248	1.59405	2.94504
																								0.092092						1.72741	2.37264		1.36158	2.33852	1.48442	3.61757			4.25067	1.28118	1.35883	2.96455	1.18845
																								0.792646						2.73256	1.16975		0.984776	1.39586	1.01898	3.68442			1.68938	3.57277	2.0632	1.56405	4.9628
																								0.12346						1.38995	2.64105		1.70404	1.90497	3.1285	3.75737			2.68166	0.890345	1.40666	2.84941	2.64392
																								0.873715						1.39154	2.0804		2.09802	2.04134	1.17229	3.31925			2.05845	2.65188	0.709697	3.01921	2.42813
																								0.228738						1.10757	3.56529		1.07365	3.0051	1.85685	3.06587			2.89379	2.40224	2.06878	2.0127	2.3225
																								0.697767						1.75824	1.9369		2.80131	2.43592	3.17794	1.45868			1.96662	2.40053	0.988654	2.77219	2.021
																								0.36594						2.70781	1.53302		3.01572	3.09735	2.32138	3.67455			1.6015	2.05061	2.94922	2.48079	1.56141
																								0.707006						1.34327	3.11563		2.0787	2.28943	1.90648	3.97851			1.7902	0.728896	1.94066	3.25133	1.91124
																								0.232898						1.90457	3.34757		1.76042	2.27452	0.842813	2.7042			4.11028	2.53747	1.86173	1.50641	4.44805
																								0.728466						1.90441	1.02169		1.62893	2.65534	1.90809	3.3035			1.99155	2.79513	1.76797	3.16998	3.63235
																								0.239762						2.1295	1.07478		1.70262	1.28098	1.32077	4.11161			4.40666	1.638	1.58849	3.47092	1.80383
																								0.606162						1.38455	1.59323		1.27435	2.00912	1.69111	4.12036			1.22872	3.553	1.18041	4.27906	3.10379
																								0.881175						5.38658	2.71159		1.10166	1.4624	1.84542	4.47607			1.24878	1.21833	1.0584	3.95008	4.38652
																								0.430785						2.97203	2.40714		2.91677	3.59104	1.75334	4.45509			1.25512	1.89177	0.683429	3.91987	3.34416
																								0.714799						4.43524	0.993743		0.768221	2.95378	3.21567	2.67496			2.08329	2.40884	0.845315	0.934831	1.81407
																								0.728054						5.30805	2.04961		2.0717	4.31954	1.16435	1.58683			1.03761	1.79473	1.04146	3.52424	2.18007
																								0.15855						2.03976	2.48002		2.88608	0.878386	3.36525	4.14294			1.0898	2.58355	1.02818	0.982359	0.942221
																								0.188687						6.90557	1.66904		0.842335	1.70978	2.86736	3.67317			2.34965	2.28104	1.83131	4.21244	2.83926
																								0.116971						2.46384	2.30023		1.58895	3.11486	0.874335	2.45618			3.95986	3.25248	1.2799	3.55611	2.80857
																								0.284706						1.67841	3.18598		1.07019	3.45047	1.38818	2.69079			2.3472	1.32455	1.991	3.32433	3.08682
																								0.619479						2.13599	1.58273		1.53419	3.32297	1.69659	4.09461			1.29963	1.04404	1.43228	1.70328	2.99104
																								0.775972						2.77746	0.975908		1.24414	2.2668	1.37445	1.94733			1.90868	2.18805	3.05395	3.37048	2.79969
																								0.639793						2.68427	1.45966		2.53461	1.47393	1.88383	2.91914			3.33021	0.764981	3.70967	1.08517	4.5827
																								0.866196						2.24139	3.0391		2.08094	2.84451	1.50139	3.3128			1.30179	2.3291	2.13502	1.19383	0.760168
																								0.091197						1.72984	2.84186		0.781433	5.03053	1.88594	4.70935			2.5909	1.00332	1.39819	3.6046	1.16064
																								0.515937						1.87223	3.2871		2.25417	3.03888	1.98021	3.38367			1.60557	2.4483	1.24912	3.73332	4.63457
																								0.758373						1.85278	1.48611		0.87681	2.14086	1.63163	2.96513			1.6382	2.29262	1.0841	2.39328	3.70327
																								0.675118						1.32694	1.06994		2.98227	3.63108	1.6295	2.81624			1.34973	2.49918	2.21421	3.19406	2.24471
																								0.822747						2.59078	1.35912		1.9642	0.739785	1.6434	3.40939			1.36001	1.02948	1.24834	2.14029	2.23631
																								0.160116						1.67253	2.1311		2.69489	1.70539	3.1475	4.36394			1.72744	1.67637	2.03665	3.41818	0.848215
																								0.123865						1.75887	2.78002		1.20469	1.22381	3.87172	2.58038			1.25097	1.671	1.64816	3.26234	1.99378
																								0.159369						1.6016	1.6102		1.46649	1.27952	2.07126	3.91696			3.32455	1.66075	1.54505	2.19102	2.73348
																								0.65804						2.14121	1.6462		2.11301	5.58035	2.05799	3.08741			3.35045	1.57222	2.51496	2.35968	3.0633
																								0.758932						2.70061	2.4021		1.62186	7.1302	2.6783	4.32128			2.07311	2.55725	1.98157	5.44145	3.07458
																								0.50399						3.11003	0.889752		4.4101	7.53942	2.41009	3.3851			2.74038	1.95232	2.57263	2.11572	4.67085
																								0.252391						1.6161	3.57637		0.980937	8.21735	1.05298	3.26374			2.01358	0.815616	2.02461	4.8685	4.52708
																								0.874653						1.17616	3.52		1.18025	7.84448	1.78028	4.8693			3.37994	1.61646	1.69373	2.59146	3.9369
																								0.511389						3.63523	2.69222		4.41054	2.92911	1.21889	4.08331			4.62709	0.931016	1.58234	3.15812	3.61078
																								0.077376						4.04757	2.22429		2.81608	2.62458	2.01969	3.74746			4.32104	1.16685	1.57656	2.77679	4.70163
																								0.464007						3.10528	3.21933		1.24861	1.33469	1.87298	3.02835			2.60177	1.3591	1.66285	3.04277	2.30195
																								0.808136						1.37976	1.44834		2.67941	3.71592	0.98059	3.21326			2.4707	1.26235	1.99664	3.27981	1.03624
																								0.184257						3.14821	3.43611		1.31056	2.05283	1.11897	2.4945			3.89809	1.96103	1.94658	2.31219	1.75895
																								0.120669						2.22336	1.54556		1.13949	3.14128	1.29344	2.73853			2.15502	1.91355	2.29811	1.88084	0.898749
																								0.176845						3.74899	1.83038		3.47421	3.06405	2.71962	3.54459			3.62855	2.01524	3.55217	1.86603	1.20716
																								0.562671						2.68021	3.06802		1.6415	3.11437	1.58615	2.80417			2.67516	2.34813	1.43586	3.76371	1.05518
																								0.258763						3.09737	1.53811		3.81002	3.91344	1.76762	1.85208			3.35339	1.95864	2.5198	2.35637	3.13076
																								0.803548						3.18826	2.3065		1.30643	4.2006	2.76568	2.36556			3.96999	1.42036	2.37512	2.36413	1.30987
																								0.14464						3.08894	4.26116		1.89171	3.03891	2.62905	2.06604			3.43302	1.37034	1.94047	1.53937	1.74633
																								0.331818						3.02764	0.812934		1.37635	3.01058	1.33098	1.16868			3.91873	2.03451	3.12098	5.40954	1.5391
																								0.670162						1.16565	1.75064		2.63329	2.50148	2.66763	3.32223			3.05959	1.40418	0.857127	1.43069	1.38574
																								0.664517						1.75853	2.88024		1.3488	3.39533	2.50415	1.45361			1.3273	1.40761	2.95357	2.2334	1.81019
																								0.070176						2.24741	2.59315		1.23451	2.50048	1.6706	5.27244			2.44083	1.05738	0.844023	13.2512	1.71806
																								0.569611						2.72863	6.86052		2.68158	2.26338	2.93327	2.93438			1.78468	2.7221	3.48744	4.65854	1.77508
																								0.744319						2.1693	3.42181		3.13776	2.77529	2.44347	1.47003			4.09525	1.56833	3.03764	3.89821	1.46061
																								0.52269						2.51216	3.19552		2.49199	3.49303	2.04679	2.18975			5.69378	1.17996	0.964958	5.22318	0.77275
																								0.704172						1.56741	2.99245		3.51836	1.86732	1.26463	7.64844			2.80867	2.86402	2.29469	2.67247	1.84228
																								0.816775						2.71367	5.90757		4.08851	1.19763	2.04611	1.45446			2.4113	1.95155	1.2983	3.49618	2.7333
																								0.37797						1.10103	2.28437		2.60908	3.66946	2.08559	7.10453			1.09513	1.3988	2.40646	3.03825	0.90419
																								0.333946						2.09839	3.42829		3.22857	2.00698	1.84376	7.9437			3.15824	1.88779	2.01528	1.51045	1.8355
																								0.343327						3.05717	4.79643		1.32424	1.95895	2.06398	6.80551			3.1297	1.25972	1.95806	1.14474	1.68655
																								0.662416						2.12143	5.24319		0.833404	3.6428	2.67878	3.26324			0.950923	1.67352	1.08337	4.34853	1.34829
																								0.596173						2.17938	4.29709		0.735556	2.04457	2.33462	4.54945			3.92325	2.15449	1.95993	4.37946	1.368
																								0.716086						1.71172	2.51207		1.51828	2.76097	2.4526	1.59349			2.59161	2.21371	1.32128	1.61416	2.45337
																								0.519433						1.57424	2.73706		0.946297	1.76041	1.08468	2.36248			3.57542	0.963984	2.97485	4.74874	0.926257
																								0.164314						1.45368	3.16483		1.92053	2.77675	2.36277	3.10133			2.03943	1.56067	2.80847	2.0813	1.95581
																								0.260081						2.40754	4.81355		1.22774	1.73226	1.42388	4.76767			2.13422	1.33729	2.20135	2.34221	2.13141
																								0.783748						1.85477	6.00044		1.18644	1.4048	1.12215	3.59775			1.63955	1.17396	2.54395	2.92989	2.80719
																								0.774015						1.08233	6.85431		1.59731	1.01055	2.59977	1.46385			2.86449	2.41858	1.39097	2.85489	2.20392
																								0.191675						3.32461	5.93461		2.7747	0.92248	2.65799	2.79735			1.9668	2.65808	1.46519	3.65884	1.08086
																								0.05945						1.98313	3.06422		2.58503	1.60407	1.79293	4.60286			3.41861	1.74611	0.778643	1.28898	1.11747
																								0.237413						1.6041	3.3617		2.31811	2.30296	0.802532	3.44477			3.12823	2.42714	2.14307	2.31859	0.955718
																								0.312806						3.21233	5.11239		1.70825	2.79629	1.2836	1.89466			2.85673	1.50893	1.42484	2.92525	3.70655
																								0.844998						2.50565	3.5688		2.53288	2.99854	2.71921	4.27908			3.04997	1.713	2.62725	1.42795	1.27597
																								0.433243						2.79132	6.50228		4.00593	2.50248	1.74762	3.66392			1.94678	1.46338	3.42878	1.10053	2.39106
																								0.408484						2.96488	5.27786		4.57474	3.39785	2.12066	5.44113			1.79067	0.799578	2.83836	1.59799	1.75305
																								0.185579						1.32379	3.04451		1.40948	2.34941	3.19668	2.28533			4.23644	0.860891	1.14905	4.60745	0.781392
																								0.093504						2.95811	3.6421		3.58108	4.47996	1.37279	6.95895			3.31397	1.26495	0.837838	2.59363	1.28109
																								0.178985						2.0976	2.38753		3.35229	1.89942	2.09003	3.56708			2.73563	2.10299	1.5082	5.44864	1.31465
																								0.08498						2.23071	2.01312		1.9763	1.24992	1.02846	5.81999			2.14852	2.64592	1.01801	2.69751	1.26975
																								0.10975						1.10942	3.32511		2.58286	1.25832	2.3918	5.88545			2.57665	2.02201	1.7749	2.89718	1.38156
																								0.118162						1.76812	2.37373		3.19652	1.42454	3.41298	6.21205			2.10415	2.69446	1.26025	3.10699	0.969159
																								0.611616						1.8339	3.3541		2.71874	3.4936	2.20608	2.0877			1.51579	3.4864	2.09899	2.09923	0.742478
																								0.194316						1.82116	3.09751		2.06155	2.92633	4.3013	5.15118			1.70078	2.04561	2.74968	3.58704	0.778478
																								0.571473						1.23647	3.81294		2.21234	1.27468	2.5831	4.19148			3.39016	3.07221	3.37265	2.35989	2.51791
																								0.620483						1.88	3.12246		2.43891	2.80629	1.77972	5.02019			4.22867	1.53223	1.96221	3.04059	3.32766
																								0.090329						1.80284	2.21524		1.76494	2.85649	3.66506	3.92559			1.54658	2.36747	1.0396	2.02381	0.888434
																								0.066292						2.44461	5.48409		1.49193	2.30592	4.36437	3.08617			1.33358	1.58	3.05432	1.39703	0.981059
																								0.762439						2.83759	1.44089		1.77875	1.65987	1.66822	1.8117			4.16048	2.72743	1.73327	3.80289	1.3805
																								0.05452						1.79846	0.919643		3.23054	1.91554	2.68914	8.779			3.71237	2.49116	0.79199	4.3505	2.86153
																								0.784712						2.54943	1.87803		1.66249	1.58752	2.5197	1.95321			3.5	1.45774	4.52286	3.46773	1.61411
																								0.077863						2.30297	2.62248		4.0299	1.99534	2.29031	2.31167			2.84606	1.75875	2.22778	1.3216	2.18978
																								0.087038						1.62787	1.79781		2.0713	1.92684	2.022	1.63652			2.81152	1.62276	0.86091	3.16201	2.29524
																								0.10318						1.20242	0.97195		2.1049	2.7033	2.03607	2.84089			1.21507	1.87652	0.722943	1.5534	2.36295
																								0.743154						1.61171	2.03177		1.38894	1.95211	1.97049	1.28011			3.41592	2.06014	1.73752	2.16506	2.58538
																								0.143918						2.25532	1.31974		0.905	2.69007	2.34893	1.24198			3.16337	1.61272	1.56391	3.51186	1.53288
																								0.132097						2.2592	1.12279		1.7047	1.91419	1.58607	3.72658			3.06288	2.76107	2.01289	1.69255	1.78959
																								0.139727						2.21601	1.52166		0.812661	3.11723	2.65861	3.94755			2.11471	0.880531	2.31926	2.36846	1.87013
																								0.251883						3.07965	2.79731		1.67767	2.83451	1.95304	6.70721			3.77487	1.10173	0.901278	1.69473	1.77504
																								0.150822						3.84309	1.93404		1.39593	1.91134	1.08303	5.27707			1.62161	1.55449	0.679199	2.02479	0.900582
																								0.619404						2.51728	6.07727		4.22912	3.28677	2.29132	9.56649			1.87798	2.23617	1.39865	1.38226	3.27003
																								0.102728						3.10663	2.00549		1.95873	3.78224	3.4033	1.89301			2.93444	1.27991	1.91842	3.56484	2.69272
																								0.174436						2.71307	3.36298		3.54904	3.19884	1.92775	2.60205			2.4667	0.875428	1.62098	3.47685	2.12349
																								0.0821						2.07293	2.09771		3.22747	1.88524	1.59071	1.56037			1.53612	1.29252	2.30854	3.08924	1.19131
																								0.07471						3.43218	2.26236		2.36196	3.33838	3.4835	1.65241			3.90558	1.54448	2.07987	1.17022	1.22218
																								0.876429						2.43691	0.940554		1.67267	2.00333	2.43711	3.9348			3.262	2.13984	2.36187	2.80505	0.967622
																								0.450235						2.79636	5.30348		1.49577	2.7232	1.72215	2.05955			3.21179	1.36624	1.64276	3.81563	4.55656
																								0.129779						2.7375	1.31193		1.57011	2.29354	1.83565	2.65925			2.2584	2.37417	1.06921	1.46218	3.76989
																								0.837419						2.41144	3.03486		0.773877	2.11247	3.09157	2.1009			1.18323	1.82218	1.65032	3.80888	2.86356
																								0.051598						2.77997	1.8237		1.08709	2.61923	1.56772	1.94022			2.29148	2.37626	1.77755	4.49928	2.36964
																								0.760029						2.84235	2.573		1.32816	2.9323	1.6067	1.89331			3.46897	2.08146	2.36703	1.54304	3.9687
																								0.735144						1.18147	2.23524		1.72614	2.43682	1.88727	1.74299			1.29438	3.34974	1.19048	0.953262	0.950911
																								0.507036						2.33221	2.67161		1.10909	3.25462	2.14073	1.65883			3.35026	3.04874	1.74663	3.65431	4.15031
																								0.112025						2.06403	4.03888		3.48596	3.87564	1.98676	0.895421			3.20862	2.76687	1.16541	2.06239	4.14826
																								0.109173						2.59819	4.55243		1.36243	1.08644	2.31463	7.44016			1.37173	1.42066	1.80887	2.32092	2.65671
																								0.840425						2.12127	1.17462		2.12065	3.29172	0.932647	4.37281			0.909523	2.45693	2.31675	3.26905	2.06865
																								0.83699						1.9497	5.35347		3.1217	3.41496	1.60039	8.22885			3.75879	1.98671	1.84942	1.37312	3.1304
																								0.832967						1.8459	1.9128		1.70617	1.53583	2.26909	8.62896			2.973	1.50116	1.4887	3.79892	2.83675
																								0.56681						3.62484	2.40915		3.29527	0.896125	3.8535	2.49422			3.20117	1.98339	1.4908	2.79934	0.732309
																								0.840739						1.25514	0.8651		1.38368	2.22144	2.72927	7.86858			1.85118	2.19764	2.05105	3.14338	2.54559
																								0.527688						1.3388	4.00988		2.74161	2.0856	1.00846	3.91588			3.06019	2.82203	1.84719	3.00786	1.55495
																								0.862066						2.21862	7.58517		0.986356	1.34196	2.01628	0.998747			4.44919	1.97182	1.67681	2.00462	2.49257
																								0.022089						1.59913	6.68534		2.23815	1.72314	1.89241	1.88677			3.95696	2.37201	0.874342	2.74007	0.88836
																								0.097632						2.1034	1.10761		1.03373	2.00525	1.98721	0.928611			2.81735	1.1586	1.97059	3.65692	1.17096
																								0.770696						1.82348	2.36925		1.03299	1.53271	1.29635	3.76238			2.71481	2.55181	1.69017	4.34702	0.8363
																								0.785963						1.12684	0.9144		0.854891	2.03636	1.8844	1.5508			3.3818	2.73719	1.18035	2.96876	2.60243
																								0.434308						2.86761	2.28854		0.84753	2.66391	2.38149	6.84385			3.4824	2.0937	1.43482	2.47965	1.36863
																								0.210328						1.71159	3.41324		1.32798	1.47057	2.02151	3.12738			3.68561	2.14349	1.1526	1.85691	1.52785
																								0.688171						1.42894	1.46381		3.82444	1.17185	1.13475	2.86498			1.62726	1.168	1.7962	1.46481	1.46425
																								0.617467						2.21231	3.2173		0.879994	1.87657	1.76495	2.66912			2.59392	1.57304	1.51198	1.07337	1.77662
																								0.069172						3.34428	1.98616		1.99264	2.4153	2.72598	3.65442			1.56993	1.29775	2.08316	1.76898	2.21202
																								0.090107						2.1018	0.839069		3.21733	1.68631	0.849715	1.70371			3.14393	3.19828	1.50986	1.90639	0.816028
																								0.096661						1.62539	3.19358		1.32442	3.02821	5.40993	1.16272			4.40239	3.07438	0.912985	1.56612	4.69547
																								0.871558						3.43283	2.3693		2.09082	1.0047	1.06363	3.63113			4.42186	3.02188	1.9824	3.19062	0.865629
																								0.219568						2.51513	2.99374		1.15053	1.19336	1.10081	2.69648			1.70579	0.760582	1.85003	3.06943	2.97914
																								0.295046						3.21825	2.1113		1.18235	1.18042	0.917612	3.01659			2.2478	1.84955	1.00037	2.90219	0.847685
																								0.25059						3.14821	2.37516		1.70744	1.6613	4.68328	1.96362			4.02251	1.02333	2.15159	1.97072	1.96607
																								0.15662						2.91097	4.0619		2.31787	2.47812	1.54033	2.40569			2.33941	0.957163	0.983137	0.83253	0.9091
																								0.842178						2.65839	1.63985		0.816432	1.18614	1.36926	2.14543			3.26618	1.85801	2.07684	5.11562	1.71034
																								0.217044						1.51149	2.33879		2.20637	1.18217	0.848356	2.90862			2.42003	1.55562	1.18796	4.97475	1.51637
																								0.272699						2.7801	3.69476		1.78724	1.18356	1.02096	4.18948			4.22689	2.52219	1.95207	1.39468	1.05243
																								0.764205						2.01457	1.94164		1.72425	2.72555	1.56086	2.78805			1.31967	1.85924	2.9495	4.45863	2.64933
																								0.17563						2.08811	1.93728		2.31959	2.21869	3.45518	4.40064			2.59824	1.19527	0.819962	4.77587	0.900938
																								0.111982						3.99398	2.78426		1.97738	1.71922	2.5691	1.66948			2.87476	1.90946	3.66154	3.12145	1.97007
																								0.796803						3.16686	1.10377		1.39143	2.5379	1.17104	2.94152			3.42641	1.72195	2.76882	3.72084	1.63425
																								0.493504						1.29238	3.23089		1.50789	2.77739	2.48369	1.67524			3.86245	1.41398	1.17302	1.97561	3.15366
																								0.273955						2.29548	1.86737		2.06558	2.50814	2.59905	1.27463			4.32677	1.0328	2.31638	2.20979	2.12896
																								0.753973						1.19935	3.25495		2.49302	2.80861	1.1325	1.59563			2.81252	1.11454	2.19632	2.74827	2.18803
																								0.309863						1.57156	1.48874		3.6579	3.19006	2.90651	2.89659			2.86574	2.33429	1.38612	3.37628	0.863469
																								0.214164						2.76629	1.19567		1.96804	3.98186	1.88205	2.89715			4.57699	2.14591	1.44504	3.86225	1.69609
																								0.302962						2.72773	3.88863		1.59535	2.84647	3.28965	2.7603			1.94369	2.04534	1.44956	1.81468	1.44729
																								0.835534						3.94824	1.04403		2.43682	1.56385	2.00532	2.3687			2.51438	2.14824	1.43072	3.34032	1.9627
																								0.67541						2.05425	5.28187		4.04486	2.89119	1.8661	2.09421			3.79715	1.68032	1.79167	1.01401	1.32353
																								0.552888						2.97748	2.82844		2.41741	3.14091	4.10743	2.68317			2.9033	2.21162	0.733726	1.15952	0.865076
																								0.428024						1.19821	4.22805		1.89607	2.4434	1.05947	1.23864			3.99093	1.07787	1.39965	1.466	1.58158
																								0.07554						2.95852	3.67432		2.36829	1.03375	1.84307	2.8533			3.39797	0.988384	1.838	3.83372	1.69964
																								0.205021						2.43633	5.21882		1.07117	1.38433	1.12124	1.99067			4.14113	1.14491	1.81689	2.08898	2.58439
																								0.866379						3.60553	3.3022		2.27911	3.08384	1.39389	2.35766			3.49428	1.01976	0.852573	2.46212	1.3094
																								0.077344						2.81657	4.01422		2.60012	1.40131	2.28311	1.31582			3.22353	1.43223	2.07101	3.0211	3.10652
																								0.183573						1.72711	3.67742		1.65091	0.819603	0.911404	4.45331			1.52607	2.32052	1.32081	5.06382	2.60837
																								0.668089						3.38651	2.58447		4.15098	4.13354	0.826428	3.36111			0.950684	2.54888	0.93287	4.41185	3.61495
																								0.724151						1.66045	5.57851		0.939111	3.4345	1.23109	1.66564			2.32656	2.63763	1.58697	3.37019	1.8226
																								0.756845						4.4247	1.42786		2.3848	1.2508	2.47688	2.70914			3.0379	1.85836	2.26678	1.27331	0.738803
																								0.219596						1.87951	4.01375		2.42868	2.28856	1.36312	1.9497			3.48582	0.993656	1.98199	1.25796	2.82539
																								0.862882						3.18753	3.8727		1.80001	1.00062	2.05317	2.32747			2.52984	1.93915	2.89749	3.91233	2.22846
																								0.086268						2.93467	7.30961		2.25795	2.63173	3.11945	1.5665			2.445	2.00232	2.02522	0.827922	2.50043
																								0.306321						1.42706	7.06415		1.52251	3.04289	2.08339	2.18142			2.1995	2.09127	1.13654	1.99492	1.98913
																								0.801907						1.94523	2.1068		1.53248	1.90584	1.35163	1.89753			5.25933	2.55742	1.10285	4.42096	1.15533
																								0.096402						3.09815	3.59764		3.25022	1.24756	1.69328	3.98647			4.78224	3.3636	2.38156	2.14687	1.29589
																								0.803896						1.40489	3.32978		0.7583	2.84415	0.772136	2.98584			3.98106	1.14831	2.32031	1.05775	2.56128
																								0.331613						1.34591	2.14442		1.01066	4.15112	2.04736	6.61136			2.76583	0.903023	1.1789	4.00556	1.26464
																								0.678583						1.65059	4.43681		0.927179	2.56716	2.51045	5.538			1.92407	1.05985	1.44423	4.12883	1.36546
																								0.495324						1.61454	5.70952		0.844338	1.44709	1.87694	7.34057			1.91658	0.942313	0.789891	3.45206	2.49117
																								0.087982						1.58492	4.4909		1.37542	1.6075	1.7722	2.76503			1.96206	1.43779	1.50103	1.29551	1.42216
																								0.142606						1.5978	1.471		2.54825	3.24538	1.23987	2.66634			2.53223	1.30052	1.47556	4.05494	0.812118
																								0.144262						2.20956	5.35941		1.49704	2.18885	2.4536	4.56753			4.06537	0.791489	1.82203	3.1624	2.09837
																								0.804146						2.429	1.33676		2.42618	3.70831	1.71681	2.19233			5.19769	2.05927	1.91617	1.64856	3.09385
																								0.099433						2.52418	1.34961		2.44305	2.24469	3.08328	6.78517			2.39635	0.945078	2.8738	1.44912	3.32793
																								0.504522						2.21556	2.66728		1.2707	3.17106	2.09505	2.72626			2.56942	1.94663	1.38163	1.78569	1.50777
																								0.080467						1.14096	2.14276		1.35407	3.58897	1.92495	2.35622			3.31342	1.98073	1.70994	2.65667	3.2282
																								0.689499						1.3975	4.54744		2.07884	3.07059	2.17241	3.37511			3.83562	1.45189	0.758266	2.9008	2.03571
																								0.2427						2.7865	1.0928		3.17648	3.63096	1.55474	4.35887			4.11053	0.861808	1.29125	3.61577	1.05471
																								0.313657						1.57626	2.84772		2.793	1.48474	1.14784	3.15486			1.3511	1.51706	2.2271	2.7627	1.58651
																								0.880386						1.29115	3.03613		3.9378	3.99509	1.94427	2.06239			3.3127	1.15582	1.85855	2.68626	2.21649
																								0.508842						1.85383	2.01823		1.9913	4.64745	1.00588	2.29488			4.09871	3.21882	1.20137	4.10063	0.938949
																								0.578668						2.17182	3.03564		2.89894	3.02513	2.74621	1.46699			4.29922	3.17864	1.34301	4.19673	0.77457
																								0.87232						4.29887	1.22945		1.36278	4.30673	1.25929	4.45995			3.20486	0.836659	1.96116	0.811551	1.52514
																								0.116567						2.06111	2.8811		1.52471	3.73921	1.2208	2.66401			2.48715	0.765478	2.41478	3.16439	2.68685
																								0.659018						1.90233	2.74963		1.20797	3.8601	1.11359	0.867368			1.8225	2.08041	0.777941	2.85311	3.11599
																								0.609835						1.6169	3.36924		2.9558	3.12077	0.782494	4.01687			4.6108	3.52355	2.48831	5.25575	4.44614
																								0.5755						2.1135	3.37831		0.983481	3.39812	1.49306	2.16557			3.23143	3.08614	2.40202	1.27243	3.50947
																								0.190635						1.33784	1.86651		3.14373	2.23966	1.97368	2.62445			2.32877	1.49887	2.39158	2.50515	3.60557
																								0.070193						2.75878	2.10109		2.05292	2.9428	1.21272	1.89024			2.84062	2.33697	0.937025	2.70835	0.943156
																								0.091428						2.45515	2.53268		2.82058	1.59322	1.55549	2.62008			3.36683	2.61988	1.29164	0.965961	1.81252
																								0.72021						3.09308	3.15877		1.67416	6.88365	0.785481	2.73851			3.09749	1.22459	1.18982	3.5084	1.43823
																								0.207044						2.50611	3.12344		2.0331	5.02522	3.14095	4.31406			4.01409	2.98506	2.98166	4.73218	2.54998
[truncated: 10,069 more rows]
[truncated: 37 more columns]
